# Supplementary material for: Bardet-Biedl syndrome proteins modulate the release of bioactive extracellular vesicles
Source: Nat Commun. 2021 Sep 27;12:5671. doi: 10.1038/s41467-021-25929-1 (PMC8476602; doi:10.1038/s41467-021-25929-1)
Supplement: Supplementary file 3 — Supplementary Data 1 [file 41467_2021_25929_MOESM3_ESM.xlsx]

## Sheet: WT smEVs
Protein IDs	Majority protein IDs	Protein names	Gene names	Intensity	-Log Student's T-test p-value WT_Exosome_WT_800xg	WT_Exosome_x/y_WT_800xg
P47964	P47964	60S ribosomal protein L36	Rpl36	32.22	0.574766	21.8913
P21460	P21460	Cystatin-C	Cst3	27.8674	0.574093	20.8237
Q05793	Q05793	Basement membrane-specific heparan sulfate proteoglycan core protein;Endorepellin;LG3 peptide	Hspg2	34.8594	1.48457	3.38449
O54990	O54990	Prominin-1	Prom1	35.6789	0.19694	3.32119
Q8R366	Q8R366	Immunoglobulin superfamily member 8	Igsf8	32.5784	0.345004	3.00012
Q9JIZ9	Q9JIZ9	Phospholipid scramblase 3	Plscr3	31.8664	0.724529	2.99948
P40237	P40237	CD82 antigen	Cd82	33.2102	0.175444	2.85515
Q3UH60	Q3UH60	Disco-interacting protein 2 homolog B	Dip2b	32.0808	0.128764	2.72474
Q9CX00	Q9CX00	IST1 homolog	Ist1	33.4888	0.0907265	2.6999
P40240	P40240	CD9 antigen	Cd9	33.2101	0.942362	2.665
Q99JR5	Q99JR5	Tubulointerstitial nephritis antigen-like	Tinagl1	31.687	0.24811	2.63662
Q9WV91	Q9WV91	Prostaglandin F2 receptor negative regulator	Ptgfrn	33.1176	1.13061	2.57627
Q9DC53;Q8JZW4;Q1RLL3;Q9Z140	Q9DC53	Copine-8	Cpne8	32.8338	0.400497	2.55112
P11276	P11276	Fibronectin;Anastellin	Fn1	38.8121	3.20298	2.44749
Q99KG5	Q99KG5	Lipolysis-stimulated lipoprotein receptor	Lsr	32.2955	0.357625	2.4325
Q80W68	Q80W68	Kin of IRRE-like protein 1	Kirrel	31.3007	0.280643	2.43085
Q99LU0	Q99LU0	Charged multivesicular body protein 1b-1	Chmp1b1	31.4668	0.411305	2.40519
Q8BY89	Q8BY89	Choline transporter-like protein 2	Slc44a2	32.6013	0.154216	2.29379
O08992	O08992	Syntenin-1	Sdcbp	35.8067	3.28267	2.21636
Q5U462	Q5U462	CUB domain-containing protein 1	Cdcp1	30.3886	0.282971	2.20279
Q9JJ00	Q9JJ00	Phospholipid scramblase 1	Plscr1	31.8605	0.390195	2.19441
Q8K3J9	Q8K3J9	G-protein coupled receptor family C group 5 member C	Gprc5c	32.7844	0.763552	2.17622
E9Q557	E9Q557	Desmoplakin	Dsp	31.6416	0.158951	2.16283
O88792	O88792	Junctional adhesion molecule A	F11r	31.9966	1.41232	2.12483
Q9Z262;Q9Z0S7	Q9Z262	Claudin-6	Cldn6	33.5902	1.10568	2.04272
P97792	P97792	Coxsackievirus and adenovirus receptor homolog	Cxadr	32.3561	0.749323	1.97078
O35988	O35988	Syndecan-4	Sdc4	30.7991	0.0802213	1.90531
Q8R143	Q8R143	Pituitary tumor-transforming gene 1 protein-interacting protein	Pttg1ip	32.7794	0.239877	1.90241
A2ASQ1	A2ASQ1	Agrin;Agrin N-terminal 110 kDa subunit;Agrin C-terminal 110 kDa subunit;Agrin C-terminal 90 kDa fragment;Agrin C-terminal 22 kDa fragment	Agrn	32.0157	0.145738	1.89246
Q08509	Q08509	Epidermal growth factor receptor kinase substrate 8	Eps8	32.8254	0.132459	1.89215
Q9DB34	Q9DB34	Charged multivesicular body protein 2a	Chmp2a	32.1729	0.126776	1.85962
Q7TMB8	Q7TMB8	Cytoplasmic FMR1-interacting protein 1	Cyfip1	32.1962	0.0548496	1.84882
Q8BKX1	Q8BKX1	Brain-specific angiogenesis inhibitor 1-associated protein 2	Baiap2	33.1842	0.943503	1.84851
Q8BHL4	Q8BHL4	Retinoic acid-induced protein 3	Gprc5a	34.8154	0.688756	1.83445
Q8CFE6	Q8CFE6	Sodium-coupled neutral amino acid transporter 2	Slc38a2	31.8431	0.341925	1.80774
P35441	P35441	Thrombospondin-1	Thbs1	32.9256	0.139697	1.79247
O08688	O08688	Calpain-5	Capn5	34.2296	1.48034	1.78183
Q9WU78	Q9WU78	Programmed cell death 6-interacting protein	Pdcd6ip	35.7633	1.10664	1.7713
O35566	O35566	CD151 antigen	Cd151	32.9099	0.101041	1.75431
Q02257	Q02257	Junction plakoglobin	Jup	34.5534	2.05794	1.68753
P62849	P62849	40S ribosomal protein S24	Rps24	33.0282	0.0717363	1.68607
Q9EQP2	Q9EQP2	EH domain-containing protein 4	Ehd4	34.0565	0.108374	1.58053
Q9CR26	Q9CR26	Vacuolar protein sorting-associated protein VTA1 homolog	Vta1	32.1776	0.643596	1.54639
O54962	O54962	Barrier-to-autointegration factor;Barrier-to-autointegration factor, N-terminally processed	Banf1	33.9608	0.0509442	1.53744
Q9D8B3	Q9D8B3	Charged multivesicular body protein 4b	Chmp4b	32.7369	2.09951	1.52958
Q60634	Q60634	Flotillin-2	Flot2	32.618	0.0533074	1.50911
P47963	P47963	60S ribosomal protein L13	Rpl13	34.526	1.48757	1.48776
P39061	P39061	Collagen alpha-1(XVIII) chain;Endostatin	Col18a1	32.6355	0.0624675	1.48548
Q9D7S9	Q9D7S9	Charged multivesicular body protein 5	Chmp5	32.0336	0.0810182	1.46661
P62717	P62717	60S ribosomal protein L18a	Rpl18a	34.7513	0.259779	1.42325
Q8K353	Q8K353	Cysteine-rich and transmembrane domain-containing protein 1	Cystm1	31.1193	0.144365	1.42051
O88551	O88551	Claudin-1	Cldn1	32.7402	0.315182	1.3967
Q9EQK5	Q9EQK5	Major vault protein	Mvp	33.9157	1.44106	1.38129
Q9WVK4	Q9WVK4	EH domain-containing protein 1	Ehd1	35.4686	0.551864	1.37089
Q9Z0G9	Q9Z0G9	Claudin-3	Cldn3	32.8108	1.60962	1.35319
P53986	P53986	Monocarboxylate transporter 1	Slc16a1	31.4126	0.0824151	1.31236
Q8BJF9;Q8C0P5	Q8BJF9	Charged multivesicular body protein 2b	Chmp2b	30.0907	0.617022	1.30999
P62754	P62754	40S ribosomal protein S6	Rps6	34.8914	1.16588	1.30275
P84099	P84099	60S ribosomal protein L19	Rpl19	34.0456	1.2656	1.30178
P35762	P35762	CD81 antigen	Cd81	34.4544	0.0525609	1.29828
Q8K2Q7	Q8K2Q7	BRO1 domain-containing protein BROX	Brox	31.8172	0.329703	1.27442
P15116;P39038	P15116	Cadherin-2	Cdh2	32.3519	0.176306	1.25274
P61255	P61255	60S ribosomal protein L26	Rpl26	33.722	0.0637187	1.24797
P60766	P60766	Cell division control protein 42 homolog	Cdc42	33.7807	0.902818	1.22841
O35598	O35598	Disintegrin and metalloproteinase domain-containing protein 10	Adam10	32.0041	0.104584	1.17706
Q61187	Q61187	Tumor susceptibility gene 101 protein	Tsg101	33.1895	0.0708891	1.17477
Q91XV3	Q91XV3	Brain acid soluble protein 1	Basp1	35.051	0.665953	1.16853
P19253	P19253	60S ribosomal protein L13a	Rpl13a	34.1965	1.29737	1.15575
P84228	P84228	Histone H3.2	Hist1h3b	37.6117	1.08313	1.15272
Q99JW5	Q99JW5	Epithelial cell adhesion molecule	Epcam	34.7902	0.854461	1.1426
P62204;Q9D6P8;P20801	P62204;Q9D6P8	Calmodulin;Calmodulin-like protein 3	Calm1;Calml3	33.6253	0.407881	1.14095
P41105	P41105	60S ribosomal protein L28	Rpl28	33.3873	0.975692	1.10609
P54761	P54761	Ephrin type-B receptor 4	Ephb4	30.7552	0.0434224	1.09451
P62918	P62918	60S ribosomal protein L8	Rpl8	34.7064	0.906528	1.08831
Q8R105	Q8R105	Vacuolar protein sorting-associated protein 37C	Vps37c	31.5587	0.301471	1.04666
P14148	P14148	60S ribosomal protein L7	Rpl7	35.5041	0.348623	1.02755
Q9R069	Q9R069	Basal cell adhesion molecule	Bcam	32.2899	0.162126	1.02642
Q9D1R9	Q9D1R9	60S ribosomal protein L34	Rpl34	32.7845	0.610985	1.02241
Q8C0E3	Q8C0E3	Tripartite motif-containing protein 47	Trim47	31.6487	0.306734	1.00628
P14131	P14131	40S ribosomal protein S16	Rps16	34.7699	0.565914	1.00157
Q6ZWN5	Q6ZWN5	40S ribosomal protein S9	Rps9	35.467	0.518725	0.978526
P61226	P61226	Ras-related protein Rap-2b	Rap2b	31.2521	0.183269	0.972702
P47915	P47915	60S ribosomal protein L29	Rpl29	32.7188	0.175629	0.950262
Q9R1Q6	Q9R1Q6	Transmembrane protein 176B	Tmem176b	28.5518	0.403149	0.950261
P35980	P35980	60S ribosomal protein L18	Rpl18	35.7223	0.402788	0.94986
O55142	O55142	60S ribosomal protein L35a	Rpl35a	33.4264	0.21534	0.926321
P62242	P62242	40S ribosomal protein S8	Rps8	35.7249	0.288598	0.926307
P28667	P28667	MARCKS-related protein	Marcksl1	30.493	0.635126	0.904828
P62855	P62855	40S ribosomal protein S26	Rps26	34.1374	0.0650925	0.902313
Q8BX17	Q8BX17	Gem-associated protein 5	Gemin5	30.8392	0.1402	0.896936
P10923	P10923	Osteopontin	Spp1	30.902	0.948124	0.890472
P26231;REV__Q9JMB1	P26231	Catenin alpha-1	Ctnna1	35.2197	0.360609	0.884326
Q61391;Q9JLI3	Q61391	Neprilysin	Mme	34.1991	0.595319	0.883271
P15864;Q07133	P15864	Histone H1.2	Hist1h1c	36.6396	1.4196	0.872706
P47911	P47911	60S ribosomal protein L6	Rpl6	35.3585	0.537399	0.861555
P09055	P09055	Integrin beta-1	Itgb1	36.3149	2.1452	0.851218
P43275	P43275	Histone H1.1	Hist1h1a	33.9408	0.540784	0.851014
P28660	P28660	Nck-associated protein 1	Nckap1	31.6401	0.180521	0.830164
P10852	P10852	4F2 cell-surface antigen heavy chain	Slc3a2	34.8813	0.646311	0.817477
Q9D7F7	Q9D7F7	Charged multivesicular body protein 4c	Chmp4c	29.5719	0.0468574	0.802271
Q6P5F7	Q6P5F7	Protein tweety homolog 3	Ttyh3	30.0096	0.437287	0.792203
P62880	P62880	Guanine nucleotide-binding protein G(I)/G(S)/G(T) subunit beta-2	Gnb2	35.4303	0.521359	0.787542
F8VPU2	F8VPU2	FERM, RhoGEF and pleckstrin domain-containing protein 1	Farp1	32.6261	0.0239508	0.759879
Q02248	Q02248	Catenin beta-1	Ctnnb1	33.7475	0.0880711	0.759297
P62281	P62281	40S ribosomal protein S11	Rps11	35.1171	0.301306	0.756928
P35285	P35285	Ras-related protein Rab-22A	Rab22a	30.8609	0.0193488	0.755625
Q8BGV3	Q8BGV3	Tumor-associated calcium signal transducer 2	Tacstd2	33.022	0.475632	0.753748
Q9CR57	Q9CR57	60S ribosomal protein L14	Rpl14	34.2046	0.730518	0.740595
Q62470	Q62470	Integrin alpha-3;Integrin alpha-3 heavy chain;Integrin alpha-3 light chain	Itga3	36.4306	1.2459	0.736652
P43274	P43274	Histone H1.4	Hist1h1e	35.3569	0.2887	0.727379
P46467;Q8BPY9	P46467	Vacuolar protein sorting-associated protein 4B	Vps4b	32.8313	0.0354656	0.704021
Q64314	Q64314	Hematopoietic progenitor cell antigen CD34	Cd34	30.792	0.720856	0.689196
P25444	P25444	40S ribosomal protein S2	Rps2	35.1633	0.36754	0.687269
P06869	P06869	Urokinase-type plasminogen activator;Urokinase-type plasminogen activator long chain A;Urokinase-type plasminogen activator short chain A;Urokinase-type plasminogen activator chain B	Plau	32.6864	0.197381	0.687105
Q01853	Q01853	Transitional endoplasmic reticulum ATPase	Vcp	36.0501	0.323953	0.633926
P18572	P18572	Basigin	Bsg	33.2021	0.0611438	0.633844
Q02819	Q02819	Nucleobindin-1	Nucb1	32.3135	0.0489701	0.619495
P62983;P0CG49;P0CG50	P62983;P0CG49;P0CG50	Ubiquitin-40S ribosomal protein S27a;Ubiquitin;40S ribosomal protein S27a;Polyubiquitin-B;Ubiquitin;Polyubiquitin-C;Ubiquitin;Ubiquitin-related 1;Ubiquitin-related 2	Rps27a;Ubb;Ubc	37.7618	1.39242	0.600262
P62071	P62071	Ras-related protein R-Ras2	Rras2	34.4494	0.752746	0.592817
P14869	P14869	60S acidic ribosomal protein P0	Rplp0	35.6321	0.0348823	0.58587
Q8CGP5;Q8CGP6;Q8BFU2;P22752;Q8CGP7	Q8CGP5;Q8CGP6;Q8BFU2;P22752;Q8CGP7	Histone H2A type 1-F;Histone H2A type 1-H;Histone H2A type 3;Histone H2A type 1;Histone H2A type 1-K	Hist1h2af;Hist1h2ah;Hist3h2a;Hist1h2ab;Hist1h2ak	38.6265	0.271636	0.576039
P63001;Q05144;Q9ER71	P63001;Q05144	Ras-related C3 botulinum toxin substrate 1;Ras-related C3 botulinum toxin substrate 2	Rac1;Rac2	34.0024	0.556666	0.566973
P61027	P61027	Ras-related protein Rab-10	Rab10	32.9211	0.0116321	0.560396
P62267	P62267	40S ribosomal protein S23	Rps23	33.9864	0.377162	0.554786
Q61581	Q61581	Insulin-like growth factor-binding protein 7	Igfbp7	30.6443	0.0210444	0.550993
Q8BP67	Q8BP67	60S ribosomal protein L24	Rpl24	34.0381	0.363651	0.535774
Q6ZWV3;P86048	Q6ZWV3;P86048	60S ribosomal protein L10;60S ribosomal protein L10-like	Rpl10;Rpl10l	34.3989	0.0120752	0.534319
O35054	O35054	Claudin-4	Cldn4	31.3394	0.311093	0.533324
P21956	P21956	Lactadherin	Mfge8	35.4423	0.0809655	0.523952
Q9CPR4	Q9CPR4	60S ribosomal protein L17	Rpl17	34.2783	0.496017	0.497688
Q9QZQ8	Q9QZQ8	Core histone macro-H2A.1	H2afy	33.9041	0.0212571	0.492625
Q6P9J9	Q6P9J9	Anoctamin-6	Ano6	31.3734	0.0110974	0.481908
P05480;P08103;Q62270	P05480	Neuronal proto-oncogene tyrosine-protein kinase Src	Src	32.9809	0.435359	0.475501
P08228	P08228	Superoxide dismutase [Cu-Zn]	Sod1	30.7417	0.023006	0.474734
P97820	P97820	Mitogen-activated protein kinase kinase kinase kinase 4	Map4k4	30.8727	0.206938	0.471213
P61514	P61514	60S ribosomal protein L37a	Rpl37a	32.6579	0.367328	0.468558
Q04750;Q8R4U6	Q04750	DNA topoisomerase 1	Top1	32.5839	0.013617	0.454665
P26645	P26645	Myristoylated alanine-rich C-kinase substrate	Marcks	32.3177	0.49259	0.445498
P08752	P08752	Guanine nucleotide-binding protein G(i) subunit alpha-2	Gnai2	34.9206	0.380498	0.442796
P12970	P12970	60S ribosomal protein L7a	Rpl7a	35.554	0.148047	0.440604
Q9Z127	Q9Z127	Large neutral amino acids transporter small subunit 1	Slc7a5	32.2743	0.0253586	0.424064
P97351	P97351	40S ribosomal protein S3a	Rps3a	35.4851	0.322677	0.411297
Q921W0	Q921W0	Charged multivesicular body protein 1a	Chmp1a	30.9762	0.0314197	0.406081
P97461	P97461	40S ribosomal protein S5;40S ribosomal protein S5, N-terminally processed	Rps5	33.844	0.286186	0.404366
P83882	P83882	60S ribosomal protein L36a	Rpl36a	32.4961	0.358934	0.399445
Q99JB8	Q99JB8	Protein kinase C and casein kinase II substrate protein 3	Pacsin3	31.2987	0.0220906	0.392322
Q9DAS9	Q9DAS9	Guanine nucleotide-binding protein G(I)/G(S)/G(O) subunit gamma-12	Gng12	32.3289	0.591145	0.391194
Q9CZM2	Q9CZM2	60S ribosomal protein L15	Rpl15	34.7176	0.336223	0.384697
P50543	P50543	Protein S100-A11	S100a11	33.6426	0.57159	0.377852
P27659	P27659	60S ribosomal protein L3	Rpl3	35.5694	0.335609	0.365274
Q9WVE8	Q9WVE8	Protein kinase C and casein kinase substrate in neurons protein 2	Pacsin2	32.1184	0.0415695	0.361843
P30999	P30999	Catenin delta-1	Ctnnd1	34.815	0.498925	0.347966
P09528	P09528	Ferritin heavy chain;Ferritin heavy chain, N-terminally processed	Fth1	32.5738	0.266592	0.346445
Q99JI6	Q99JI6	Ras-related protein Rap-1b	Rap1b	34.8173	0.0323243	0.335498
P08556	P08556	GTPase NRas	Nras	32.3028	0.718039	0.328364
P10922	P10922	Histone H1.0;Histone H1.0, N-terminally processed	H1f0	32.9238	0.372458	0.32675
P62908	P62908	40S ribosomal protein S3	Rps3	35.9601	0.137053	0.325343
P84078;P61205	P84078;P61205	ADP-ribosylation factor 1;ADP-ribosylation factor 3	Arf1;Arf3	34.3065	0.249751	0.26417
P70441	P70441	Na(+)/H(+) exchange regulatory cofactor NHE-RF1	Slc9a3r1	33.5694	0.331083	0.230883
Q6PHN9	Q6PHN9	Ras-related protein Rab-35	Rab35	31.8745	0.0090168	0.226854
Q8VDN2	Q8VDN2	Sodium/potassium-transporting ATPase subunit alpha-1	Atp1a1	36.2439	0.226069	0.22175
P55258	P55258	Ras-related protein Rab-8A	Rab8a	31.3937	0.230791	0.216103
P70452	P70452	Syntaxin-4	Stx4	29.9225	0.177242	0.200944
O08917	O08917	Flotillin-1	Flot1	33.7189	0.0324984	0.171237
P62874;Q61011	P62874	Guanine nucleotide-binding protein G(I)/G(S)/G(T) subunit beta-1	Gnb1	33.1669	0.223032	0.167691
P62900	P62900	60S ribosomal protein L31	Rpl31	33.6742	0.148282	0.162107
Q3U1V6	Q3U1V6	Ubiquitin-conjugating enzyme E2 variant 3	Uevld	29.8059	0.175577	0.135669
P26043	P26043	Radixin	Rdx	32.6528	0.00210821	0.127997
P10404;P11370	P10404	MLV-related proviral Env polyprotein;Surface protein;Transmembrane protein		32.2581	0.0064913	0.110301
Q03145	Q03145	Ephrin type-A receptor 2	Epha2	33.3755	0.335606	0.0958498
P58242	P58242	Acid sphingomyelinase-like phosphodiesterase 3b	Smpdl3b	32.2161	0.0319571	0.076342
G5E829	G5E829	Plasma membrane calcium-transporting ATPase 1	Atp2b1	32.2575	0.0083228	0.07528
P41731	P41731	CD63 antigen	Cd63	32.5803	0.503707	0.0747886
Q04736	Q04736	Tyrosine-protein kinase Yes	Yes1	30.964	0.00890453	0.071539
Q9QUI0	Q9QUI0	Transforming protein RhoA	Rhoa	35.0826	0.382643	0.0613015
P47962	P47962	60S ribosomal protein L5	Rpl5	34.6751	0.0435498	0.0543897
Q60692	Q60692	Proteasome subunit beta type-6	Psmb6	31.7582	0.80144	0.0524331
P61358	P61358	60S ribosomal protein L27	Rpl27	34.6148	0.00339021	0.0416307
P15379	P15379	CD44 antigen	Cd44	32.3045	0.234017	0.0289988
P43277	P43277	Histone H1.3	Hist1h1d	34.1915	0.366644	0.023168
Q7TNC4	Q7TNC4	Putative RNA-binding protein Luc7-like 2	Luc7l2	31.2524	0.000147252	0.0141266
P14094	P14094	Sodium/potassium-transporting ATPase subunit beta-1	Atp1b1	33.0003	0.467159	0.0110744
Q64704	Q64704	Syntaxin-3	Stx3	30.5315	0.517579	0.00459579
P29391;P49945	P29391;P49945	Ferritin light chain 1;Ferritin light chain 2	Ftl1;Ftl2	33.647	0.150259	-0.0231381
P97370	P97370	Sodium/potassium-transporting ATPase subunit beta-3	Atp1b3	32.6129	0.00104166	-0.0331006
P16125	P16125	L-lactate dehydrogenase B chain	Ldhb	33.0236	0.246005	-0.0354737
P62889	P62889	60S ribosomal protein L30	Rpl30	34.7854	0.0165649	-0.0372088
P62702	P62702	40S ribosomal protein S4, X isoform	Rps4x	35.6596	0.0261294	-0.0384229
O55111	O55111	Desmoglein-2	Dsg2	32.0086	0.22751	-0.0495372
Q9DC51	Q9DC51	Guanine nucleotide-binding protein G(k) subunit alpha	Gnai3	32.8207	0.255781	-0.0562841
O88844	O88844	Isocitrate dehydrogenase [NADP] cytoplasmic	Idh1	31.3431	0.753286	-0.0818616
Q9D1C8	Q9D1C8	Vacuolar protein sorting-associated protein 28 homolog	Vps28	32.4405	0.232061	-0.0909898
P62082	P62082	40S ribosomal protein S7	Rps7	34.4892	0.00504721	-0.0984993
P26350	P26350	Prothymosin alpha;Prothymosin alpha, N-terminally processed;Thymosin alpha	Ptma	32.4162	0.726102	-0.107502
Q9CYL5	Q9CYL5	Golgi-associated plant pathogenesis-related protein 1	Glipr2	30.8603	0.175604	-0.109743
Q9Z261	Q9Z261	Claudin-7	Cldn7	32.4107	0.196375	-0.110241
P62862	P62862	40S ribosomal protein S30	Fau	32.293	0.244458	-0.126947
P62270	P62270	40S ribosomal protein S18	Rps18	34.6842	0.1378	-0.138143
P51150	P51150	Ras-related protein Rab-7a	Rab7a	35.0417	0.021029	-0.153685
O88952;Q8JZS0;O88951	O88952	Protein lin-7 homolog C	Lin7c	31.2726	0.238426	-0.155657
P26040	P26040	Ezrin	Ezr	35.4134	0.0138452	-0.160267
Q78HU3	Q78HU3	Multivesicular body subunit 12A	Mvb12a	31.8237	0.244538	-0.172854
O70435	O70435	Proteasome subunit alpha type-3	Psma3	32.059	0.258335	-0.17807
P62843	P62843	40S ribosomal protein S15	Rps15	32.8795	0.853246	-0.181239
P11438	P11438	Lysosome-associated membrane glycoprotein 1	Lamp1	33.5312	0.0188876	-0.183153
P84096	P84096	Rho-related GTP-binding protein RhoG	Rhog	31.0956	0.194766	-0.18745
Q8K2J0	Q8K2J0	1-phosphatidylinositol 4,5-bisphosphate phosphodiesterase delta-3	Plcd3	31.953	0.187679	-0.187522
Q62419;Q62420;Q62421	Q62419	Endophilin-A2	Sh3gl1	30.9577	0.182408	-0.195535
P35979	P35979	60S ribosomal protein L12	Rpl12	35.1834	0.0108939	-0.204849
P62301	P62301	40S ribosomal protein S13	Rps13	34.6978	0.224025	-0.21569
P26041	P26041	Moesin	Msn	37.1353	0.00769963	-0.225453
Q9D8E6	Q9D8E6	60S ribosomal protein L4	Rpl4	35.728	0.309847	-0.266578
Q9CQR2	Q9CQR2	40S ribosomal protein S21	Rps21	32.5957	0.528723	-0.270675
P62264	P62264	40S ribosomal protein S14	Rps14	34.2915	0.352519	-0.273628
P46638;P62492	P46638;P62492	Ras-related protein Rab-11B;Ras-related protein Rab-11A	Rab11b;Rab11a	34.0696	0.217861	-0.27749
P51410	P51410	60S ribosomal protein L9	Rpl9	34.2909	0.0130639	-0.28537
Q9CZX8	Q9CZX8	40S ribosomal protein S19	Rps19	33.9974	0.00071432	-0.290748
P62960;Q9Z2C8	P62960	Nuclease-sensitive element-binding protein 1	Ybx1	34.2468	0.402412	-0.294085
P21279;O70443;P27600	P21279	Guanine nucleotide-binding protein G(q) subunit alpha	Gnaq	32.1697	0.000766719	-0.308683
P63276	P63276	40S ribosomal protein S17	Rps17	33.9595	0.24559	-0.310464
P11031	P11031	Activated RNA polymerase II transcriptional coactivator p15	Sub1	31.2782	1.09129	-0.336679
Q99K30	Q99K30	Epidermal growth factor receptor kinase substrate 8-like protein 2	Eps8l2	33.1655	0.2207	-0.355136
P17047	P17047	Lysosome-associated membrane glycoprotein 2	Lamp2	32.4788	0.0044063	-0.379925
P68254	P68254	14-3-3 protein theta	Ywhaq	33.749	0.668161	-0.382344
Q8R2Q8	Q8R2Q8	Bone marrow stromal antigen 2	Bst2	28.3833	0.530719	-0.388145
P62751	P62751	60S ribosomal protein L23a	Rpl23a	33.928	0.0152221	-0.392756
Q9D2U9;Q8CGP0	Q9D2U9;Q8CGP0	Histone H2B type 3-A;Histone H2B type 3-B	Hist3h2ba;Hist3h2bb	38.38	0.331472	-0.41809
Q61147	Q61147	Ceruloplasmin	Cp	30.8192	0.266092	-0.429804
P61750	P61750	ADP-ribosylation factor 4	Arf4	31.504	0.202389	-0.433547
P62821	P62821	Ras-related protein Rab-1A	Rab1A	34.8208	0.046492	-0.435492
P97429	P97429	Annexin A4	Anxa4	35.3408	0.24585	-0.450097
Q5SYD0;Q5SUA5	Q5SYD0	Unconventional myosin-Id	Myo1d	31.6745	0.198477	-0.453889
Q01279	Q01279	Epidermal growth factor receptor	Egfr	33.6604	0.211342	-0.454244
P61089;Q9CQ37	P61089	Ubiquitin-conjugating enzyme E2 N	Ube2n	32.9075	0.283584	-0.455093
P14206	P14206	40S ribosomal protein SA	Rpsa	36.2089	0.442631	-0.466398
Q6ZWU9	Q6ZWU9	40S ribosomal protein S27	Rps27	33.0823	0.0320994	-0.488167
Q8CG47	Q8CG47	Structural maintenance of chromosomes protein 4	Smc4	30.9218	0.198724	-0.510295
Q9JLF6	Q9JLF6	Protein-glutamine gamma-glutamyltransferase K	Tgm1	30.9167	1.1326	-0.519174
P53026	P53026	60S ribosomal protein L10a	Rpl10a	34.4678	0.00670644	-0.531124
B2RY56	B2RY56	RNA-binding protein 25	Rbm25	30.8791	0.202648	-0.563465
P63325	P63325	40S ribosomal protein S10	Rps10	33.189	0.485935	-0.56681
P62911;P17932	P62911	60S ribosomal protein L32	Rpl32	33.7901	0.0104849	-0.567745
P63094;Q6R0H7;Q8CGK7	P63094;Q6R0H7	Guanine nucleotide-binding protein G(s) subunit alpha isoforms short;Guanine nucleotide-binding protein G(s) subunit alpha isoforms XLas	Gnas	34.1602	0.00773087	-0.567963
Q9JIW9	Q9JIW9	Ras-related protein Ral-B	Ralb	32.8896	0.0220571	-0.587386
P68040	P68040	Guanine nucleotide-binding protein subunit beta-2-like 1;Guanine nucleotide-binding protein subunit beta-2-like 1, N-terminally processed	Gnb2l1	36.0358	0.585847	-0.588644
O70456	O70456	14-3-3 protein sigma	Sfn	32.782	0.268409	-0.59112
P63323	P63323	40S ribosomal protein S12	Rps12	34.6538	0.0023226	-0.614839
P60867	P60867	40S ribosomal protein S20	Rps20	34.1568	0.0200585	-0.631314
P62331	P62331	ADP-ribosylation factor 6	Arf6	32.686	0.0172301	-0.634763
P62259	P62259	14-3-3 protein epsilon	Ywhae	36.4257	1.12608	-0.655216
P61982	P61982	14-3-3 protein gamma;14-3-3 protein gamma, N-terminally processed	Ywhag	34.4711	0.820202	-0.657947
P62852	P62852	40S ribosomal protein S25	Rps25	33.8806	0.226177	-0.660982
O70404	O70404	Vesicle-associated membrane protein 8	Vamp8	31.8752	0.297399	-0.664685
P09803	P09803	Cadherin-1;E-Cad/CTF1;E-Cad/CTF2;E-Cad/CTF3	Cdh1	31.7218	0.473335	-0.671013
P35278	P35278	Ras-related protein Rab-5C	Rab5c	33.8858	0.0191452	-0.684691
O35682	O35682	Myeloid-associated differentiation marker	Myadm	31.8045	0.0478137	-0.691756
Q61739	Q61739	Integrin alpha-6;Integrin alpha-6 heavy chain;Integrin alpha-6 light chain	Itga6	32.3346	0.0260696	-0.720744
P63101	P63101	14-3-3 protein zeta/delta	Ywhaz	35.89	0.924716	-0.723214
P99027	P99027	60S acidic ribosomal protein P2	Rplp2	35.897	0.0765337	-0.728433
Q8BGS1	Q8BGS1	Band 4.1-like protein 5	Epb41l5	32.1654	0.517877	-0.738214
P55012;P55014	P55012	Solute carrier family 12 member 2	Slc12a2	32.1605	0.0169739	-0.74282
O88811	O88811	Signal transducing adapter molecule 2	Stam2	32.6881	0.0212693	-0.752175
Q9QUM9	Q9QUM9	Proteasome subunit alpha type-6	Psma6	33.0967	0.291804	-0.796663
Q811D0;Q62108;Q91XM9	Q811D0	Disks large homolog 1	Dlg1	32.275	0.562069	-0.798068
Q920B9	Q920B9	FACT complex subunit SPT16	Supt16h	31.4587	0.0201616	-0.799218
P31786	P31786	Acyl-CoA-binding protein	Dbi	32.7974	0.310905	-0.820052
P62806	P62806	Histone H4	Hist1h4a	39.4091	0.111391	-0.84201
P63017	P63017	Heat shock cognate 71 kDa protein	Hspa8	38.2324	1.08497	-0.846429
Q8VEK3	Q8VEK3	Heterogeneous nuclear ribonucleoprotein U	Hnrnpu	36.0687	0.716616	-0.852671
Q9CY58	Q9CY58	Plasminogen activator inhibitor 1 RNA-binding protein	Serbp1	33.6009	0.869974	-0.856179
P23249	P23249	Putative helicase MOV-10	Mov10	31.3405	0.550758	-0.866594
P62830	P62830	60S ribosomal protein L23	Rpl23	34.1409	0.298863	-0.891184
P62245	P62245	40S ribosomal protein S15a	Rps15a	34.2122	0.20813	-0.902193
P14824	P14824	Annexin A6	Anxa6	36.4004	0.778984	-0.907017
Q9Z1Q5	Q9Z1Q5	Chloride intracellular channel protein 1	Clic1	35.153	0.385262	-0.90816
P99026	P99026	Proteasome subunit beta type-4	Psmb4	31.803	0.303717	-0.939501
Q9WTI7	Q9WTI7	Unconventional myosin-Ic	Myo1c	35.4163	0.59243	-0.945545
Q9Z204	Q9Z204	Heterogeneous nuclear ribonucleoproteins C1/C2	Hnrnpc	33.7456	0.305468	-0.948219
P09405	P09405	Nucleolin	Ncl	36.1508	1.50412	-0.954275
Q61598	Q61598	Rab GDP dissociation inhibitor beta	Gdi2	34.5777	0.0457145	-0.963993
P18760	P18760	Cofilin-1	Cfl1	37.707	2.08075	-0.965127
Q69ZN7	Q69ZN7	Myoferlin	Myof	37.407	0.31165	-0.972325
P70349	P70349	Histidine triad nucleotide-binding protein 1	Hint1	33.3964	0.183705	-0.975596
Q99LX0	Q99LX0	Protein deglycase DJ-1	Park7	32.3299	0.316868	-0.976576
Q8R010	Q8R010	Aminoacyl tRNA synthase complex-interacting multifunctional protein 2	Aimp2	31.3242	0.208874	-0.979752
Q9D6Z1	Q9D6Z1	Nucleolar protein 56	Nop56	33.4586	0.320747	-0.985531
Q9QYB1	Q9QYB1	Chloride intracellular channel protein 4	Clic4	32.6273	0.0184716	-1.02032
P24668	P24668	Cation-dependent mannose-6-phosphate receptor	M6pr	31.3526	0.226117	-1.03328
Q9CXW4	Q9CXW4	60S ribosomal protein L11	Rpl11	33.8761	0.03622	-1.04987
Q8BFR4	Q8BFR4	N-acetylglucosamine-6-sulfatase	Gns	31.3471	0.215163	-1.05148
O54946;Q9QYI8	O54946	DnaJ homolog subfamily B member 6	Dnajb6	29.9889	0.578859	-1.06215
Q9R0P5	Q9R0P5	Destrin	Dstn	34.2286	0.70129	-1.06334
Q9DBH5	Q9DBH5	Vesicular integral-membrane protein VIP36	Lman2	32.0282	0.583507	-1.07407
Q62469	Q62469	Integrin alpha-2	Itga2	33.2064	0.0214806	-1.07464
Q8BT07	Q8BT07	Centrosomal protein of 55 kDa	Cep55	34.0275	0.201171	-1.08008
P17742	P17742	Peptidyl-prolyl cis-trans isomerase A;Peptidyl-prolyl cis-trans isomerase A, N-terminally processed	Ppia	37.3202	2.02265	-1.08577
Q61792;Q9DC07	Q61792	LIM and SH3 domain protein 1	Lasp1	33.3909	0.677678	-1.09309
Q64511	Q64511	DNA topoisomerase 2-beta	Top2b	31.8452	0.535843	-1.09609
Q9DBG3	Q9DBG3	AP-2 complex subunit beta	Ap2b1	33.2335	0.0512215	-1.13459
P68368	P68368	Tubulin alpha-4A chain	Tuba4a	35.0874	0.286082	-1.13786
Q9CQV8	Q9CQV8	14-3-3 protein beta/alpha;14-3-3 protein beta/alpha, N-terminally processed	Ywhab	33.9126	1.78755	-1.14269
P54116	P54116	Erythrocyte band 7 integral membrane protein	Stom	31.809	0.217414	-1.1522
P05064	P05064	Fructose-bisphosphate aldolase A	Aldoa	35.8205	1.00875	-1.15723
P62196	P62196	26S protease regulatory subunit 8	Psmc5	33.1119	0.280494	-1.17064
P14152	P14152	Malate dehydrogenase, cytoplasmic	Mdh1	33.4673	0.305449	-1.18124
P17182;P17183	P17182	Alpha-enolase	Eno1	36.7622	2.24223	-1.18923
Q62093	Q62093	Serine/arginine-rich splicing factor 2	Srsf2	32.4844	1.34415	-1.18961
B2RXS4	B2RXS4	Plexin-B2	Plxnb2	34.3886	0.381916	-1.19188
Q9Z2U0	Q9Z2U0	Proteasome subunit alpha type-7	Psma7	33.2797	0.0314488	-1.21801
P70168	P70168	Importin subunit beta-1	Kpnb1	34.6374	0.64986	-1.22081
Q9CZD3	Q9CZD3	Glycine--tRNA ligase	Gars	33.1854	0.022113	-1.22514
P68510	P68510	14-3-3 protein eta	Ywhah	34.2329	1.0801	-1.22766
P14115	P14115	60S ribosomal protein L27a	Rpl27a	33.7531	0.281423	-1.22798
P17751	P17751	Triosephosphate isomerase	Tpi1	35.2681	1.72613	-1.23824
Q9JLQ0	Q9JLQ0	CD2-associated protein	Cd2ap	33.247	0.599784	-1.26135
P58252	P58252	Elongation factor 2	Eef2	36.8376	0.418138	-1.27617
P52480;P53657	P52480	Pyruvate kinase PKM	Pkm	37.2481	2.01498	-1.27646
Q80X71	Q80X71	Transmembrane protein 106B	Tmem106b	30.3401	0.21309	-1.29404
P84104	P84104	Serine/arginine-rich splicing factor 3	Srsf3	33.6897	0.326272	-1.31594
P48036	P48036	Annexin A5	Anxa5	36.9361	1.64934	-1.32188
P10107	P10107	Annexin A1	Anxa1	38.1029	1.11669	-1.32543
P45591	P45591	Cofilin-2	Cfl2	31.8687	0.572102	-1.33773
Q9D1D4	Q9D1D4	Transmembrane emp24 domain-containing protein 10	Tmed10	32.9022	0.303048	-1.33927
Q62048	Q62048	Astrocytic phosphoprotein PEA-15	Pea15	31.6833	0.231057	-1.34154
Q9D2G2	Q9D2G2	Dihydrolipoyllysine-residue succinyltransferase component of 2-oxoglutarate dehydrogenase complex, mitochondrial	Dlst	33.3299	0.335991	-1.36624
P49722	P49722	Proteasome subunit alpha type-2	Psma2	31.233	0.617539	-1.37051
P54227;P63042	P54227	Stathmin	Stmn1	31.3956	1.31648	-1.38186
Q9D0E1	Q9D0E1	Heterogeneous nuclear ribonucleoprotein M	Hnrnpm	35.0052	0.09262	-1.38379
P70195	P70195	Proteasome subunit beta type-7	Psmb7	31.3597	0.587937	-1.39489
Q9Z2U1	Q9Z2U1	Proteasome subunit alpha type-5	Psma5	32.8751	0.0613436	-1.42061
O09167	O09167	60S ribosomal protein L21	Rpl21	33.9147	0.201712	-1.42357
Q9D1G1	Q9D1G1	Ras-related protein Rab-1B	Rab1b	32.9546	0.329309	-1.42558
Q60668	Q60668	Heterogeneous nuclear ribonucleoprotein D0	Hnrnpd	34.1457	2.15283	-1.43468
Q60872	Q60872	Eukaryotic translation initiation factor 1A	Eif1a	31.7126	1.37983	-1.48846
Q9QUJ7	Q9QUJ7	Long-chain-fatty-acid--CoA ligase 4	Acsl4	33.0501	0.319506	-1.48894
P63260	P63260	Actin, cytoplasmic 2;Actin, cytoplasmic 2, N-terminally processed	Actg1	40.7351	2.0804	-1.48934
A2A863	A2A863	Integrin beta-4	Itgb4	32.9948	0.618661	-1.49744
P70296	P70296	Phosphatidylethanolamine-binding protein 1;Hippocampal cholinergic neurostimulating peptide	Pebp1	34.0983	0.701973	-1.50069
P14602	P14602	Heat shock protein beta-1	Hspb1	36.3333	1.93923	-1.50108
Q68FD5	Q68FD5	Clathrin heavy chain 1	Cltc	36.9583	0.225888	-1.50598
P62827;Q61820	P62827	GTP-binding nuclear protein Ran	Ran	35.5739	1.16614	-1.51075
P16858	P16858	Glyceraldehyde-3-phosphate dehydrogenase	Gapdh	37.9502	1.42549	-1.53458
P08207	P08207	Protein S100-A10	S100a10	34.5703	0.0777822	-1.53577
Q9CX86	Q9CX86	Heterogeneous nuclear ribonucleoprotein A0	Hnrnpa0	33.0735	0.604731	-1.54733
Q6P069	Q6P069	Sorcin	Sri	30.7962	0.597737	-1.54733
Q62523	Q62523	Zyxin	Zyx	31.075	0.606573	-1.5636
P62962	P62962	Profilin-1	Pfn1	35.5932	0.255153	-1.57469
P17427	P17427	AP-2 complex subunit alpha-2	Ap2a2	33.0219	0.645633	-1.5767
Q9WUM4;Q920M5	Q9WUM4	Coronin-1C	Coro1c	33.5529	0.343263	-1.57946
Q8BU30	Q8BU30	Isoleucine--tRNA ligase, cytoplasmic	Iars	33.8465	0.0277274	-1.5991
P63028	P63028	Translationally-controlled tumor protein	Tpt1	33.1988	1.0616	-1.61654
Q8VIJ6	Q8VIJ6	Splicing factor, proline- and glutamine-rich	Sfpq	34.5125	0.683183	-1.62396
P06151;P00342	P06151	L-lactate dehydrogenase A chain	Ldha	35.1207	1.9413	-1.62652
O35639	O35639	Annexin A3	Anxa3	37.7561	1.18636	-1.64315
O88342	O88342	WD repeat-containing protein 1	Wdr1	35.3784	1.99681	-1.64897
P63037	P63037	DnaJ homolog subfamily A member 1	Dnaja1	33.2182	0.0291118	-1.65473
Q9WTM5	Q9WTM5	RuvB-like 2	Ruvbl2	33.2413	0.108206	-1.67234
Q62167	Q62167	ATP-dependent RNA helicase DDX3X	Ddx3x	34.6312	0.051101	-1.67456
Q61656	Q61656	Probable ATP-dependent RNA helicase DDX5	Ddx5	34.531	0.353614	-1.67548
P10639	P10639	Thioredoxin	Txn	34.3452	0.690279	-1.67887
P53994;P59279	P53994	Ras-related protein Rab-2A	Rab2a	33.8331	0.0715684	-1.67926
P62137	P62137	Serine/threonine-protein phosphatase PP1-alpha catalytic subunit	Ppp1ca	34.3867	0.313779	-1.68545
O08810	O08810	116 kDa U5 small nuclear ribonucleoprotein component	Eftud2	33.6576	0.36337	-1.6941
O09061	O09061	Proteasome subunit beta type-1	Psmb1	32.4387	0.257446	-1.69837
Q8CGC7	Q8CGC7	Bifunctional glutamate/proline--tRNA ligase;Glutamate--tRNA ligase;Proline--tRNA ligase	Eprs	34.5117	0.0834191	-1.69935
B2RQC6	B2RQC6	CAD protein;Glutamine-dependent carbamoyl-phosphate synthase;Aspartate carbamoyltransferase;Dihydroorotase	Cad	34.8381	0.614391	-1.70857
P97384	P97384	Annexin A11	Anxa11	34.5477	0.32779	-1.71113
P43406	P43406	Integrin alpha-V;Integrin alpha-V heavy chain;Integrin alpha-V light chain	Itgav	33.0005	0.587968	-1.71432
Q99PT1	Q99PT1	Rho GDP-dissociation inhibitor 1	Arhgdia	34.6097	0.0877498	-1.72406
Q6PDM2	Q6PDM2	Serine/arginine-rich splicing factor 1	Srsf1	33.5134	0.672417	-1.73186
P07356	P07356	Annexin A2	Anxa2	38.1885	1.65032	-1.75373
O70133	O70133	ATP-dependent RNA helicase A	Dhx9	34.6842	0.372237	-1.76023
O55131;Q9DA97	O55131	Septin-7	2007-09-01	33.9499	0.666255	-1.76409
P61979	P61979	Heterogeneous nuclear ribonucleoprotein K	Hnrnpk	35.0169	0.974604	-1.77585
Q7TPV4	Q7TPV4	Myb-binding protein 1A	Mybbp1a	34.1845	0.109249	-1.7774
Q61171	Q61171	Peroxiredoxin-2	Prdx2	33.7484	0.963429	-1.77902
Q68FL6	Q68FL6	Methionine--tRNA ligase, cytoplasmic	Mars	33.1554	0.0581949	-1.79112
O35737	O35737	Heterogeneous nuclear ribonucleoprotein H;Heterogeneous nuclear ribonucleoprotein H, N-terminally processed	Hnrnph1	34.9314	0.786936	-1.82591
Q9WV32	Q9WV32	Actin-related protein 2/3 complex subunit 1B	Arpc1b	34.0183	0.10142	-1.83301
Q00612;P97324	Q00612	Glucose-6-phosphate 1-dehydrogenase X	G6pdx	32.7686	0.342119	-1.84386
Q60605	Q60605	Myosin light polypeptide 6	Myl6	36.4235	0.711451	-1.84765
Q05816	Q05816	Fatty acid-binding protein, epidermal	Fabp5	33.2908	1.02324	-1.85324
Q60737	Q60737	Casein kinase II subunit alpha	Csnk2a1	33.9619	1.4078	-1.86023
Q9QYJ0	Q9QYJ0	DnaJ homolog subfamily A member 2	Dnaja2	33.1906	0.634912	-1.86192
F6ZDS4	F6ZDS4	Nucleoprotein TPR	Tpr	32.2075	0.616145	-1.86436
Q9EQU5	Q9EQU5	Protein SET	Set	33.4966	1.10034	-1.87012
Q9WUL7	Q9WUL7	ADP-ribosylation factor-like protein 3	Arl3	31.699	0.265871	-1.89292
Q9ESX5	Q9ESX5	H/ACA ribonucleoprotein complex subunit 4	Dkc1	32.0609	0.625671	-1.90158
Q61753	Q61753	D-3-phosphoglycerate dehydrogenase	Phgdh	35.619	1.16679	-1.92571
P60335	P60335	Poly(rC)-binding protein 1	Pcbp1	33.6952	0.386334	-1.94344
P62320	P62320	Small nuclear ribonucleoprotein Sm D3	Snrpd3	33.2538	0.657628	-1.95696
Q07076	Q07076	Annexin A7	Anxa7	32.1939	0.632839	-1.96483
Q9JIF0;Q6PAK3	Q9JIF0	Protein arginine N-methyltransferase 1	Prmt1	32.9382	0.605586	-1.96493
Q9JKF1	Q9JKF1	Ras GTPase-activating-like protein IQGAP1	Iqgap1	34.8598	0.110518	-1.96567
P45376	P45376	Aldose reductase	Akr1b1	34.398	0.111581	-1.96639
Q99K85	Q99K85	Phosphoserine aminotransferase	Psat1	33.3251	0.139972	-1.97947
Q8BMJ2	Q8BMJ2	Leucine--tRNA ligase, cytoplasmic	Lars	33.855	0.362396	-1.99099
P10126	P10126	Elongation factor 1-alpha 1	Eef1a1	38.4921	1.12569	-1.99194
P17710	P17710	Hexokinase-1	Hk1	33.2104	0.346902	-1.99619
Q61937	Q61937	Nucleophosmin	Npm1	35.6459	2.77851	-2.00331
P47754	P47754	F-actin-capping protein subunit alpha-2	Capza2	33.536	1.08265	-2.00442
P16045	P16045	Galectin-1	Lgals1	36.4809	2.60122	-2.00483
Q99JY9;Q641P0	Q99JY9	Actin-related protein 3	Actr3	34.4748	0.349783	-2.01576
Q8BT60	Q8BT60	Copine-3	Cpne3	31.8467	0.636501	-2.02549
Q99020	Q99020	Heterogeneous nuclear ribonucleoprotein A/B	Hnrnpab	33.5473	0.63205	-2.03187
P32067	P32067	Lupus La protein homolog	Ssb	32.3451	0.639965	-2.03842
O55222	O55222	Integrin-linked protein kinase	Ilk	31.9393	0.262127	-2.04825
Q9Z0U1;Q9QXY1	Q9Z0U1	Tight junction protein ZO-2	Tjp2	34.2681	0.367345	-2.05246
P80317	P80317	T-complex protein 1 subunit zeta	Cct6a	34.5139	0.0897209	-2.07535
Q60598	Q60598	Src substrate cortactin	Cttn	32.8463	0.996904	-2.07922
Q6ZWX6	Q6ZWX6	Eukaryotic translation initiation factor 2 subunit 1	Eif2s1	33.2716	0.368585	-2.08552
P80316	P80316	T-complex protein 1 subunit epsilon	Cct5	34.6282	0.378632	-2.08558
O54988;O55098	O54988	STE20-like serine/threonine-protein kinase	Slk	32.5636	0.581886	-2.09545
P09411	P09411	Phosphoglycerate kinase 1	Pgk1	35.993	1.49369	-2.09904
P49312	P49312	Heterogeneous nuclear ribonucleoprotein A1;Heterogeneous nuclear ribonucleoprotein A1, N-terminally processed	Hnrnpa1	35.0825	1.82973	-2.1043
P47757	P47757	F-actin-capping protein subunit beta	Capzb	33.2909	0.373749	-2.10878
P59999	P59999	Actin-related protein 2/3 complex subunit 4	Arpc4	33.3758	0.357575	-2.10909
P80314	P80314	T-complex protein 1 subunit beta	Cct2	35.4249	0.182135	-2.11001
Q3UW53	Q3UW53	Protein Niban	Fam129a	31.5924	0.265632	-2.1105
P70670;Q60817	P70670;Q60817	Nascent polypeptide-associated complex subunit alpha, muscle-specific form;Nascent polypeptide-associated complex subunit alpha	Naca	33.3445	0.38739	-2.1168
P11679;CON__Q9H552	P11679	Keratin, type II cytoskeletal 8	Krt8	38.0661	1.44365	-2.11836
P42932	P42932	T-complex protein 1 subunit theta	Cct8	35.0518	0.184662	-2.1282
P99024	P99024	Tubulin beta-5 chain	Tubb5	36.3627	2.96072	-2.13122
P13020	P13020	Gelsolin	Gsn	35.0237	1.43218	-2.13245
Q9CR68	Q9CR68	Cytochrome b-c1 complex subunit Rieske, mitochondrial;Cytochrome b-c1 complex subunit 11	Uqcrfs1	32.2087	0.641266	-2.13325
Q8BG05	Q8BG05	Heterogeneous nuclear ribonucleoprotein A3	Hnrnpa3	34.9624	1.05372	-2.13575
Q61553	Q61553	Fascin	Fscn1	32.6324	1.13591	-2.13654
P63038	P63038	60 kDa heat shock protein, mitochondrial	Hspd1	37.9514	1.46419	-2.15248
Q62351	Q62351	Transferrin receptor protein 1	Tfrc	33.1099	1.41635	-2.15767
Q6IRU2	Q6IRU2	Tropomyosin alpha-4 chain	Tpm4	35.4322	0.794134	-2.16276
P80313	P80313	T-complex protein 1 subunit eta	Cct7	34.2519	0.320973	-2.1659
P51881	P51881	ADP/ATP translocase 2;ADP/ATP translocase 2, N-terminally processed	Slc25a5	36.3081	0.70423	-2.16854
P68372	P68372	Tubulin beta-4B chain	Tubb4b	38.116	1.99561	-2.17089
P51863	P51863	V-type proton ATPase subunit d 1	Atp6v0d1	32.7027	0.40264	-2.17105
Q99L47	Q99L47	Hsc70-interacting protein	St13	34.0136	0.34692	-2.17935
P68373;Q9JJZ2	P68373	Tubulin alpha-1C chain	Tuba1c	37.9246	2.90863	-2.18251
Q3THE2;Q9CQ19	Q3THE2;Q9CQ19	Myosin regulatory light chain 12B;Myosin regulatory light polypeptide 9	Myl12b;Myl9	35.4137	0.693747	-2.18716
O35887	O35887	Calumenin	Calu	34.0683	0.789498	-2.18949
P05202	P05202	Aspartate aminotransferase, mitochondrial	Got2	36.4979	1.5391	-2.19961
P70372	P70372	ELAV-like protein 1	Elavl1	32.7975	0.672096	-2.19972
Q61024	Q61024	Asparagine synthetase [glutamine-hydrolyzing]	Asns	32.6287	0.64345	-2.20607
P35550	P35550	rRNA 2-O-methyltransferase fibrillarin	Fbl	33.8284	0.651931	-2.21337
P60122	P60122	RuvB-like 1	Ruvbl1	33.5231	0.38301	-2.24594
Q99PV0	Q99PV0	Pre-mRNA-processing-splicing factor 8	Prpf8	33.6342	0.680199	-2.24909
P59242	P59242	Cingulin	Cgn	32.8562	0.649797	-2.25246
Q91V41	Q91V41	Ras-related protein Rab-14	Rab14	33.6101	0.400092	-2.25642
Q922B2	Q922B2	Aspartate--tRNA ligase, cytoplasmic	Dars	33.7854	0.117252	-2.26514
P61620	P61620	Protein transport protein Sec61 subunit alpha isoform 1	Sec61a1	32.1724	0.261102	-2.27304
Q8VDD5	Q8VDD5	Myosin-9	Myh9	39.3641	0.894039	-2.27716
P35293	P35293	Ras-related protein Rab-18	Rab18	32.4686	0.673152	-2.29336
P58771	P58771	Tropomyosin alpha-1 chain	Tpm1	36.2673	2.05573	-2.2951
Q60932	Q60932	Voltage-dependent anion-selective channel protein 1	Vdac1	35.971	1.16922	-2.30565
P80315	P80315	T-complex protein 1 subunit delta	Cct4	34.8267	0.13852	-2.30802
Q80UG5	Q80UG5	Septin-9	2009-09-01	32.2024	0.65131	-2.31809
Q61584	Q61584	Fragile X mental retardation syndrome-related protein 1	Fxr1	32.8296	0.405941	-2.3265
P62334	P62334	26S protease regulatory subunit 10B	Psmc6	32.6449	0.650964	-2.33304
P11983	P11983	T-complex protein 1 subunit alpha	Tcp1	35.1107	0.39394	-2.36429
Q8BTM8	Q8BTM8	Filamin-A	Flna	38.0457	0.890368	-2.3696
P11499	P11499	Heat shock protein HSP 90-beta	Hsp90ab1	38.3517	1.47241	-2.38608
Q01768	Q01768	Nucleoside diphosphate kinase B	Nme2	35.4279	0.151569	-2.39258
P40142	P40142	Transketolase	Tkt	34.8913	0.768844	-2.41452
Q9WUU7	Q9WUU7	Cathepsin Z	Ctsz	30.4085	0.672609	-2.41763
Q9D2R0	Q9D2R0	Acetoacetyl-CoA synthetase	Aacs	32.4265	0.669142	-2.4286
Q6ZWV7	Q6ZWV7	60S ribosomal protein L35	Rpl35	33.1556	0.266755	-2.42994
P38647	P38647	Stress-70 protein, mitochondrial	Hspa9	37.3498	1.94824	-2.43784
Q62465	Q62465	Synaptic vesicle membrane protein VAT-1 homolog	Vat1	34.0353	0.126955	-2.44719
P35279;P61294	P35279;P61294	Ras-related protein Rab-6A;Ras-related protein Rab-6B	Rab6a;Rab6b	33.9525	0.644613	-2.45604
O08709	O08709	Peroxiredoxin-6	Prdx6	34.4628	0.125138	-2.45737
Q6DFW4	Q6DFW4	Nucleolar protein 58	Nop58	32.9193	0.657377	-2.46357
Q9ET30	Q9ET30	Transmembrane 9 superfamily member 3	Tm9sf3	32.342	0.276524	-2.46629
P56959	P56959	RNA-binding protein FUS	Fus	32.6203	0.657508	-2.47995
P56480	P56480	ATP synthase subunit beta, mitochondrial	Atp5b	37.7852	2.53387	-2.49492
Q9D0I9	Q9D0I9	Arginine--tRNA ligase, cytoplasmic	Rars	33.7079	0.386195	-2.50225
O70318	O70318	Band 4.1-like protein 2	Epb41l2	33.057	0.634784	-2.50711
Q9WVA4	Q9WVA4	Transgelin-2	Tagln2	34.3676	0.832721	-2.50836
P39447	P39447	Tight junction protein ZO-1	Tjp1	34.4094	0.125641	-2.52258
P14211	P14211	Calreticulin	Calr	36.2603	1.76977	-2.53201
Q99L45	Q99L45	Eukaryotic translation initiation factor 2 subunit 2	Eif2s2	32.6533	0.654176	-2.53625
E9Q5G3	E9Q5G3	Kinesin-like protein KIF23	Kif23	35.9604	2.5029	-2.5556
P42208	P42208	Septin-2	2002-09-01	34.1641	0.150414	-2.55752
Q9Z2X1	Q9Z2X1	Heterogeneous nuclear ribonucleoprotein F;Heterogeneous nuclear ribonucleoprotein F, N-terminally processed	Hnrnpf	34.2341	0.15775	-2.56428
Q64727	Q64727	Vinculin	Vcl	34.1192	0.985209	-2.56752
Q8C1B7	Q8C1B7	Septin-11	2011-09-01	33.9288	0.793974	-2.58206
P59113	P59113	Fermitin family homolog 1	Fermt1	31.2782	0.275665	-2.58682
P07901	P07901	Heat shock protein HSP 90-alpha	Hsp90aa1	36.9007	0.704306	-2.58806
P35282	P35282	Ras-related protein Rab-21	Rab21	33.3131	0.0813209	-2.59806
Q91YR1	Q91YR1	Twinfilin-1	Twf1	32.6716	0.393901	-2.60879
Q9D8N0	Q9D8N0	Elongation factor 1-gamma	Eef1g	35.859	0.150569	-2.61163
Q91WQ3	Q91WQ3	Tyrosine--tRNA ligase, cytoplasmic;Tyrosine--tRNA ligase, cytoplasmic, N-terminally processed	Yars	31.4495	0.685044	-2.63033
O35286	O35286	Pre-mRNA-splicing factor ATP-dependent RNA helicase DHX15	Dhx15	33.0106	0.430522	-2.63493
Q6GSS7;Q64523	Q6GSS7;Q64523	Histone H2A type 2-A;Histone H2A type 2-C	Hist2h2aa1;Hist2h2ac	33.7501	0.236004	-2.63514
Q8BVY0	Q8BVY0	Ribosomal L1 domain-containing protein 1	Rsl1d1	32.0951	0.669309	-2.65466
Q9CY00;A2AKQ8	Q9CY00;A2AKQ8	Tetratricopeptide repeat protein 30B;Tetratricopeptide repeat protein 30A2	Ttc30b;Ttc30a2	30.2735	0.713238	-2.65681
Q64012	Q64012	RNA-binding protein Raly	Raly	32.0774	0.67925	-2.65804
P35700	P35700	Peroxiredoxin-1	Prdx1	35.6098	1.29299	-2.66364
Q8BFW7	Q8BFW7	Lipoma-preferred partner homolog	Lpp	32.3017	0.710941	-2.68664
Q6A0A9;Q8C3F2	Q6A0A9	Constitutive coactivator of PPAR-gamma-like protein 1	FAM120A	31.7904	0.655107	-2.68764
Q9Z1Q9	Q9Z1Q9	Valine--tRNA ligase	Vars	34.4864	0.821567	-2.71522
Q99K48	Q99K48	Non-POU domain-containing octamer-binding protein	Nono	33.6129	0.705245	-2.74586
Q99P72	Q99P72	Reticulon-4	Rtn4	35.4094	0.762173	-2.76319
Q6ZQ38;Q6ZQ73	Q6ZQ38	Cullin-associated NEDD8-dissociated protein 1	Cand1	33.7083	0.386625	-2.76413
Q8VDW0	Q8VDW0	ATP-dependent RNA helicase DDX39A	Ddx39a	34.2168	0.449427	-2.77014
P57776	P57776	Elongation factor 1-delta	Eef1d	34.6846	1.06199	-2.77489
Q99NB9	Q99NB9	Splicing factor 3B subunit 1	Sf3b1	32.7611	0.648716	-2.78721
P08113	P08113	Endoplasmin	Hsp90b1	36.536	1.90245	-2.78913
Q03265	Q03265	ATP synthase subunit alpha, mitochondrial	Atp5a1	37.5924	2.28345	-2.80231
P35564	P35564	Calnexin	Canx	35.5478	0.867833	-2.80598
P62897;CON__P62894	P62897	Cytochrome c, somatic	Cycs	32.9276	1.45932	-2.80931
Q62318	Q62318	Transcription intermediary factor 1-beta	Trim28	33.7072	0.449914	-2.82778
Q8VDM4	Q8VDM4	26S proteasome non-ATPase regulatory subunit 2	Psmd2	33.8993	0.419513	-2.83286
Q9DBJ1;O70250	Q9DBJ1	Phosphoglycerate mutase 1	Pgam1	35.4651	0.160931	-2.83623
Q921M3	Q921M3	Splicing factor 3B subunit 3	Sf3b3	33.3755	0.704179	-2.84252
Q9JHJ0;Q9JKK7	Q9JHJ0	Tropomodulin-3	Tmod3	33.2197	0.146495	-2.84611
P60843	P60843	Eukaryotic initiation factor 4A-I	Eif4a1	35.8686	0.169684	-2.85867
O35685	O35685	Nuclear migration protein nudC	Nudc	31.7876	0.727607	-2.87589
Q9CQQ7	Q9CQQ7	ATP synthase F(0) complex subunit B1, mitochondrial	Atp5f1	33.0789	0.653131	-2.87637
Q61771;O35066;Q99PW8	Q61771	Kinesin-like protein KIF3B;Kinesin-like protein KIF3B, N-terminally processed	Kif3b	30.9373	0.740939	-2.88745
Q9R0N0	Q9R0N0	Galactokinase	Galk1	31.1615	0.314745	-2.92371
Q64433	Q64433	10 kDa heat shock protein, mitochondrial	Hspe1	36.3141	0.927288	-2.98937
Q00PI9	Q00PI9	Heterogeneous nuclear ribonucleoprotein U-like protein 2	Hnrnpul2	33.407	0.666109	-2.99104
Q9CZY3	Q9CZY3	Ubiquitin-conjugating enzyme E2 variant 1	Ube2v1	31.7881	0.671487	-3.01341
P20029	P20029	78 kDa glucose-regulated protein	Hspa5	37.2593	2.93289	-3.01398
P57780	P57780	Alpha-actinin-4	Actn4	36.8507	1.26211	-3.01413
P08249	P08249	Malate dehydrogenase, mitochondrial	Mdh2	37.4956	3.59565	-3.01716
P05201	P05201	Aspartate aminotransferase, cytoplasmic	Got1	33.087	0.711809	-3.01747
P99029	P99029	Peroxiredoxin-5, mitochondrial	Prdx5	34.6132	0.434728	-3.04309
Q80X90	Q80X90	Filamin-B	Flnb	37.4534	1.08578	-3.06351
Q61316	Q61316	Heat shock 70 kDa protein 4	Hspa4	34.6106	0.456314	-3.06823
Q9R0P3	Q9R0P3	S-formylglutathione hydrolase	Esd	33.7355	0.7288	-3.07197
Q3THW5;P0C0S6	Q3THW5;P0C0S6	Histone H2A.V;Histone H2A.Z	H2afv;H2afz	34.4231	0.272456	-3.09124
Q9Z1G4	Q9Z1G4	V-type proton ATPase 116 kDa subunit a isoform 1	Atp6v0a1	32.9065	0.295525	-3.09439
Q62261;P15508	Q62261	Spectrin beta chain, non-erythrocytic 1	Sptbn1	35.2245	0.993791	-3.11054
P24369	P24369	Peptidyl-prolyl cis-trans isomerase B	Ppib	34.0273	0.113039	-3.12017
P27773	P27773	Protein disulfide-isomerase A3	Pdia3	36.7815	2.5541	-3.13969
Q8C166	Q8C166	Copine-1	Cpne1	33.0182	0.714385	-3.16096
P67871	P67871	Casein kinase II subunit beta	Csnk2b	32.9869	0.668773	-3.16235
Q60864	Q60864	Stress-induced-phosphoprotein 1	Stip1	35.2851	2.3275	-3.1715
P63242;Q8BGY2	P63242;Q8BGY2	Eukaryotic translation initiation factor 5A-1;Eukaryotic translation initiation factor 5A-2	Eif5a;Eif5a2	34.5952	0.118118	-3.17906
Q61699	Q61699	Heat shock protein 105 kDa	Hsph1	34.9779	0.121069	-3.18294
Q9WVM1	Q9WVM1	Rac GTPase-activating protein 1	Racgap1	35.2642	0.905177	-3.20087
Q91V92	Q91V92	ATP-citrate synthase	Acly	34.1758	0.693658	-3.21043
Q9JIK5	Q9JIK5	Nucleolar RNA helicase 2	Ddx21	33.5353	0.744469	-3.21528
Q8CIE6	Q8CIE6	Coatomer subunit alpha;Xenin;Proxenin	Copa	33.3428	0.726173	-3.21685
Q9QY76	Q9QY76	Vesicle-associated membrane protein-associated protein B	Vapb	33.0441	0.716451	-3.22045
Q3TXS7	Q3TXS7	26S proteasome non-ATPase regulatory subunit 1	Psmd1	33.0854	0.71174	-3.22267
Q9QXT0	Q9QXT0	Protein canopy homolog 2	Cnpy2	32.3755	0.730479	-3.22924
P09103	P09103	Protein disulfide-isomerase	P4hb	35.7237	1.63424	-3.24754
Q9DCL9	Q9DCL9	Multifunctional protein ADE2;Phosphoribosylaminoimidazole-succinocarboxamide synthase;Phosphoribosylaminoimidazole carboxylase	Paics	33.5613	0.469107	-3.27488
P67984	P67984	60S ribosomal protein L22	Rpl22	33.1975	0.278064	-3.28879
Q7TQI3	Q7TQI3	Ubiquitin thioesterase OTUB1	Otub1	33.3431	0.630571	-3.29123
P21107	P21107	Tropomyosin alpha-3 chain	Tpm3	34.6754	2.7782	-3.30561
P23927	P23927	Alpha-crystallin B chain	Cryab	35.6619	0.843824	-3.31478
Q8VHX6	Q8VHX6	Filamin-C	Flnc	32.5947	0.208522	-3.33623
P19096	P19096	Fatty acid synthase;[Acyl-carrier-protein] S-acetyltransferase;[Acyl-carrier-protein] S-malonyltransferase;3-oxoacyl-[acyl-carrier-protein] synthase;3-oxoacyl-[acyl-carrier-protein] reductase;3-hydroxyacyl-[acyl-carrier-protein] dehydratase;Enoyl-[acyl-carrier-protein] reductase;Oleoyl-[acyl-carrier-protein] hydrolase	Fasn	35.1523	0.173147	-3.38496
P80318	P80318	T-complex protein 1 subunit gamma	Cct3	35.1449	0.197254	-3.39871
P63085	P63085	Mitogen-activated protein kinase 1	Mapk1	32.9071	0.69802	-3.41393
P26039	P26039	Talin-1	Tln1	34.4581	0.12702	-3.41757
P60904	P60904	DnaJ homolog subfamily C member 5	Dnajc5	32.8273	0.330513	-3.43339
P50516	P50516	V-type proton ATPase catalytic subunit A	Atp6v1a	33.5345	0.746666	-3.43583
P17879	P17879	Heat shock 70 kDa protein 1B	Hspa1b	35.1993	0.569283	-3.48504
P50247	P50247	Adenosylhomocysteinase	Ahcy	34.4186	0.422384	-3.49804
P46471	P46471	26S protease regulatory subunit 7	Psmc2	33.2253	0.710216	-3.50694
P47955	P47955	60S acidic ribosomal protein P1	Rplp1	33.67	0.21951	-3.50955
P48678	P48678	Prelamin-A/C;Lamin-A/C	Lmna	35.2859	1.15521	-3.51044
O08529	O08529	Calpain-2 catalytic subunit	Capn2	32.6896	0.742831	-3.52054
P54071	P54071	Isocitrate dehydrogenase [NADP], mitochondrial	Idh2	35.1643	0.494728	-3.57211
Q9DB77	Q9DB77	Cytochrome b-c1 complex subunit 2, mitochondrial	Uqcrc2	34.4457	1.23062	-3.59657
P51660	P51660	Peroxisomal multifunctional enzyme type 2;(3R)-hydroxyacyl-CoA dehydrogenase;Enoyl-CoA hydratase 2	Hsd17b4	34.4426	0.758561	-3.61392
Q9CZ13	Q9CZ13	Cytochrome b-c1 complex subunit 1, mitochondrial	Uqcrc1	34.292	0.482855	-3.6145
O88569	O88569	Heterogeneous nuclear ribonucleoproteins A2/B1	Hnrnpa2b1	36.1929	0.916015	-3.61717
P29341	P29341	Polyadenylate-binding protein 1	Pabpc1	35.1222	0.895701	-3.65188
Q9CZU6	Q9CZU6	Citrate synthase, mitochondrial	Cs	34.7255	1.18247	-3.66676
Q8QZT1	Q8QZT1	Acetyl-CoA acetyltransferase, mitochondrial	Acat1	32.9521	0.752736	-3.66917
O09131;Q8K2Q2	O09131	Glutathione S-transferase omega-1	Gsto1	33.954	0.489017	-3.71335
Q9CPQ1	Q9CPQ1	Cytochrome c oxidase subunit 6C	Cox6c	32.3163	0.714372	-3.72341
P48962;Q3V132	P48962	ADP/ATP translocase 1	Slc25a4	34.9897	0.704644	-3.78107
O55029	O55029	Coatomer subunit beta	Copb2	32.8605	0.716638	-3.80406
P14733	P14733	Lamin-B1	Lmnb1	34.2833	1.30467	-3.81603
Q9QZQ1	Q9QZQ1	Afadin	Mllt4	33.3785	0.657362	-3.82138
P18242	P18242	Cathepsin D	Ctsd	34.2949	0.749048	-3.82186
Q9JHU4	Q9JHU4	Cytoplasmic dynein 1 heavy chain 1	Dync1h1	35.4148	0.480775	-3.82526
Q9R0Q7	Q9R0Q7	Prostaglandin E synthase 3	Ptges3	33.6018	0.721523	-3.9001
Q9DC16	Q9DC16	Endoplasmic reticulum-Golgi intermediate compartment protein 1	Ergic1	32.9737	0.327496	-3.91053
Q76MZ3	Q76MZ3	Serine/threonine-protein phosphatase 2A 65 kDa regulatory subunit A alpha isoform	Ppp2r1a	34.2364	0.751133	-3.91439
Q02053	Q02053	Ubiquitin-like modifier-activating enzyme 1	Uba1	34.7875	0.509552	-3.92373
Q91VI7	Q91VI7	Ribonuclease inhibitor	Rnh1	34.0551	0.476938	-3.92666
P67778	P67778	Prohibitin	Phb	35.2734	0.258744	-3.927
Q9DCN2	Q9DCN2	NADH-cytochrome b5 reductase 3;NADH-cytochrome b5 reductase 3 membrane-bound form;NADH-cytochrome b5 reductase 3 soluble form	Cyb5r3	35.1647	0.770348	-3.93117
Q9CPY7	Q9CPY7	Cytosol aminopeptidase	Lap3	33.6107	1.59338	-3.94326
Q61033	Q61033	Lamina-associated polypeptide 2, isoforms alpha/zeta	Tmpo	33.1501	0.783819	-3.94779
Q78PY7	Q78PY7	Staphylococcal nuclease domain-containing protein 1	Snd1	34.1629	0.788886	-3.949
O08553	O08553	Dihydropyrimidinase-related protein 2	Dpysl2	33.4237	1.6299	-4.02338
Q60930	Q60930	Voltage-dependent anion-selective channel protein 2	Vdac2	34.8694	0.221091	-4.04243
P30416	P30416	Peptidyl-prolyl cis-trans isomerase FKBP4;Peptidyl-prolyl cis-trans isomerase FKBP4, N-terminally processed	Fkbp4	33.7951	0.763146	-4.04273
P50580	P50580	Proliferation-associated protein 2G4	Pa2g4	34.4223	0.782027	-4.04914
Q99LE6	Q99LE6	ATP-binding cassette sub-family F member 2	Abcf2	33.3027	0.762122	-4.06182
Q6VH22	Q6VH22	Intraflagellar transport protein 172 homolog	Ift172	31.7764	0.726993	-4.07986
P10649	P10649	Glutathione S-transferase Mu 1	Gstm1	34.2513	0.73922	-4.09659
Q6URW6	Q6URW6	Myosin-14	Myh14	35.0186	0.498108	-4.13975
P17918	P17918	Proliferating cell nuclear antigen	Pcna	32.7579	0.76271	-4.15291
P03975	P03975	IgE-binding protein	Iap	35.312	1.40618	-4.21625
Q91VR2	Q91VR2	ATP synthase subunit gamma, mitochondrial	Atp5c1	34.206	1.47085	-4.22716
Q8BGQ7	Q8BGQ7	Alanine--tRNA ligase, cytoplasmic	Aars	33.7798	0.7322	-4.23602
Q8R081	Q8R081	Heterogeneous nuclear ribonucleoprotein L	Hnrnpl	34.3809	0.56695	-4.37273
Q9DAW9	Q9DAW9	Calponin-3	Cnn3	33.611	0.749304	-4.37848
P63158	P63158	High mobility group protein B1	Hmgb1	34.6407	0.531877	-4.38507
Q9DBG6	Q9DBG6	Dolichyl-diphosphooligosaccharide--protein glycosyltransferase subunit 2	Rpn2	33.738	0.807147	-4.39281
P24452	P24452	Macrophage-capping protein	Capg	33.6512	0.724451	-4.44729
Q7TMK9	Q7TMK9	Heterogeneous nuclear ribonucleoprotein Q	Syncrip	34.0667	0.776635	-4.45423
Q9D6R2	Q9D6R2	Isocitrate dehydrogenase [NAD] subunit alpha, mitochondrial	Idh3a	34.2947	0.490366	-4.49072
Q7TPR4	Q7TPR4	Alpha-actinin-1	Actn1	35.8428	0.517762	-4.52315
P26443	P26443	Glutamate dehydrogenase 1, mitochondrial	Glud1	34.6023	1.42657	-4.55967
Q8BHN3	Q8BHN3	Neutral alpha-glucosidase AB	Ganab	35.6879	1.35717	-4.58113
Q8BP47	Q8BP47	Asparagine--tRNA ligase, cytoplasmic	Nars	33.9665	0.823136	-4.70885
Q61879	Q61879	Myosin-10	Myh10	36.304	0.529893	-4.76219
Q9CWJ9	Q9CWJ9	Bifunctional purine biosynthesis protein PURH;Phosphoribosylaminoimidazolecarboxamide formyltransferase;IMP cyclohydrolase	Atic	34.0353	0.795154	-4.77321
Q9Z1Z2	Q9Z1Z2	Serine-threonine kinase receptor-associated protein	Strap	32.8102	0.858332	-4.79936
Q60931	Q60931	Voltage-dependent anion-selective channel protein 3	Vdac3	34.8252	0.514732	-4.80203
Q99KI0	Q99KI0	Aconitate hydratase, mitochondrial	Aco2	35.6485	0.266845	-4.80969
Q9Z0N1	Q9Z0N1	Eukaryotic translation initiation factor 2 subunit 3, X-linked	Eif2s3x	33.6791	0.833302	-4.84124
Q922R8	Q922R8	Protein disulfide-isomerase A6	Pdia6	34.1863	0.769403	-4.96183
Q9D051	Q9D051	Pyruvate dehydrogenase E1 component subunit beta, mitochondrial	Pdhb	33.5164	0.822651	-5.00368
P16110	P16110	Galectin-3	Lgals3	33.8004	0.854095	-5.00555
P17225	P17225	Polypyrimidine tract-binding protein 1	Ptbp1	34.3825	0.700692	-5.05527
P49025	P49025	Citron Rho-interacting kinase	Cit	33.9455	1.25304	-5.07002
P51174	P51174	Long-chain specific acyl-CoA dehydrogenase, mitochondrial	Acadl	34.7762	0.513344	-5.09897
Q9QXS1	Q9QXS1	Plectin	Plec	36.9028	3.15993	-5.3375
P16546	P16546	Spectrin alpha chain, non-erythrocytic 1	Sptan1	35.8912	0.589569	-5.34888
O08749	O08749	Dihydrolipoyl dehydrogenase, mitochondrial	Dld	34.2777	0.82972	-5.38379
O08795	O08795	Glucosidase 2 subunit beta	Prkcsh	33.4378	1.70986	-5.39299
P19324	P19324	Serpin H1	Serpinh1	34.9917	0.542946	-5.56889
Q9DCX2	Q9DCX2	ATP synthase subunit d, mitochondrial	Atp5h	34.4115	0.840086	-5.62128
P47738	P47738	Aldehyde dehydrogenase, mitochondrial	Aldh2	35.6083	0.786404	-5.87572
P08003	P08003	Protein disulfide-isomerase A4	Pdia4	34.4818	2.0212	-6.56746
Q9Z110	Q9Z110	Delta-1-pyrroline-5-carboxylate synthase;Glutamate 5-kinase;Gamma-glutamyl phosphate reductase	Aldh18a1	35.36	1.05803	-8.27129
Protein IDs	Majority protein IDs	Protein names	Gene names	Intensity	-Log Student's T-test p-value WT_Exosome_WT_800xg	WT_Exosome_x/y_WT_800xg
A2AR02	A2AR02	Peptidyl-prolyl cis-trans isomerase G	Ppig	28.9433	-4.34294e-08	0
B1AR13	B1AR13	CDGSH iron-sulfur domain-containing protein 3, mitochondrial	Cisd3	27.9512	0.83853	0
O08579	O08579	Emerin	Emd	29.9762	0.83884	0
O08582	O08582	GTP-binding protein 1	Gtpbp1	29.2629	0.838777	0
O08583;Q9JJW6	O08583;Q9JJW6	THO complex subunit 4;Aly/REF export factor 2	Alyref;Alyref2	32.3904	0.838244	0
O08848	O08848	60 kDa SS-A/Ro ribonucleoprotein	Trove2	28.9993	0.838844	0
O35130	O35130	Ribosomal RNA small subunit methyltransferase NEP1	Emg1	32.4318	0.838568	0
O35215	O35215	D-dopachrome decarboxylase	Ddt	29.6495	0.467382	0
O35326	O35326	Serine/arginine-rich splicing factor 5	Srsf5	30.6371	0.0149512	0
O35382	O35382	Exocyst complex component 4	Exoc4	29.7781	0.838739	0
O35638	O35638	Cohesin subunit SA-2	Stag2	28.8112	-4.34294e-08	0
O35841	O35841	Apoptosis inhibitor 5	Api5	30.4246	0.838632	0
O35972	O35972	39S ribosomal protein L23, mitochondrial	Mrpl23	29.0721	0.467382	0
O54774	O54774	AP-3 complex subunit delta-1	Ap3d1	30.0017	0.8388	0
O70305	O70305	Ataxin-2	Atxn2	29.2345	0.467382	0
O70493	O70493	Sorting nexin-12	Snx12	29.5923	0.838836	0
O88271	O88271	Craniofacial development protein 1	Cfdp1	29.3743	0.467382	0
O88291	O88291	DBIRD complex subunit ZNF326	Znf326	29.7968	0.467382	0
O88441	O88441	Metaxin-2	Mtx2	30.34	0.838844	0
O88455	O88455	7-dehydrocholesterol reductase	Dhcr7	29.7759	0.838824	0
O88532	O88532	Zinc finger RNA-binding protein	Zfr	28.9402	-4.34294e-08	0
O88712	O88712	C-terminal-binding protein 1	Ctbp1	29.696	0.838816	0
P11103	P11103	Poly [ADP-ribose] polymerase 1	Parp1	32.9756	0.114838	0
P17809	P17809	Solute carrier family 2, facilitated glucose transporter member 1	Slc2a1	30.943	0.000328853	0
P21126	P21126	Ubiquitin-like protein 4A	Ubl4a	28.8264	0.838831	0
P28658	P28658	Ataxin-10	Atxn10	31.1623	0.838847	0
P28659	P28659	CUGBP Elav-like family member 1	Celf1	30.4222	0.83861	0
P35601	P35601	Replication factor C subunit 1	Rfc1	27.7745	0.838635	0
P36916	P36916	Guanine nucleotide-binding protein-like 1	Gnl1	29.4718	0.838479	0
P40630	P40630	Transcription factor A, mitochondrial	Tfam	29.3417	0.838848	0
P43883	P43883	Perilipin-2	Plin2	28.4568	0.838815	0
P47968	P47968	Ribose-5-phosphate isomerase	Rpia	28.3566	0.467382	0
P48193	P48193	Protein 4.1	Epb41	28.8717	0.467382	0
P48428	P48428	Tubulin-specific chaperone A	Tbca	29.9124	0.467382	0
P53996	P53996	Cellular nucleic acid-binding protein	Cnbp	29.6425	0.838075	0
P56135	P56135	ATP synthase subunit f, mitochondrial	Atp5j2	31.8558	0.837956	0
P56873	P56873	Sjoegren syndrome/scleroderma autoantigen 1 homolog	Sssca1	30.5528	0.838638	0
P56960	P56960	Exosome component 10	Exosc10	29.0627	0.467382	0
P57784	P57784	U2 small nuclear ribonucleoprotein A	Snrpa1	30.3499	0.836642	0
P58742	P58742	Aladin	Aaas	30.1842	0.83845	0
P61079;P62838;P61080;Q6ZWY6	P61079;P62838	Ubiquitin-conjugating enzyme E2 D3;Ubiquitin-conjugating enzyme E2 D2	Ube2d3;Ube2d2	31.0589	0.838848	0
P61290	P61290	Proteasome activator complex subunit 3	Psme3	29.915	0.838494	0
P61965	P61965	WD repeat-containing protein 5	Wdr5	29.6251	0.838061	0
P63166	P63166	Small ubiquitin-related modifier 1	Sumo1	29.7264	0.838844	0
P70399	P70399	Tumor suppressor p53-binding protein 1	Tp53bp1	27.7458	0.467382	0
P97314	P97314	Cysteine and glycine-rich protein 2	Csrp2	28.5371	0.83881	0
P97371	P97371	Proteasome activator complex subunit 1	Psme1	28.5895	0.838398	0
P97376	P97376	Protein FRG1	Frg1	29.3752	0.838663	0
P97377;Q80YP0	P97377	Cyclin-dependent kinase 2	Cdk2	28.8885	-4.34294e-08	0
P97434	P97434	Myosin phosphatase Rho-interacting protein	Mprip	30.934	0.838837	0
P97470	P97470	Serine/threonine-protein phosphatase 4 catalytic subunit	Ppp4c	28.6698	-4.34294e-08	0
P97493	P97493	Thioredoxin, mitochondrial	Txn2	30.3714	0.83884	0
Q05769	Q05769	Prostaglandin G/H synthase 2	Ptgs2	28.5248	0.467382	0
Q05CL8	Q05CL8	La-related protein 7	Larp7	28.6145	0.467382	0
Q08122;Q9WVB2	Q08122	Transducin-like enhancer protein 3	Tle3	28.5985	-4.34294e-08	0
Q0P678	Q0P678	Zinc finger CCCH domain-containing protein 18	Zc3h18	28.0913	0.467382	0
Q3THK3	Q3THK3	General transcription factor IIF subunit 1	Gtf2f1	29.0206	0.467382	0
Q3TKT4	Q3TKT4	Transcription activator BRG1	Smarca4	29.9251	0.00706654	0
Q3UPF5	Q3UPF5	Zinc finger CCCH-type antiviral protein 1	Zc3hav1	29.2939	0.838843	0
Q3UQ84	Q3UQ84	Threonine--tRNA ligase, mitochondrial	Tars2	29.6152	0.83881	0
Q3URU2	Q3URU2	Paternally-expressed gene 3 protein	Peg3	29.4164	0.467382	0
Q4FK66	Q4FK66	Pre-mRNA-splicing factor 38A	Prpf38a	29.3304	0.83627	0
Q4VBE8	Q4VBE8	WD repeat-containing protein 18	Wdr18	29.5907	0.838529	0
Q5SSI6	Q5SSI6	U3 small nucleolar RNA-associated protein 18 homolog	Utp18	29.2311	0.467382	0
Q60648	Q60648	Ganglioside GM2 activator	Gm2a	29.5199	0.838845	0
Q60953	Q60953	Protein PML	Pml	28.9833	0.467382	0
Q60967	Q60967	Bifunctional 3-phosphoadenosine 5-phosphosulfate synthase 1;Sulfate adenylyltransferase;Adenylyl-sulfate kinase	Papss1	29.1881	0.467382	0
Q61510	Q61510	E3 ubiquitin/ISG15 ligase TRIM25	Trim25	29.071	0.838821	0
Q61550;A2AU37	Q61550	Double-strand-break repair protein rad21 homolog	Rad21	28.7194	0.838766	0
Q61687	Q61687	Transcriptional regulator ATRX	Atrx	27.9363	0.467382	0
Q62084	Q62084	Protein phosphatase 1 regulatory subunit 14B	Ppp1r14b	29.4065	0.838805	0
Q62189	Q62189	U1 small nuclear ribonucleoprotein A	Snrpa	30.4863	0.0227082	0
Q62203	Q62203	Splicing factor 3A subunit 2	Sf3a2	29.6301	0.838512	0
Q62383	Q62383	Transcription elongation factor SPT6	Supt6h	29.7113	0.838713	0
Q62422	Q62422	Osteoclast-stimulating factor 1	Ostf1	30.6174	0.838848	0
Q63932	Q63932	Dual specificity mitogen-activated protein kinase kinase 2	Map2k2	29.9146	0.838818	0
Q6A068	Q6A068	Cell division cycle 5-like protein	Cdc5l	30.6827	0.83849	0
Q6NS46	Q6NS46	Protein RRP5 homolog	Pdcd11	30.5911	0.838274	0
Q6NVF9	Q6NVF9	Cleavage and polyadenylation specificity factor subunit 6	Cpsf6	31.0319	0.837387	0
Q6P5B0	Q6P5B0	RRP12-like protein	Rrp12	29.466	0.838719	0
Q6PDG5	Q6PDG5	SWI/SNF complex subunit SMARCC2	Smarcc2	29.9266	0.838822	0
Q6PDL0	Q6PDL0	Cytoplasmic dynein 1 light intermediate chain 2	Dync1li2	29.0072	0.467382	0
Q6PGH1	Q6PGH1	Protein BUD31 homolog	Bud31	28.0266	0.838048	0
Q6PGL7	Q6PGL7	WASH complex subunit FAM21	Fam21	29.3865	0.838071	0
Q6PIP5	Q6PIP5	NudC domain-containing protein 1	Nudcd1	29.626	0.838825	0
Q6ZQL4	Q6ZQL4	WD repeat-containing protein 43	Wdr43	30.2536	0.838609	0
Q6ZWM4	Q6ZWM4	U6 snRNA-associated Sm-like protein LSm8	Lsm8	30.2965	0.838188	0
Q80UW8	Q80UW8	DNA-directed RNA polymerases I, II, and III subunit RPABC1	Polr2e	29.1125	-4.34294e-08	0
Q80VP0	Q80VP0	Tectonin beta-propeller repeat-containing protein 1	Tecpr1	29.5828	0.837543	0
Q80XU3	Q80XU3	Nuclear ubiquitous casein and cyclin-dependent kinase substrate 1	Nucks1	29.3826	0.838726	0
Q810D6	Q810D6	Glutamate-rich WD repeat-containing protein 1	Grwd1	30.4271	0.837738	0
Q810V0	Q810V0	U3 small nucleolar ribonucleoprotein protein MPP10	Mphosph10	29.341	-4.34294e-08	0
Q8BG81	Q8BG81	Polymerase delta-interacting protein 3	Poldip3	28.8542	-4.34294e-08	0
Q8BGS0	Q8BGS0	Protein MAK16 homolog	Mak16	29.4955	0.467382	0
Q8BGT5	Q8BGT5	Alanine aminotransferase 2	Gpt2	29.7983	0.837421	0
Q8BGT7	Q8BGT7	Survival of motor neuron-related-splicing factor 30	Smndc1	28.7148	0.838763	0
Q8BHF7	Q8BHF7	CDP-diacylglycerol--glycerol-3-phosphate 3-phosphatidyltransferase, mitochondrial	Pgs1	29.4478	0.838028	0
Q8BTS4	Q8BTS4	Nuclear pore complex protein Nup54	Nup54	28.5687	0.838584	0
Q8BTW9	Q8BTW9	Serine/threonine-protein kinase PAK 4	Pak4	29.4907	0.838759	0
Q8BX09	Q8BX09	Retinoblastoma-binding protein 5	Rbbp5	26.5951	-4.34294e-08	0
Q8C7V3	Q8C7V3	U3 small nucleolar RNA-associated protein 15 homolog	Utp15	29.2514	0.467382	0
Q8CEC0	Q8CEC0	Nuclear pore complex protein Nup88	Nup88	28.8785	0.838686	0
Q8CFI7	Q8CFI7	DNA-directed RNA polymerase II subunit RPB2	Polr2b	29.9603	0.838818	0
Q8CFQ3	Q8CFQ3	Intron-binding protein aquarius	Aqr	28.4803	0.838717	0
Q8CFV9	Q8CFV9	Riboflavin kinase	Rfk	28.9515	0.467382	0
Q8CGC6	Q8CGC6	RNA-binding protein 28	Rbm28	28.7049	0.837153	0
Q8CGF7;Q3B807	Q8CGF7	Transcription elongation regulator 1	Tcerg1	30.665	0.837961	0
Q8CGZ0	Q8CGZ0	Calcium homeostasis endoplasmic reticulum protein	Cherp	28.7675	-4.34294e-08	0
Q8K2K6	Q8K2K6	Arf-GAP domain and FG repeat-containing protein 1	Agfg1	28.5356	0.467382	0
Q8K2T8	Q8K2T8	RNA polymerase II-associated factor 1 homolog	Paf1	28.2826	0.467382	0
Q8K363	Q8K363	ATP-dependent RNA helicase DDX18	Ddx18	30.7652	0.838046	0
Q8K3X4	Q8K3X4	Interferon regulatory factor 2-binding protein-like	Irf2bpl	27.7204	0.467382	0
Q8K5B2	Q8K5B2	Multiple coagulation factor deficiency protein 2 homolog	Mcfd2	27.3487	-4.34294e-08	0
Q8R0A0	Q8R0A0	General transcription factor IIF subunit 2	Gtf2f2	28.6049	-4.34294e-08	0
Q8R3N1	Q8R3N1	Nucleolar protein 14	Nop14	27.6695	0.467382	0
Q8R4R6	Q8R4R6	Nucleoporin NUP53	Nup35	29.0043	0.83826	0
Q8VBV7	Q8VBV7	COP9 signalosome complex subunit 8	Cops8	30.1355	0.838849	0
Q8VBW6	Q8VBW6	NEDD8-activating enzyme E1 regulatory subunit	Nae1	28.6915	0.838827	0
Q8VDG3	Q8VDG3	Poly(A)-specific ribonuclease PARN	Parn	28.2283	0.467382	0
Q8VE38	Q8VE38	Oxidoreductase NAD-binding domain-containing protein 1	Oxnad1	28.3327	0.254834	0
Q8VEE4	Q8VEE4	Replication protein A 70 kDa DNA-binding subunit;Replication protein A 70 kDa DNA-binding subunit, N-terminally processed	Rpa1	28.8176	0.838818	0
Q91VA6	Q91VA6	Polymerase delta-interacting protein 2	Poldip2	30.4077	0.838799	0
Q91VN6	Q91VN6	Probable ATP-dependent RNA helicase DDX41	Ddx41	28.7737	0.467382	0
Q91WD5	Q91WD5	NADH dehydrogenase [ubiquinone] iron-sulfur protein 2, mitochondrial	Ndufs2	30.3876	0.233594	0
Q91WM3	Q91WM3	U3 small nucleolar RNA-interacting protein 2	Rrp9	28.4499	0.467382	0
Q91WV0	Q91WV0	Protein Dr1	Dr1	29.018	0.467382	0
Q921I9	Q921I9	Exosome complex component RRP41	Exosc4	29.186	0.838659	0
Q921N6	Q921N6	Probable ATP-dependent RNA helicase DDX27	Ddx27	29.9686	0.837487	0
Q921S7	Q921S7	39S ribosomal protein L37, mitochondrial	Mrpl37	29.3719	0.838837	0
Q922B1	Q922B1	O-acetyl-ADP-ribose deacetylase MACROD1	Macrod1	30.0024	0.838642	0
Q922P9	Q922P9	Putative oxidoreductase GLYR1	Glyr1	29.4685	0.467382	0
Q922U1	Q922U1	U4/U6 small nuclear ribonucleoprotein Prp3	Prpf3	29.3715	0.467382	0
Q99K01	Q99K01	Pyridoxal-dependent decarboxylase domain-containing protein 1	Pdxdc1	29.5405	0.838811	0
Q99KG3	Q99KG3	RNA-binding protein 10	Rbm10	28.0937	-4.34294e-08	0
Q99KK2	Q99KK2	N-acylneuraminate cytidylyltransferase	Cmas	28.1085	-4.34294e-08	0
Q99L48	Q99L48	60S ribosomal export protein NMD3	Nmd3	29.076	0.838849	0
Q99LB6	Q99LB6	Methionine adenosyltransferase 2 subunit beta	Mat2b	29.8	0.838848	0
Q99LC2	Q99LC2	Cleavage stimulation factor subunit 1	Cstf1	29.8206	0.838579	0
Q99P31	Q99P31	Hsp70-binding protein 1	Hspbp1	29.4309	0.838708	0
Q99PU8	Q99PU8	Putative ATP-dependent RNA helicase DHX30	Dhx30	30.2695	0.8388	0
Q9CPR5	Q9CPR5	39S ribosomal protein L15, mitochondrial	Mrpl15	30.2271	0.836916	0
Q9CQ10	Q9CQ10	Charged multivesicular body protein 3	Chmp3	29.88	0.0157767	0
Q9CQ71	Q9CQ71	Replication protein A 14 kDa subunit	Rpa3	29.8245	0.467382	0
Q9CQE3	Q9CQE3	28S ribosomal protein S17, mitochondrial	Mrps17	29.7801	0.467382	0
Q9CQE8	Q9CQE8	UPF0568 protein C14orf166 homolog		29.9998	0.838828	0
Q9CQI7	Q9CQI7	U2 small nuclear ribonucleoprotein B	Snrpb2	29.2277	0.838534	0
Q9CQJ8	Q9CQJ8	NADH dehydrogenase [ubiquinone] 1 beta subcomplex subunit 9	Ndufb9	29.4753	0.838688	0
Q9CR67	Q9CR67	Transmembrane protein 33	Tmem33	31.3755	0.838634	0
Q9CSN1	Q9CSN1	SNW domain-containing protein 1	Snw1	28.6945	-4.34294e-08	0
Q9CWL8	Q9CWL8	Beta-catenin-like protein 1	Ctnnbl1	29.4232	0.838532	0
Q9CWX9	Q9CWX9	Probable ATP-dependent RNA helicase DDX47	Ddx47	28.7896	0.467382	0
Q9CXL3	Q9CXL3	Uncharacterized protein C7orf50 homolog		28.325	0.838701	0
Q9CY66	Q9CY66	H/ACA ribonucleoprotein complex subunit 1	Gar1	29.5268	0.837489	0
Q9CYA0	Q9CYA0	Cysteine-rich with EGF-like domain protein 2	Creld2	28.7404	0.83835	0
Q9CZE3;Q91YQ1;Q8QZZ8	Q9CZE3	Ras-related protein Rab-32	Rab32	29.026	0.838849	0
Q9D0G0	Q9D0G0	28S ribosomal protein S30, mitochondrial	Mrps30	29.0699	0.838849	0
Q9D0J4	Q9D0J4	ADP-ribosylation factor-like protein 2	Arl2	29.4699	0.83846	0
Q9D0L8	Q9D0L8	mRNA cap guanine-N7 methyltransferase	Rnmt	29.4414	0.467382	0
Q9D0R8	Q9D0R8	Protein LSM12 homolog	Lsm12	29.327	0.838784	0
Q9D125	Q9D125	28S ribosomal protein S25, mitochondrial	Mrps25	28.972	0.838794	0
Q9D1P0	Q9D1P0	39S ribosomal protein L13, mitochondrial	Mrpl13	29.3983	0.838845	0
Q9D287	Q9D287	Pre-mRNA-splicing factor SPF27	Bcas2	29.9714	0.83806	0
Q9D3P8	Q9D3P8	Plasminogen receptor (KT)	Plgrkt	31.1175	0.838751	0
Q9D4J7	Q9D4J7	PHD finger protein 6	Phf6	28.616	0.467382	0
Q9D824	Q9D824	Pre-mRNA 3-end-processing factor FIP1	Fip1l1	28.7599	0.467382	0
Q9D8S4	Q9D8S4	Oligoribonuclease, mitochondrial	Rexo2	28.481	0.467382	0
Q9DAK9	Q9DAK9	14 kDa phosphohistidine phosphatase	Phpt1	28.7325	0.838845	0
Q9DB43	Q9DB43	Zinc finger protein-like 1	Zfpl1	28.9046	0.838828	0
Q9DBC3	Q9DBC3	Cap-specific mRNA (nucleoside-2-O-)-methyltransferase 1	Cmtr1	28.1346	-4.34294e-08	0
Q9DBC7;P12849	Q9DBC7	cAMP-dependent protein kinase type I-alpha regulatory subunit;cAMP-dependent protein kinase type I-alpha regulatory subunit, N-terminally processed	Prkar1a	30.1839	0.83884	0
Q9DBE9	Q9DBE9	pre-rRNA processing protein FTSJ3	Ftsj3	29.3917	0.838027	0
Q9DCL8	Q9DCL8	Protein phosphatase inhibitor 2	Ppp1r2	28.7431	0.838734	0
Q9DCU6	Q9DCU6	39S ribosomal protein L4, mitochondrial	Mrpl4	29.8513	0.838815	0
Q9DCZ4	Q9DCZ4	Apolipoprotein O	Apoo	28.8188	0.838719	0
Q9EPK7	Q9EPK7	Exportin-7	Xpo7	28.1455	-4.34294e-08	0
Q9EQ80	Q9EQ80	NIF3-like protein 1	Nif3l1	29.7672	0.838845	0
Q9EQC5	Q9EQC5	N-terminal kinase-like protein	Scyl1	29.9734	0.838695	0
Q9JHU9	Q9JHU9	Inositol-3-phosphate synthase 1	Isyna1	30.8173	0.83882	0
Q9JII5	Q9JII5	DAZ-associated protein 1	Dazap1	30.9615	0.838843	0
Q9JK23	Q9JK23	Proteasome assembly chaperone 1	Psmg1	29.0046	0.838845	0
Q9JLV6	Q9JLV6	Bifunctional polynucleotide phosphatase/kinase;Polynucleotide 3-phosphatase;Polynucleotide 5-hydroxyl-kinase	Pnkp	28.5225	0.838848	0
Q9JM14	Q9JM14	5(3)-deoxyribonucleotidase, cytosolic type	Nt5c	29.8028	0.83884	0
Q9JMD0	Q9JMD0	BUB3-interacting and GLEBS motif-containing protein ZNF207	Znf207	29.8696	0.837597	0
Q9JMD3	Q9JMD3	PCTP-like protein	Stard10	28.4363	0.83769	0
Q9QYR9;O55137;Q32Q92;Q8BWN8;Q6Q2Z6;Q9QYR7	Q9QYR9;O55137	Acyl-coenzyme A thioesterase 2, mitochondrial;Acyl-coenzyme A thioesterase 1	Acot2;Acot1	29.9885	0.838786	0
Q9QYS9	Q9QYS9	Protein quaking	Qki	28.9869	0.467382	0
Q9R020	Q9R020	Zinc finger Ran-binding domain-containing protein 2	Zranb2	28.6521	0.467382	0
Q9R0P4	Q9R0P4	Small acidic protein	Smap	29.4076	-4.34294e-08	0
Q9R0P9	Q9R0P9	Ubiquitin carboxyl-terminal hydrolase isozyme L1	Uchl1	30.1066	0.8385	0
Q9R0Q6	Q9R0Q6	Actin-related protein 2/3 complex subunit 1A	Arpc1a	30.21	0.838771	0
Q9WUR2	Q9WUR2	Enoyl-CoA delta isomerase 2, mitochondrial	Eci2	31.2233	0.838656	0
Q9WV03;Q9WTJ8	Q9WV03	Protein FAM50A	Fam50a	29.0763	0.467382	0
Q9WVA2;Q4FZG7	Q9WVA2;Q4FZG7	Mitochondrial import inner membrane translocase subunit Tim8 A;Putative mitochondrial import inner membrane translocase subunit Tim8 A-B	Timm8a1;Timm8a2	29.049	0.467382	0
Q9Z0H3	Q9Z0H3	SWI/SNF-related matrix-associated actin-dependent regulator of chromatin subfamily B member 1	Smarcb1	28.878	-4.34294e-08	0
Q9Z1E4	Q9Z1E4	Glycogen [starch] synthase, muscle	Gys1	29.0195	0.838775	0
Q9Z1M8	Q9Z1M8	Protein Red	Ik	28.4596	0.467382	0
Q9Z1Y4	Q9Z1Y4	Thyroid receptor-interacting protein 6	Trip6	29.4483	0.838508	0
Q9Z315	Q9Z315	U4/U6.U5 tri-snRNP-associated protein 1	Sart1	29.8462	0.467382	0

## Sheet: WT smEVs -log2
Protein IDs	Majority protein IDs	Protein names	Gene names	Intensity	-Log Student's T-test p-value WT_Exosome_WT_800xg	WT_Exosome_x/y_WT_800xg
P47964	P47964	60S ribosomal protein L36	Rpl36	32.22	0.574766	21.8913
P21460	P21460	Cystatin-C	Cst3	27.8674	0.574093	20.8237
Q05793	Q05793	Basement membrane-specific heparan sulfate proteoglycan core protein;Endorepellin;LG3 peptide	Hspg2	34.8594	1.48457	3.38449
O54990	O54990	Prominin-1	Prom1	35.6789	0.19694	3.32119
Q8R366	Q8R366	Immunoglobulin superfamily member 8	Igsf8	32.5784	0.345004	3.00012
Q9JIZ9	Q9JIZ9	Phospholipid scramblase 3	Plscr3	31.8664	0.724529	2.99948
P40237	P40237	CD82 antigen	Cd82	33.2102	0.175444	2.85515
Q3UH60	Q3UH60	Disco-interacting protein 2 homolog B	Dip2b	32.0808	0.128764	2.72474
Q9CX00	Q9CX00	IST1 homolog	Ist1	33.4888	0.0907265	2.6999
P40240	P40240	CD9 antigen	Cd9	33.2101	0.942362	2.665
Q99JR5	Q99JR5	Tubulointerstitial nephritis antigen-like	Tinagl1	31.687	0.24811	2.63662
Q9WV91	Q9WV91	Prostaglandin F2 receptor negative regulator	Ptgfrn	33.1176	1.13061	2.57627
Q9DC53;Q8JZW4;Q1RLL3;Q9Z140	Q9DC53	Copine-8	Cpne8	32.8338	0.400497	2.55112
P11276	P11276	Fibronectin;Anastellin	Fn1	38.8121	3.20298	2.44749
Q99KG5	Q99KG5	Lipolysis-stimulated lipoprotein receptor	Lsr	32.2955	0.357625	2.4325
Q80W68	Q80W68	Kin of IRRE-like protein 1	Kirrel	31.3007	0.280643	2.43085
Q99LU0	Q99LU0	Charged multivesicular body protein 1b-1	Chmp1b1	31.4668	0.411305	2.40519
Q8BY89	Q8BY89	Choline transporter-like protein 2	Slc44a2	32.6013	0.154216	2.29379
O08992	O08992	Syntenin-1	Sdcbp	35.8067	3.28267	2.21636
Q5U462	Q5U462	CUB domain-containing protein 1	Cdcp1	30.3886	0.282971	2.20279
Q9JJ00	Q9JJ00	Phospholipid scramblase 1	Plscr1	31.8605	0.390195	2.19441
Q8K3J9	Q8K3J9	G-protein coupled receptor family C group 5 member C	Gprc5c	32.7844	0.763552	2.17622
E9Q557	E9Q557	Desmoplakin	Dsp	31.6416	0.158951	2.16283
O88792	O88792	Junctional adhesion molecule A	F11r	31.9966	1.41232	2.12483
Q9Z262;Q9Z0S7	Q9Z262	Claudin-6	Cldn6	33.5902	1.10568	2.04272
P97792	P97792	Coxsackievirus and adenovirus receptor homolog	Cxadr	32.3561	0.749323	1.97078
O35988	O35988	Syndecan-4	Sdc4	30.7991	0.0802213	1.90531
Q8R143	Q8R143	Pituitary tumor-transforming gene 1 protein-interacting protein	Pttg1ip	32.7794	0.239877	1.90241
A2ASQ1	A2ASQ1	Agrin;Agrin N-terminal 110 kDa subunit;Agrin C-terminal 110 kDa subunit;Agrin C-terminal 90 kDa fragment;Agrin C-terminal 22 kDa fragment	Agrn	32.0157	0.145738	1.89246
Q08509	Q08509	Epidermal growth factor receptor kinase substrate 8	Eps8	32.8254	0.132459	1.89215
Q9DB34	Q9DB34	Charged multivesicular body protein 2a	Chmp2a	32.1729	0.126776	1.85962
Q7TMB8	Q7TMB8	Cytoplasmic FMR1-interacting protein 1	Cyfip1	32.1962	0.0548496	1.84882
Q8BKX1	Q8BKX1	Brain-specific angiogenesis inhibitor 1-associated protein 2	Baiap2	33.1842	0.943503	1.84851
Q8BHL4	Q8BHL4	Retinoic acid-induced protein 3	Gprc5a	34.8154	0.688756	1.83445
Q8CFE6	Q8CFE6	Sodium-coupled neutral amino acid transporter 2	Slc38a2	31.8431	0.341925	1.80774
P35441	P35441	Thrombospondin-1	Thbs1	32.9256	0.139697	1.79247
O08688	O08688	Calpain-5	Capn5	34.2296	1.48034	1.78183
Q9WU78	Q9WU78	Programmed cell death 6-interacting protein	Pdcd6ip	35.7633	1.10664	1.7713
O35566	O35566	CD151 antigen	Cd151	32.9099	0.101041	1.75431
Q02257	Q02257	Junction plakoglobin	Jup	34.5534	2.05794	1.68753
P62849	P62849	40S ribosomal protein S24	Rps24	33.0282	0.0717363	1.68607
Q9EQP2	Q9EQP2	EH domain-containing protein 4	Ehd4	34.0565	0.108374	1.58053
Q9CR26	Q9CR26	Vacuolar protein sorting-associated protein VTA1 homolog	Vta1	32.1776	0.643596	1.54639
O54962	O54962	Barrier-to-autointegration factor;Barrier-to-autointegration factor, N-terminally processed	Banf1	33.9608	0.0509442	1.53744
Q9D8B3	Q9D8B3	Charged multivesicular body protein 4b	Chmp4b	32.7369	2.09951	1.52958
Q60634	Q60634	Flotillin-2	Flot2	32.618	0.0533074	1.50911
P47963	P47963	60S ribosomal protein L13	Rpl13	34.526	1.48757	1.48776
P39061	P39061	Collagen alpha-1(XVIII) chain;Endostatin	Col18a1	32.6355	0.0624675	1.48548
Q9D7S9	Q9D7S9	Charged multivesicular body protein 5	Chmp5	32.0336	0.0810182	1.46661
P62717	P62717	60S ribosomal protein L18a	Rpl18a	34.7513	0.259779	1.42325
Q8K353	Q8K353	Cysteine-rich and transmembrane domain-containing protein 1	Cystm1	31.1193	0.144365	1.42051
O88551	O88551	Claudin-1	Cldn1	32.7402	0.315182	1.3967
Q9EQK5	Q9EQK5	Major vault protein	Mvp	33.9157	1.44106	1.38129
Q9WVK4	Q9WVK4	EH domain-containing protein 1	Ehd1	35.4686	0.551864	1.37089
Q9Z0G9	Q9Z0G9	Claudin-3	Cldn3	32.8108	1.60962	1.35319
P53986	P53986	Monocarboxylate transporter 1	Slc16a1	31.4126	0.0824151	1.31236
Q8BJF9;Q8C0P5	Q8BJF9	Charged multivesicular body protein 2b	Chmp2b	30.0907	0.617022	1.30999
P62754	P62754	40S ribosomal protein S6	Rps6	34.8914	1.16588	1.30275
P84099	P84099	60S ribosomal protein L19	Rpl19	34.0456	1.2656	1.30178
P35762	P35762	CD81 antigen	Cd81	34.4544	0.0525609	1.29828
Q8K2Q7	Q8K2Q7	BRO1 domain-containing protein BROX	Brox	31.8172	0.329703	1.27442
P15116;P39038	P15116	Cadherin-2	Cdh2	32.3519	0.176306	1.25274
P61255	P61255	60S ribosomal protein L26	Rpl26	33.722	0.0637187	1.24797
P60766	P60766	Cell division control protein 42 homolog	Cdc42	33.7807	0.902818	1.22841
O35598	O35598	Disintegrin and metalloproteinase domain-containing protein 10	Adam10	32.0041	0.104584	1.17706
Q61187	Q61187	Tumor susceptibility gene 101 protein	Tsg101	33.1895	0.0708891	1.17477
Q91XV3	Q91XV3	Brain acid soluble protein 1	Basp1	35.051	0.665953	1.16853
P19253	P19253	60S ribosomal protein L13a	Rpl13a	34.1965	1.29737	1.15575
P84228	P84228	Histone H3.2	Hist1h3b	37.6117	1.08313	1.15272
Q99JW5	Q99JW5	Epithelial cell adhesion molecule	Epcam	34.7902	0.854461	1.1426
P62204;Q9D6P8;P20801	P62204;Q9D6P8	Calmodulin;Calmodulin-like protein 3	Calm1;Calml3	33.6253	0.407881	1.14095
P41105	P41105	60S ribosomal protein L28	Rpl28	33.3873	0.975692	1.10609
P54761	P54761	Ephrin type-B receptor 4	Ephb4	30.7552	0.0434224	1.09451
P62918	P62918	60S ribosomal protein L8	Rpl8	34.7064	0.906528	1.08831
Q8R105	Q8R105	Vacuolar protein sorting-associated protein 37C	Vps37c	31.5587	0.301471	1.04666
P14148	P14148	60S ribosomal protein L7	Rpl7	35.5041	0.348623	1.02755
Q9R069	Q9R069	Basal cell adhesion molecule	Bcam	32.2899	0.162126	1.02642
Q9D1R9	Q9D1R9	60S ribosomal protein L34	Rpl34	32.7845	0.610985	1.02241
Q8C0E3	Q8C0E3	Tripartite motif-containing protein 47	Trim47	31.6487	0.306734	1.00628
P14131	P14131	40S ribosomal protein S16	Rps16	34.7699	0.565914	1.00157
Q6ZWN5	Q6ZWN5	40S ribosomal protein S9	Rps9	35.467	0.518725	0.978526
P61226	P61226	Ras-related protein Rap-2b	Rap2b	31.2521	0.183269	0.972702
P47915	P47915	60S ribosomal protein L29	Rpl29	32.7188	0.175629	0.950262
Q9R1Q6	Q9R1Q6	Transmembrane protein 176B	Tmem176b	28.5518	0.403149	0.950261
P35980	P35980	60S ribosomal protein L18	Rpl18	35.7223	0.402788	0.94986
O55142	O55142	60S ribosomal protein L35a	Rpl35a	33.4264	0.21534	0.926321
P62242	P62242	40S ribosomal protein S8	Rps8	35.7249	0.288598	0.926307
P28667	P28667	MARCKS-related protein	Marcksl1	30.493	0.635126	0.904828
P62855	P62855	40S ribosomal protein S26	Rps26	34.1374	0.0650925	0.902313
Q8BX17	Q8BX17	Gem-associated protein 5	Gemin5	30.8392	0.1402	0.896936
P10923	P10923	Osteopontin	Spp1	30.902	0.948124	0.890472
P26231;REV__Q9JMB1	P26231	Catenin alpha-1	Ctnna1	35.2197	0.360609	0.884326
Q61391;Q9JLI3	Q61391	Neprilysin	Mme	34.1991	0.595319	0.883271
P15864;Q07133	P15864	Histone H1.2	Hist1h1c	36.6396	1.4196	0.872706
P47911	P47911	60S ribosomal protein L6	Rpl6	35.3585	0.537399	0.861555
P09055	P09055	Integrin beta-1	Itgb1	36.3149	2.1452	0.851218
P43275	P43275	Histone H1.1	Hist1h1a	33.9408	0.540784	0.851014
P28660	P28660	Nck-associated protein 1	Nckap1	31.6401	0.180521	0.830164
P10852	P10852	4F2 cell-surface antigen heavy chain	Slc3a2	34.8813	0.646311	0.817477
Q9D7F7	Q9D7F7	Charged multivesicular body protein 4c	Chmp4c	29.5719	0.0468574	0.802271
Q6P5F7	Q6P5F7	Protein tweety homolog 3	Ttyh3	30.0096	0.437287	0.792203
P62880	P62880	Guanine nucleotide-binding protein G(I)/G(S)/G(T) subunit beta-2	Gnb2	35.4303	0.521359	0.787542
F8VPU2	F8VPU2	FERM, RhoGEF and pleckstrin domain-containing protein 1	Farp1	32.6261	0.0239508	0.759879
Q02248	Q02248	Catenin beta-1	Ctnnb1	33.7475	0.0880711	0.759297
P62281	P62281	40S ribosomal protein S11	Rps11	35.1171	0.301306	0.756928
P35285	P35285	Ras-related protein Rab-22A	Rab22a	30.8609	0.0193488	0.755625
Q8BGV3	Q8BGV3	Tumor-associated calcium signal transducer 2	Tacstd2	33.022	0.475632	0.753748
Q9CR57	Q9CR57	60S ribosomal protein L14	Rpl14	34.2046	0.730518	0.740595
Q62470	Q62470	Integrin alpha-3;Integrin alpha-3 heavy chain;Integrin alpha-3 light chain	Itga3	36.4306	1.2459	0.736652
P43274	P43274	Histone H1.4	Hist1h1e	35.3569	0.2887	0.727379
P46467;Q8BPY9	P46467	Vacuolar protein sorting-associated protein 4B	Vps4b	32.8313	0.0354656	0.704021
Q64314	Q64314	Hematopoietic progenitor cell antigen CD34	Cd34	30.792	0.720856	0.689196
P25444	P25444	40S ribosomal protein S2	Rps2	35.1633	0.36754	0.687269
P06869	P06869	Urokinase-type plasminogen activator;Urokinase-type plasminogen activator long chain A;Urokinase-type plasminogen activator short chain A;Urokinase-type plasminogen activator chain B	Plau	32.6864	0.197381	0.687105
Q01853	Q01853	Transitional endoplasmic reticulum ATPase	Vcp	36.0501	0.323953	0.633926
P18572	P18572	Basigin	Bsg	33.2021	0.0611438	0.633844
Q02819	Q02819	Nucleobindin-1	Nucb1	32.3135	0.0489701	0.619495
P62983;P0CG49;P0CG50	P62983;P0CG49;P0CG50	Ubiquitin-40S ribosomal protein S27a;Ubiquitin;40S ribosomal protein S27a;Polyubiquitin-B;Ubiquitin;Polyubiquitin-C;Ubiquitin;Ubiquitin-related 1;Ubiquitin-related 2	Rps27a;Ubb;Ubc	37.7618	1.39242	0.600262
P62071	P62071	Ras-related protein R-Ras2	Rras2	34.4494	0.752746	0.592817
P14869	P14869	60S acidic ribosomal protein P0	Rplp0	35.6321	0.0348823	0.58587
Q8CGP5;Q8CGP6;Q8BFU2;P22752;Q8CGP7	Q8CGP5;Q8CGP6;Q8BFU2;P22752;Q8CGP7	Histone H2A type 1-F;Histone H2A type 1-H;Histone H2A type 3;Histone H2A type 1;Histone H2A type 1-K	Hist1h2af;Hist1h2ah;Hist3h2a;Hist1h2ab;Hist1h2ak	38.6265	0.271636	0.576039
P63001;Q05144;Q9ER71	P63001;Q05144	Ras-related C3 botulinum toxin substrate 1;Ras-related C3 botulinum toxin substrate 2	Rac1;Rac2	34.0024	0.556666	0.566973
P61027	P61027	Ras-related protein Rab-10	Rab10	32.9211	0.0116321	0.560396
P62267	P62267	40S ribosomal protein S23	Rps23	33.9864	0.377162	0.554786
Q61581	Q61581	Insulin-like growth factor-binding protein 7	Igfbp7	30.6443	0.0210444	0.550993
Q8BP67	Q8BP67	60S ribosomal protein L24	Rpl24	34.0381	0.363651	0.535774
Q6ZWV3;P86048	Q6ZWV3;P86048	60S ribosomal protein L10;60S ribosomal protein L10-like	Rpl10;Rpl10l	34.3989	0.0120752	0.534319
O35054	O35054	Claudin-4	Cldn4	31.3394	0.311093	0.533324
P21956	P21956	Lactadherin	Mfge8	35.4423	0.0809655	0.523952
Q9CPR4	Q9CPR4	60S ribosomal protein L17	Rpl17	34.2783	0.496017	0.497688
Q9QZQ8	Q9QZQ8	Core histone macro-H2A.1	H2afy	33.9041	0.0212571	0.492625
Q6P9J9	Q6P9J9	Anoctamin-6	Ano6	31.3734	0.0110974	0.481908
P05480;P08103;Q62270	P05480	Neuronal proto-oncogene tyrosine-protein kinase Src	Src	32.9809	0.435359	0.475501
P08228	P08228	Superoxide dismutase [Cu-Zn]	Sod1	30.7417	0.023006	0.474734
P97820	P97820	Mitogen-activated protein kinase kinase kinase kinase 4	Map4k4	30.8727	0.206938	0.471213
P61514	P61514	60S ribosomal protein L37a	Rpl37a	32.6579	0.367328	0.468558
Q04750;Q8R4U6	Q04750	DNA topoisomerase 1	Top1	32.5839	0.013617	0.454665
P26645	P26645	Myristoylated alanine-rich C-kinase substrate	Marcks	32.3177	0.49259	0.445498
P08752	P08752	Guanine nucleotide-binding protein G(i) subunit alpha-2	Gnai2	34.9206	0.380498	0.442796
P12970	P12970	60S ribosomal protein L7a	Rpl7a	35.554	0.148047	0.440604
Q9Z127	Q9Z127	Large neutral amino acids transporter small subunit 1	Slc7a5	32.2743	0.0253586	0.424064
P97351	P97351	40S ribosomal protein S3a	Rps3a	35.4851	0.322677	0.411297
Q921W0	Q921W0	Charged multivesicular body protein 1a	Chmp1a	30.9762	0.0314197	0.406081
P97461	P97461	40S ribosomal protein S5;40S ribosomal protein S5, N-terminally processed	Rps5	33.844	0.286186	0.404366
P83882	P83882	60S ribosomal protein L36a	Rpl36a	32.4961	0.358934	0.399445
Q99JB8	Q99JB8	Protein kinase C and casein kinase II substrate protein 3	Pacsin3	31.2987	0.0220906	0.392322
Q9DAS9	Q9DAS9	Guanine nucleotide-binding protein G(I)/G(S)/G(O) subunit gamma-12	Gng12	32.3289	0.591145	0.391194
Q9CZM2	Q9CZM2	60S ribosomal protein L15	Rpl15	34.7176	0.336223	0.384697
P50543	P50543	Protein S100-A11	S100a11	33.6426	0.57159	0.377852
P27659	P27659	60S ribosomal protein L3	Rpl3	35.5694	0.335609	0.365274
Q9WVE8	Q9WVE8	Protein kinase C and casein kinase substrate in neurons protein 2	Pacsin2	32.1184	0.0415695	0.361843
P30999	P30999	Catenin delta-1	Ctnnd1	34.815	0.498925	0.347966
P09528	P09528	Ferritin heavy chain;Ferritin heavy chain, N-terminally processed	Fth1	32.5738	0.266592	0.346445
Q99JI6	Q99JI6	Ras-related protein Rap-1b	Rap1b	34.8173	0.0323243	0.335498
P08556	P08556	GTPase NRas	Nras	32.3028	0.718039	0.328364
P10922	P10922	Histone H1.0;Histone H1.0, N-terminally processed	H1f0	32.9238	0.372458	0.32675
P62908	P62908	40S ribosomal protein S3	Rps3	35.9601	0.137053	0.325343
P84078;P61205	P84078;P61205	ADP-ribosylation factor 1;ADP-ribosylation factor 3	Arf1;Arf3	34.3065	0.249751	0.26417
P70441	P70441	Na(+)/H(+) exchange regulatory cofactor NHE-RF1	Slc9a3r1	33.5694	0.331083	0.230883
Q6PHN9	Q6PHN9	Ras-related protein Rab-35	Rab35	31.8745	0.0090168	0.226854
Q8VDN2	Q8VDN2	Sodium/potassium-transporting ATPase subunit alpha-1	Atp1a1	36.2439	0.226069	0.22175
P55258	P55258	Ras-related protein Rab-8A	Rab8a	31.3937	0.230791	0.216103
P70452	P70452	Syntaxin-4	Stx4	29.9225	0.177242	0.200944
O08917	O08917	Flotillin-1	Flot1	33.7189	0.0324984	0.171237
P62874;Q61011	P62874	Guanine nucleotide-binding protein G(I)/G(S)/G(T) subunit beta-1	Gnb1	33.1669	0.223032	0.167691
P62900	P62900	60S ribosomal protein L31	Rpl31	33.6742	0.148282	0.162107
Q3U1V6	Q3U1V6	Ubiquitin-conjugating enzyme E2 variant 3	Uevld	29.8059	0.175577	0.135669
P26043	P26043	Radixin	Rdx	32.6528	0.00210821	0.127997
P10404;P11370	P10404	MLV-related proviral Env polyprotein;Surface protein;Transmembrane protein		32.2581	0.0064913	0.110301
Q03145	Q03145	Ephrin type-A receptor 2	Epha2	33.3755	0.335606	0.0958498
P58242	P58242	Acid sphingomyelinase-like phosphodiesterase 3b	Smpdl3b	32.2161	0.0319571	0.076342
G5E829	G5E829	Plasma membrane calcium-transporting ATPase 1	Atp2b1	32.2575	0.0083228	0.07528
P41731	P41731	CD63 antigen	Cd63	32.5803	0.503707	0.0747886
Q04736	Q04736	Tyrosine-protein kinase Yes	Yes1	30.964	0.00890453	0.071539
Q9QUI0	Q9QUI0	Transforming protein RhoA	Rhoa	35.0826	0.382643	0.0613015
P47962	P47962	60S ribosomal protein L5	Rpl5	34.6751	0.0435498	0.0543897
Q60692	Q60692	Proteasome subunit beta type-6	Psmb6	31.7582	0.80144	0.0524331
P61358	P61358	60S ribosomal protein L27	Rpl27	34.6148	0.00339021	0.0416307
P15379	P15379	CD44 antigen	Cd44	32.3045	0.234017	0.0289988
P43277	P43277	Histone H1.3	Hist1h1d	34.1915	0.366644	0.023168
Q7TNC4	Q7TNC4	Putative RNA-binding protein Luc7-like 2	Luc7l2	31.2524	0.000147252	0.0141266
P14094	P14094	Sodium/potassium-transporting ATPase subunit beta-1	Atp1b1	33.0003	0.467159	0.0110744
Q64704	Q64704	Syntaxin-3	Stx3	30.5315	0.517579	0.00459579
P29391;P49945	P29391;P49945	Ferritin light chain 1;Ferritin light chain 2	Ftl1;Ftl2	33.647	0.150259	-0.0231381
P97370	P97370	Sodium/potassium-transporting ATPase subunit beta-3	Atp1b3	32.6129	0.00104166	-0.0331006
P16125	P16125	L-lactate dehydrogenase B chain	Ldhb	33.0236	0.246005	-0.0354737
P62889	P62889	60S ribosomal protein L30	Rpl30	34.7854	0.0165649	-0.0372088
P62702	P62702	40S ribosomal protein S4, X isoform	Rps4x	35.6596	0.0261294	-0.0384229
O55111	O55111	Desmoglein-2	Dsg2	32.0086	0.22751	-0.0495372
Q9DC51	Q9DC51	Guanine nucleotide-binding protein G(k) subunit alpha	Gnai3	32.8207	0.255781	-0.0562841
O88844	O88844	Isocitrate dehydrogenase [NADP] cytoplasmic	Idh1	31.3431	0.753286	-0.0818616
Q9D1C8	Q9D1C8	Vacuolar protein sorting-associated protein 28 homolog	Vps28	32.4405	0.232061	-0.0909898
P62082	P62082	40S ribosomal protein S7	Rps7	34.4892	0.00504721	-0.0984993
P26350	P26350	Prothymosin alpha;Prothymosin alpha, N-terminally processed;Thymosin alpha	Ptma	32.4162	0.726102	-0.107502
Q9CYL5	Q9CYL5	Golgi-associated plant pathogenesis-related protein 1	Glipr2	30.8603	0.175604	-0.109743
Q9Z261	Q9Z261	Claudin-7	Cldn7	32.4107	0.196375	-0.110241
P62862	P62862	40S ribosomal protein S30	Fau	32.293	0.244458	-0.126947
P62270	P62270	40S ribosomal protein S18	Rps18	34.6842	0.1378	-0.138143
P51150	P51150	Ras-related protein Rab-7a	Rab7a	35.0417	0.021029	-0.153685
O88952;Q8JZS0;O88951	O88952	Protein lin-7 homolog C	Lin7c	31.2726	0.238426	-0.155657
P26040	P26040	Ezrin	Ezr	35.4134	0.0138452	-0.160267
Q78HU3	Q78HU3	Multivesicular body subunit 12A	Mvb12a	31.8237	0.244538	-0.172854
O70435	O70435	Proteasome subunit alpha type-3	Psma3	32.059	0.258335	-0.17807
P62843	P62843	40S ribosomal protein S15	Rps15	32.8795	0.853246	-0.181239
P11438	P11438	Lysosome-associated membrane glycoprotein 1	Lamp1	33.5312	0.0188876	-0.183153
P84096	P84096	Rho-related GTP-binding protein RhoG	Rhog	31.0956	0.194766	-0.18745
Q8K2J0	Q8K2J0	1-phosphatidylinositol 4,5-bisphosphate phosphodiesterase delta-3	Plcd3	31.953	0.187679	-0.187522
Q62419;Q62420;Q62421	Q62419	Endophilin-A2	Sh3gl1	30.9577	0.182408	-0.195535
P35979	P35979	60S ribosomal protein L12	Rpl12	35.1834	0.0108939	-0.204849
P62301	P62301	40S ribosomal protein S13	Rps13	34.6978	0.224025	-0.21569
P26041	P26041	Moesin	Msn	37.1353	0.00769963	-0.225453
Q9D8E6	Q9D8E6	60S ribosomal protein L4	Rpl4	35.728	0.309847	-0.266578
Q9CQR2	Q9CQR2	40S ribosomal protein S21	Rps21	32.5957	0.528723	-0.270675
P62264	P62264	40S ribosomal protein S14	Rps14	34.2915	0.352519	-0.273628
P46638;P62492	P46638;P62492	Ras-related protein Rab-11B;Ras-related protein Rab-11A	Rab11b;Rab11a	34.0696	0.217861	-0.27749
P51410	P51410	60S ribosomal protein L9	Rpl9	34.2909	0.0130639	-0.28537
Q9CZX8	Q9CZX8	40S ribosomal protein S19	Rps19	33.9974	0.00071432	-0.290748
P62960;Q9Z2C8	P62960	Nuclease-sensitive element-binding protein 1	Ybx1	34.2468	0.402412	-0.294085
P21279;O70443;P27600	P21279	Guanine nucleotide-binding protein G(q) subunit alpha	Gnaq	32.1697	0.000766719	-0.308683
P63276	P63276	40S ribosomal protein S17	Rps17	33.9595	0.24559	-0.310464
P11031	P11031	Activated RNA polymerase II transcriptional coactivator p15	Sub1	31.2782	1.09129	-0.336679
Q99K30	Q99K30	Epidermal growth factor receptor kinase substrate 8-like protein 2	Eps8l2	33.1655	0.2207	-0.355136
P17047	P17047	Lysosome-associated membrane glycoprotein 2	Lamp2	32.4788	0.0044063	-0.379925
P68254	P68254	14-3-3 protein theta	Ywhaq	33.749	0.668161	-0.382344
Q8R2Q8	Q8R2Q8	Bone marrow stromal antigen 2	Bst2	28.3833	0.530719	-0.388145
P62751	P62751	60S ribosomal protein L23a	Rpl23a	33.928	0.0152221	-0.392756
Q9D2U9;Q8CGP0	Q9D2U9;Q8CGP0	Histone H2B type 3-A;Histone H2B type 3-B	Hist3h2ba;Hist3h2bb	38.38	0.331472	-0.41809
Q61147	Q61147	Ceruloplasmin	Cp	30.8192	0.266092	-0.429804
P61750	P61750	ADP-ribosylation factor 4	Arf4	31.504	0.202389	-0.433547
P62821	P62821	Ras-related protein Rab-1A	Rab1A	34.8208	0.046492	-0.435492
P97429	P97429	Annexin A4	Anxa4	35.3408	0.24585	-0.450097
Q5SYD0;Q5SUA5	Q5SYD0	Unconventional myosin-Id	Myo1d	31.6745	0.198477	-0.453889
Q01279	Q01279	Epidermal growth factor receptor	Egfr	33.6604	0.211342	-0.454244
P61089;Q9CQ37	P61089	Ubiquitin-conjugating enzyme E2 N	Ube2n	32.9075	0.283584	-0.455093
P14206	P14206	40S ribosomal protein SA	Rpsa	36.2089	0.442631	-0.466398
Q6ZWU9	Q6ZWU9	40S ribosomal protein S27	Rps27	33.0823	0.0320994	-0.488167
Q8CG47	Q8CG47	Structural maintenance of chromosomes protein 4	Smc4	30.9218	0.198724	-0.510295
Q9JLF6	Q9JLF6	Protein-glutamine gamma-glutamyltransferase K	Tgm1	30.9167	1.1326	-0.519174
P53026	P53026	60S ribosomal protein L10a	Rpl10a	34.4678	0.00670644	-0.531124
B2RY56	B2RY56	RNA-binding protein 25	Rbm25	30.8791	0.202648	-0.563465
P63325	P63325	40S ribosomal protein S10	Rps10	33.189	0.485935	-0.56681
P62911;P17932	P62911	60S ribosomal protein L32	Rpl32	33.7901	0.0104849	-0.567745
P63094;Q6R0H7;Q8CGK7	P63094;Q6R0H7	Guanine nucleotide-binding protein G(s) subunit alpha isoforms short;Guanine nucleotide-binding protein G(s) subunit alpha isoforms XLas	Gnas	34.1602	0.00773087	-0.567963
Q9JIW9	Q9JIW9	Ras-related protein Ral-B	Ralb	32.8896	0.0220571	-0.587386
P68040	P68040	Guanine nucleotide-binding protein subunit beta-2-like 1;Guanine nucleotide-binding protein subunit beta-2-like 1, N-terminally processed	Gnb2l1	36.0358	0.585847	-0.588644
O70456	O70456	14-3-3 protein sigma	Sfn	32.782	0.268409	-0.59112
P63323	P63323	40S ribosomal protein S12	Rps12	34.6538	0.0023226	-0.614839
P60867	P60867	40S ribosomal protein S20	Rps20	34.1568	0.0200585	-0.631314
P62331	P62331	ADP-ribosylation factor 6	Arf6	32.686	0.0172301	-0.634763
P62259	P62259	14-3-3 protein epsilon	Ywhae	36.4257	1.12608	-0.655216
P61982	P61982	14-3-3 protein gamma;14-3-3 protein gamma, N-terminally processed	Ywhag	34.4711	0.820202	-0.657947
P62852	P62852	40S ribosomal protein S25	Rps25	33.8806	0.226177	-0.660982
O70404	O70404	Vesicle-associated membrane protein 8	Vamp8	31.8752	0.297399	-0.664685
P09803	P09803	Cadherin-1;E-Cad/CTF1;E-Cad/CTF2;E-Cad/CTF3	Cdh1	31.7218	0.473335	-0.671013
P35278	P35278	Ras-related protein Rab-5C	Rab5c	33.8858	0.0191452	-0.684691
O35682	O35682	Myeloid-associated differentiation marker	Myadm	31.8045	0.0478137	-0.691756
Q61739	Q61739	Integrin alpha-6;Integrin alpha-6 heavy chain;Integrin alpha-6 light chain	Itga6	32.3346	0.0260696	-0.720744
P63101	P63101	14-3-3 protein zeta/delta	Ywhaz	35.89	0.924716	-0.723214
P99027	P99027	60S acidic ribosomal protein P2	Rplp2	35.897	0.0765337	-0.728433
Q8BGS1	Q8BGS1	Band 4.1-like protein 5	Epb41l5	32.1654	0.517877	-0.738214
P55012;P55014	P55012	Solute carrier family 12 member 2	Slc12a2	32.1605	0.0169739	-0.74282
O88811	O88811	Signal transducing adapter molecule 2	Stam2	32.6881	0.0212693	-0.752175
Q9QUM9	Q9QUM9	Proteasome subunit alpha type-6	Psma6	33.0967	0.291804	-0.796663
Q811D0;Q62108;Q91XM9	Q811D0	Disks large homolog 1	Dlg1	32.275	0.562069	-0.798068
Q920B9	Q920B9	FACT complex subunit SPT16	Supt16h	31.4587	0.0201616	-0.799218
P31786	P31786	Acyl-CoA-binding protein	Dbi	32.7974	0.310905	-0.820052
P62806	P62806	Histone H4	Hist1h4a	39.4091	0.111391	-0.84201
P63017	P63017	Heat shock cognate 71 kDa protein	Hspa8	38.2324	1.08497	-0.846429
Q8VEK3	Q8VEK3	Heterogeneous nuclear ribonucleoprotein U	Hnrnpu	36.0687	0.716616	-0.852671
Q9CY58	Q9CY58	Plasminogen activator inhibitor 1 RNA-binding protein	Serbp1	33.6009	0.869974	-0.856179
P23249	P23249	Putative helicase MOV-10	Mov10	31.3405	0.550758	-0.866594
P62830	P62830	60S ribosomal protein L23	Rpl23	34.1409	0.298863	-0.891184
P62245	P62245	40S ribosomal protein S15a	Rps15a	34.2122	0.20813	-0.902193
P14824	P14824	Annexin A6	Anxa6	36.4004	0.778984	-0.907017
Q9Z1Q5	Q9Z1Q5	Chloride intracellular channel protein 1	Clic1	35.153	0.385262	-0.90816
P99026	P99026	Proteasome subunit beta type-4	Psmb4	31.803	0.303717	-0.939501
Q9WTI7	Q9WTI7	Unconventional myosin-Ic	Myo1c	35.4163	0.59243	-0.945545
Q9Z204	Q9Z204	Heterogeneous nuclear ribonucleoproteins C1/C2	Hnrnpc	33.7456	0.305468	-0.948219
P09405	P09405	Nucleolin	Ncl	36.1508	1.50412	-0.954275
Q61598	Q61598	Rab GDP dissociation inhibitor beta	Gdi2	34.5777	0.0457145	-0.963993
P18760	P18760	Cofilin-1	Cfl1	37.707	2.08075	-0.965127
Q69ZN7	Q69ZN7	Myoferlin	Myof	37.407	0.31165	-0.972325
P70349	P70349	Histidine triad nucleotide-binding protein 1	Hint1	33.3964	0.183705	-0.975596
Q99LX0	Q99LX0	Protein deglycase DJ-1	Park7	32.3299	0.316868	-0.976576
Q8R010	Q8R010	Aminoacyl tRNA synthase complex-interacting multifunctional protein 2	Aimp2	31.3242	0.208874	-0.979752
Q9D6Z1	Q9D6Z1	Nucleolar protein 56	Nop56	33.4586	0.320747	-0.985531
Q9QYB1	Q9QYB1	Chloride intracellular channel protein 4	Clic4	32.6273	0.0184716	-1.02032
P24668	P24668	Cation-dependent mannose-6-phosphate receptor	M6pr	31.3526	0.226117	-1.03328
Q9CXW4	Q9CXW4	60S ribosomal protein L11	Rpl11	33.8761	0.03622	-1.04987
Q8BFR4	Q8BFR4	N-acetylglucosamine-6-sulfatase	Gns	31.3471	0.215163	-1.05148
O54946;Q9QYI8	O54946	DnaJ homolog subfamily B member 6	Dnajb6	29.9889	0.578859	-1.06215
Q9R0P5	Q9R0P5	Destrin	Dstn	34.2286	0.70129	-1.06334
Q9DBH5	Q9DBH5	Vesicular integral-membrane protein VIP36	Lman2	32.0282	0.583507	-1.07407
Q62469	Q62469	Integrin alpha-2	Itga2	33.2064	0.0214806	-1.07464
Q8BT07	Q8BT07	Centrosomal protein of 55 kDa	Cep55	34.0275	0.201171	-1.08008
P17742	P17742	Peptidyl-prolyl cis-trans isomerase A;Peptidyl-prolyl cis-trans isomerase A, N-terminally processed	Ppia	37.3202	2.02265	-1.08577
Q61792;Q9DC07	Q61792	LIM and SH3 domain protein 1	Lasp1	33.3909	0.677678	-1.09309
Q64511	Q64511	DNA topoisomerase 2-beta	Top2b	31.8452	0.535843	-1.09609
Q9DBG3	Q9DBG3	AP-2 complex subunit beta	Ap2b1	33.2335	0.0512215	-1.13459
P68368	P68368	Tubulin alpha-4A chain	Tuba4a	35.0874	0.286082	-1.13786
Q9CQV8	Q9CQV8	14-3-3 protein beta/alpha;14-3-3 protein beta/alpha, N-terminally processed	Ywhab	33.9126	1.78755	-1.14269
P54116	P54116	Erythrocyte band 7 integral membrane protein	Stom	31.809	0.217414	-1.1522
P05064	P05064	Fructose-bisphosphate aldolase A	Aldoa	35.8205	1.00875	-1.15723
P62196	P62196	26S protease regulatory subunit 8	Psmc5	33.1119	0.280494	-1.17064
P14152	P14152	Malate dehydrogenase, cytoplasmic	Mdh1	33.4673	0.305449	-1.18124
P17182;P17183	P17182	Alpha-enolase	Eno1	36.7622	2.24223	-1.18923
Q62093	Q62093	Serine/arginine-rich splicing factor 2	Srsf2	32.4844	1.34415	-1.18961
B2RXS4	B2RXS4	Plexin-B2	Plxnb2	34.3886	0.381916	-1.19188
Q9Z2U0	Q9Z2U0	Proteasome subunit alpha type-7	Psma7	33.2797	0.0314488	-1.21801
P70168	P70168	Importin subunit beta-1	Kpnb1	34.6374	0.64986	-1.22081
Q9CZD3	Q9CZD3	Glycine--tRNA ligase	Gars	33.1854	0.022113	-1.22514
P68510	P68510	14-3-3 protein eta	Ywhah	34.2329	1.0801	-1.22766
P14115	P14115	60S ribosomal protein L27a	Rpl27a	33.7531	0.281423	-1.22798
P17751	P17751	Triosephosphate isomerase	Tpi1	35.2681	1.72613	-1.23824
Q9JLQ0	Q9JLQ0	CD2-associated protein	Cd2ap	33.247	0.599784	-1.26135
P58252	P58252	Elongation factor 2	Eef2	36.8376	0.418138	-1.27617
P52480;P53657	P52480	Pyruvate kinase PKM	Pkm	37.2481	2.01498	-1.27646
Q80X71	Q80X71	Transmembrane protein 106B	Tmem106b	30.3401	0.21309	-1.29404
P84104	P84104	Serine/arginine-rich splicing factor 3	Srsf3	33.6897	0.326272	-1.31594
P48036	P48036	Annexin A5	Anxa5	36.9361	1.64934	-1.32188
P10107	P10107	Annexin A1	Anxa1	38.1029	1.11669	-1.32543
P45591	P45591	Cofilin-2	Cfl2	31.8687	0.572102	-1.33773
Q9D1D4	Q9D1D4	Transmembrane emp24 domain-containing protein 10	Tmed10	32.9022	0.303048	-1.33927
Q62048	Q62048	Astrocytic phosphoprotein PEA-15	Pea15	31.6833	0.231057	-1.34154
Q9D2G2	Q9D2G2	Dihydrolipoyllysine-residue succinyltransferase component of 2-oxoglutarate dehydrogenase complex, mitochondrial	Dlst	33.3299	0.335991	-1.36624
P49722	P49722	Proteasome subunit alpha type-2	Psma2	31.233	0.617539	-1.37051
P54227;P63042	P54227	Stathmin	Stmn1	31.3956	1.31648	-1.38186
Q9D0E1	Q9D0E1	Heterogeneous nuclear ribonucleoprotein M	Hnrnpm	35.0052	0.09262	-1.38379
P70195	P70195	Proteasome subunit beta type-7	Psmb7	31.3597	0.587937	-1.39489
Q9Z2U1	Q9Z2U1	Proteasome subunit alpha type-5	Psma5	32.8751	0.0613436	-1.42061
O09167	O09167	60S ribosomal protein L21	Rpl21	33.9147	0.201712	-1.42357
Q9D1G1	Q9D1G1	Ras-related protein Rab-1B	Rab1b	32.9546	0.329309	-1.42558
Q60668	Q60668	Heterogeneous nuclear ribonucleoprotein D0	Hnrnpd	34.1457	2.15283	-1.43468
Q60872	Q60872	Eukaryotic translation initiation factor 1A	Eif1a	31.7126	1.37983	-1.48846
Q9QUJ7	Q9QUJ7	Long-chain-fatty-acid--CoA ligase 4	Acsl4	33.0501	0.319506	-1.48894
P63260	P63260	Actin, cytoplasmic 2;Actin, cytoplasmic 2, N-terminally processed	Actg1	40.7351	2.0804	-1.48934
A2A863	A2A863	Integrin beta-4	Itgb4	32.9948	0.618661	-1.49744
P70296	P70296	Phosphatidylethanolamine-binding protein 1;Hippocampal cholinergic neurostimulating peptide	Pebp1	34.0983	0.701973	-1.50069
P14602	P14602	Heat shock protein beta-1	Hspb1	36.3333	1.93923	-1.50108
Q68FD5	Q68FD5	Clathrin heavy chain 1	Cltc	36.9583	0.225888	-1.50598
P62827;Q61820	P62827	GTP-binding nuclear protein Ran	Ran	35.5739	1.16614	-1.51075
P16858	P16858	Glyceraldehyde-3-phosphate dehydrogenase	Gapdh	37.9502	1.42549	-1.53458
P08207	P08207	Protein S100-A10	S100a10	34.5703	0.0777822	-1.53577
Q9CX86	Q9CX86	Heterogeneous nuclear ribonucleoprotein A0	Hnrnpa0	33.0735	0.604731	-1.54733
Q6P069	Q6P069	Sorcin	Sri	30.7962	0.597737	-1.54733
Q62523	Q62523	Zyxin	Zyx	31.075	0.606573	-1.5636
P62962	P62962	Profilin-1	Pfn1	35.5932	0.255153	-1.57469
P17427	P17427	AP-2 complex subunit alpha-2	Ap2a2	33.0219	0.645633	-1.5767
Q9WUM4;Q920M5	Q9WUM4	Coronin-1C	Coro1c	33.5529	0.343263	-1.57946
Q8BU30	Q8BU30	Isoleucine--tRNA ligase, cytoplasmic	Iars	33.8465	0.0277274	-1.5991
P63028	P63028	Translationally-controlled tumor protein	Tpt1	33.1988	1.0616	-1.61654
Q8VIJ6	Q8VIJ6	Splicing factor, proline- and glutamine-rich	Sfpq	34.5125	0.683183	-1.62396
P06151;P00342	P06151	L-lactate dehydrogenase A chain	Ldha	35.1207	1.9413	-1.62652
O35639	O35639	Annexin A3	Anxa3	37.7561	1.18636	-1.64315
O88342	O88342	WD repeat-containing protein 1	Wdr1	35.3784	1.99681	-1.64897
P63037	P63037	DnaJ homolog subfamily A member 1	Dnaja1	33.2182	0.0291118	-1.65473
Q9WTM5	Q9WTM5	RuvB-like 2	Ruvbl2	33.2413	0.108206	-1.67234
Q62167	Q62167	ATP-dependent RNA helicase DDX3X	Ddx3x	34.6312	0.051101	-1.67456
Q61656	Q61656	Probable ATP-dependent RNA helicase DDX5	Ddx5	34.531	0.353614	-1.67548
P10639	P10639	Thioredoxin	Txn	34.3452	0.690279	-1.67887
P53994;P59279	P53994	Ras-related protein Rab-2A	Rab2a	33.8331	0.0715684	-1.67926
P62137	P62137	Serine/threonine-protein phosphatase PP1-alpha catalytic subunit	Ppp1ca	34.3867	0.313779	-1.68545
O08810	O08810	116 kDa U5 small nuclear ribonucleoprotein component	Eftud2	33.6576	0.36337	-1.6941
O09061	O09061	Proteasome subunit beta type-1	Psmb1	32.4387	0.257446	-1.69837
Q8CGC7	Q8CGC7	Bifunctional glutamate/proline--tRNA ligase;Glutamate--tRNA ligase;Proline--tRNA ligase	Eprs	34.5117	0.0834191	-1.69935
B2RQC6	B2RQC6	CAD protein;Glutamine-dependent carbamoyl-phosphate synthase;Aspartate carbamoyltransferase;Dihydroorotase	Cad	34.8381	0.614391	-1.70857
P97384	P97384	Annexin A11	Anxa11	34.5477	0.32779	-1.71113
P43406	P43406	Integrin alpha-V;Integrin alpha-V heavy chain;Integrin alpha-V light chain	Itgav	33.0005	0.587968	-1.71432
Q99PT1	Q99PT1	Rho GDP-dissociation inhibitor 1	Arhgdia	34.6097	0.0877498	-1.72406
Q6PDM2	Q6PDM2	Serine/arginine-rich splicing factor 1	Srsf1	33.5134	0.672417	-1.73186
P07356	P07356	Annexin A2	Anxa2	38.1885	1.65032	-1.75373
O70133	O70133	ATP-dependent RNA helicase A	Dhx9	34.6842	0.372237	-1.76023
O55131;Q9DA97	O55131	Septin-7	2007-09-01	33.9499	0.666255	-1.76409
P61979	P61979	Heterogeneous nuclear ribonucleoprotein K	Hnrnpk	35.0169	0.974604	-1.77585
Q7TPV4	Q7TPV4	Myb-binding protein 1A	Mybbp1a	34.1845	0.109249	-1.7774
Q61171	Q61171	Peroxiredoxin-2	Prdx2	33.7484	0.963429	-1.77902
Q68FL6	Q68FL6	Methionine--tRNA ligase, cytoplasmic	Mars	33.1554	0.0581949	-1.79112
O35737	O35737	Heterogeneous nuclear ribonucleoprotein H;Heterogeneous nuclear ribonucleoprotein H, N-terminally processed	Hnrnph1	34.9314	0.786936	-1.82591
Q9WV32	Q9WV32	Actin-related protein 2/3 complex subunit 1B	Arpc1b	34.0183	0.10142	-1.83301
Q00612;P97324	Q00612	Glucose-6-phosphate 1-dehydrogenase X	G6pdx	32.7686	0.342119	-1.84386
Q60605	Q60605	Myosin light polypeptide 6	Myl6	36.4235	0.711451	-1.84765
Q05816	Q05816	Fatty acid-binding protein, epidermal	Fabp5	33.2908	1.02324	-1.85324
Q60737	Q60737	Casein kinase II subunit alpha	Csnk2a1	33.9619	1.4078	-1.86023
Q9QYJ0	Q9QYJ0	DnaJ homolog subfamily A member 2	Dnaja2	33.1906	0.634912	-1.86192
F6ZDS4	F6ZDS4	Nucleoprotein TPR	Tpr	32.2075	0.616145	-1.86436
Q9EQU5	Q9EQU5	Protein SET	Set	33.4966	1.10034	-1.87012
Q9WUL7	Q9WUL7	ADP-ribosylation factor-like protein 3	Arl3	31.699	0.265871	-1.89292
Q9ESX5	Q9ESX5	H/ACA ribonucleoprotein complex subunit 4	Dkc1	32.0609	0.625671	-1.90158
Q61753	Q61753	D-3-phosphoglycerate dehydrogenase	Phgdh	35.619	1.16679	-1.92571
P60335	P60335	Poly(rC)-binding protein 1	Pcbp1	33.6952	0.386334	-1.94344
P62320	P62320	Small nuclear ribonucleoprotein Sm D3	Snrpd3	33.2538	0.657628	-1.95696
Q07076	Q07076	Annexin A7	Anxa7	32.1939	0.632839	-1.96483
Q9JIF0;Q6PAK3	Q9JIF0	Protein arginine N-methyltransferase 1	Prmt1	32.9382	0.605586	-1.96493
Q9JKF1	Q9JKF1	Ras GTPase-activating-like protein IQGAP1	Iqgap1	34.8598	0.110518	-1.96567
P45376	P45376	Aldose reductase	Akr1b1	34.398	0.111581	-1.96639
Q99K85	Q99K85	Phosphoserine aminotransferase	Psat1	33.3251	0.139972	-1.97947
Q8BMJ2	Q8BMJ2	Leucine--tRNA ligase, cytoplasmic	Lars	33.855	0.362396	-1.99099
P10126	P10126	Elongation factor 1-alpha 1	Eef1a1	38.4921	1.12569	-1.99194
P17710	P17710	Hexokinase-1	Hk1	33.2104	0.346902	-1.99619
Q61937	Q61937	Nucleophosmin	Npm1	35.6459	2.77851	-2.00331
P47754	P47754	F-actin-capping protein subunit alpha-2	Capza2	33.536	1.08265	-2.00442
P16045	P16045	Galectin-1	Lgals1	36.4809	2.60122	-2.00483
Q99JY9;Q641P0	Q99JY9	Actin-related protein 3	Actr3	34.4748	0.349783	-2.01576
Q8BT60	Q8BT60	Copine-3	Cpne3	31.8467	0.636501	-2.02549
Q99020	Q99020	Heterogeneous nuclear ribonucleoprotein A/B	Hnrnpab	33.5473	0.63205	-2.03187
P32067	P32067	Lupus La protein homolog	Ssb	32.3451	0.639965	-2.03842
O55222	O55222	Integrin-linked protein kinase	Ilk	31.9393	0.262127	-2.04825
Q9Z0U1;Q9QXY1	Q9Z0U1	Tight junction protein ZO-2	Tjp2	34.2681	0.367345	-2.05246
P80317	P80317	T-complex protein 1 subunit zeta	Cct6a	34.5139	0.0897209	-2.07535
Q60598	Q60598	Src substrate cortactin	Cttn	32.8463	0.996904	-2.07922
Q6ZWX6	Q6ZWX6	Eukaryotic translation initiation factor 2 subunit 1	Eif2s1	33.2716	0.368585	-2.08552
P80316	P80316	T-complex protein 1 subunit epsilon	Cct5	34.6282	0.378632	-2.08558
O54988;O55098	O54988	STE20-like serine/threonine-protein kinase	Slk	32.5636	0.581886	-2.09545
P09411	P09411	Phosphoglycerate kinase 1	Pgk1	35.993	1.49369	-2.09904
P49312	P49312	Heterogeneous nuclear ribonucleoprotein A1;Heterogeneous nuclear ribonucleoprotein A1, N-terminally processed	Hnrnpa1	35.0825	1.82973	-2.1043
P47757	P47757	F-actin-capping protein subunit beta	Capzb	33.2909	0.373749	-2.10878
P59999	P59999	Actin-related protein 2/3 complex subunit 4	Arpc4	33.3758	0.357575	-2.10909
P80314	P80314	T-complex protein 1 subunit beta	Cct2	35.4249	0.182135	-2.11001
Q3UW53	Q3UW53	Protein Niban	Fam129a	31.5924	0.265632	-2.1105
P70670;Q60817	P70670;Q60817	Nascent polypeptide-associated complex subunit alpha, muscle-specific form;Nascent polypeptide-associated complex subunit alpha	Naca	33.3445	0.38739	-2.1168
P11679;CON__Q9H552	P11679	Keratin, type II cytoskeletal 8	Krt8	38.0661	1.44365	-2.11836
P42932	P42932	T-complex protein 1 subunit theta	Cct8	35.0518	0.184662	-2.1282
P99024	P99024	Tubulin beta-5 chain	Tubb5	36.3627	2.96072	-2.13122
P13020	P13020	Gelsolin	Gsn	35.0237	1.43218	-2.13245
Q9CR68	Q9CR68	Cytochrome b-c1 complex subunit Rieske, mitochondrial;Cytochrome b-c1 complex subunit 11	Uqcrfs1	32.2087	0.641266	-2.13325
Q8BG05	Q8BG05	Heterogeneous nuclear ribonucleoprotein A3	Hnrnpa3	34.9624	1.05372	-2.13575
Q61553	Q61553	Fascin	Fscn1	32.6324	1.13591	-2.13654
P63038	P63038	60 kDa heat shock protein, mitochondrial	Hspd1	37.9514	1.46419	-2.15248
Q62351	Q62351	Transferrin receptor protein 1	Tfrc	33.1099	1.41635	-2.15767
Q6IRU2	Q6IRU2	Tropomyosin alpha-4 chain	Tpm4	35.4322	0.794134	-2.16276
P80313	P80313	T-complex protein 1 subunit eta	Cct7	34.2519	0.320973	-2.1659
P51881	P51881	ADP/ATP translocase 2;ADP/ATP translocase 2, N-terminally processed	Slc25a5	36.3081	0.70423	-2.16854
P68372	P68372	Tubulin beta-4B chain	Tubb4b	38.116	1.99561	-2.17089
P51863	P51863	V-type proton ATPase subunit d 1	Atp6v0d1	32.7027	0.40264	-2.17105
Q99L47	Q99L47	Hsc70-interacting protein	St13	34.0136	0.34692	-2.17935
P68373;Q9JJZ2	P68373	Tubulin alpha-1C chain	Tuba1c	37.9246	2.90863	-2.18251
Q3THE2;Q9CQ19	Q3THE2;Q9CQ19	Myosin regulatory light chain 12B;Myosin regulatory light polypeptide 9	Myl12b;Myl9	35.4137	0.693747	-2.18716
O35887	O35887	Calumenin	Calu	34.0683	0.789498	-2.18949
P05202	P05202	Aspartate aminotransferase, mitochondrial	Got2	36.4979	1.5391	-2.19961
P70372	P70372	ELAV-like protein 1	Elavl1	32.7975	0.672096	-2.19972
Q61024	Q61024	Asparagine synthetase [glutamine-hydrolyzing]	Asns	32.6287	0.64345	-2.20607
P35550	P35550	rRNA 2-O-methyltransferase fibrillarin	Fbl	33.8284	0.651931	-2.21337
P60122	P60122	RuvB-like 1	Ruvbl1	33.5231	0.38301	-2.24594
Q99PV0	Q99PV0	Pre-mRNA-processing-splicing factor 8	Prpf8	33.6342	0.680199	-2.24909
P59242	P59242	Cingulin	Cgn	32.8562	0.649797	-2.25246
Q91V41	Q91V41	Ras-related protein Rab-14	Rab14	33.6101	0.400092	-2.25642
Q922B2	Q922B2	Aspartate--tRNA ligase, cytoplasmic	Dars	33.7854	0.117252	-2.26514
P61620	P61620	Protein transport protein Sec61 subunit alpha isoform 1	Sec61a1	32.1724	0.261102	-2.27304
Q8VDD5	Q8VDD5	Myosin-9	Myh9	39.3641	0.894039	-2.27716
P35293	P35293	Ras-related protein Rab-18	Rab18	32.4686	0.673152	-2.29336
P58771	P58771	Tropomyosin alpha-1 chain	Tpm1	36.2673	2.05573	-2.2951
Q60932	Q60932	Voltage-dependent anion-selective channel protein 1	Vdac1	35.971	1.16922	-2.30565
P80315	P80315	T-complex protein 1 subunit delta	Cct4	34.8267	0.13852	-2.30802
Q80UG5	Q80UG5	Septin-9	2009-09-01	32.2024	0.65131	-2.31809
Q61584	Q61584	Fragile X mental retardation syndrome-related protein 1	Fxr1	32.8296	0.405941	-2.3265
P62334	P62334	26S protease regulatory subunit 10B	Psmc6	32.6449	0.650964	-2.33304
P11983	P11983	T-complex protein 1 subunit alpha	Tcp1	35.1107	0.39394	-2.36429
Q8BTM8	Q8BTM8	Filamin-A	Flna	38.0457	0.890368	-2.3696
P11499	P11499	Heat shock protein HSP 90-beta	Hsp90ab1	38.3517	1.47241	-2.38608
Q01768	Q01768	Nucleoside diphosphate kinase B	Nme2	35.4279	0.151569	-2.39258
P40142	P40142	Transketolase	Tkt	34.8913	0.768844	-2.41452
Q9WUU7	Q9WUU7	Cathepsin Z	Ctsz	30.4085	0.672609	-2.41763
Q9D2R0	Q9D2R0	Acetoacetyl-CoA synthetase	Aacs	32.4265	0.669142	-2.4286
Q6ZWV7	Q6ZWV7	60S ribosomal protein L35	Rpl35	33.1556	0.266755	-2.42994
P38647	P38647	Stress-70 protein, mitochondrial	Hspa9	37.3498	1.94824	-2.43784
Q62465	Q62465	Synaptic vesicle membrane protein VAT-1 homolog	Vat1	34.0353	0.126955	-2.44719
P35279;P61294	P35279;P61294	Ras-related protein Rab-6A;Ras-related protein Rab-6B	Rab6a;Rab6b	33.9525	0.644613	-2.45604
O08709	O08709	Peroxiredoxin-6	Prdx6	34.4628	0.125138	-2.45737
Q6DFW4	Q6DFW4	Nucleolar protein 58	Nop58	32.9193	0.657377	-2.46357
Q9ET30	Q9ET30	Transmembrane 9 superfamily member 3	Tm9sf3	32.342	0.276524	-2.46629
P56959	P56959	RNA-binding protein FUS	Fus	32.6203	0.657508	-2.47995
P56480	P56480	ATP synthase subunit beta, mitochondrial	Atp5b	37.7852	2.53387	-2.49492
Q9D0I9	Q9D0I9	Arginine--tRNA ligase, cytoplasmic	Rars	33.7079	0.386195	-2.50225
O70318	O70318	Band 4.1-like protein 2	Epb41l2	33.057	0.634784	-2.50711
Q9WVA4	Q9WVA4	Transgelin-2	Tagln2	34.3676	0.832721	-2.50836
P39447	P39447	Tight junction protein ZO-1	Tjp1	34.4094	0.125641	-2.52258
P14211	P14211	Calreticulin	Calr	36.2603	1.76977	-2.53201
Q99L45	Q99L45	Eukaryotic translation initiation factor 2 subunit 2	Eif2s2	32.6533	0.654176	-2.53625
E9Q5G3	E9Q5G3	Kinesin-like protein KIF23	Kif23	35.9604	2.5029	-2.5556
P42208	P42208	Septin-2	2002-09-01	34.1641	0.150414	-2.55752
Q9Z2X1	Q9Z2X1	Heterogeneous nuclear ribonucleoprotein F;Heterogeneous nuclear ribonucleoprotein F, N-terminally processed	Hnrnpf	34.2341	0.15775	-2.56428
Q64727	Q64727	Vinculin	Vcl	34.1192	0.985209	-2.56752
Q8C1B7	Q8C1B7	Septin-11	2011-09-01	33.9288	0.793974	-2.58206
P59113	P59113	Fermitin family homolog 1	Fermt1	31.2782	0.275665	-2.58682
P07901	P07901	Heat shock protein HSP 90-alpha	Hsp90aa1	36.9007	0.704306	-2.58806
P35282	P35282	Ras-related protein Rab-21	Rab21	33.3131	0.0813209	-2.59806
Q91YR1	Q91YR1	Twinfilin-1	Twf1	32.6716	0.393901	-2.60879
Q9D8N0	Q9D8N0	Elongation factor 1-gamma	Eef1g	35.859	0.150569	-2.61163
Q91WQ3	Q91WQ3	Tyrosine--tRNA ligase, cytoplasmic;Tyrosine--tRNA ligase, cytoplasmic, N-terminally processed	Yars	31.4495	0.685044	-2.63033
O35286	O35286	Pre-mRNA-splicing factor ATP-dependent RNA helicase DHX15	Dhx15	33.0106	0.430522	-2.63493
Q6GSS7;Q64523	Q6GSS7;Q64523	Histone H2A type 2-A;Histone H2A type 2-C	Hist2h2aa1;Hist2h2ac	33.7501	0.236004	-2.63514
Q8BVY0	Q8BVY0	Ribosomal L1 domain-containing protein 1	Rsl1d1	32.0951	0.669309	-2.65466
Q9CY00;A2AKQ8	Q9CY00;A2AKQ8	Tetratricopeptide repeat protein 30B;Tetratricopeptide repeat protein 30A2	Ttc30b;Ttc30a2	30.2735	0.713238	-2.65681
Q64012	Q64012	RNA-binding protein Raly	Raly	32.0774	0.67925	-2.65804
P35700	P35700	Peroxiredoxin-1	Prdx1	35.6098	1.29299	-2.66364
Q8BFW7	Q8BFW7	Lipoma-preferred partner homolog	Lpp	32.3017	0.710941	-2.68664
Q6A0A9;Q8C3F2	Q6A0A9	Constitutive coactivator of PPAR-gamma-like protein 1	FAM120A	31.7904	0.655107	-2.68764
Q9Z1Q9	Q9Z1Q9	Valine--tRNA ligase	Vars	34.4864	0.821567	-2.71522
Q99K48	Q99K48	Non-POU domain-containing octamer-binding protein	Nono	33.6129	0.705245	-2.74586
Q99P72	Q99P72	Reticulon-4	Rtn4	35.4094	0.762173	-2.76319
Q6ZQ38;Q6ZQ73	Q6ZQ38	Cullin-associated NEDD8-dissociated protein 1	Cand1	33.7083	0.386625	-2.76413
Q8VDW0	Q8VDW0	ATP-dependent RNA helicase DDX39A	Ddx39a	34.2168	0.449427	-2.77014
P57776	P57776	Elongation factor 1-delta	Eef1d	34.6846	1.06199	-2.77489
Q99NB9	Q99NB9	Splicing factor 3B subunit 1	Sf3b1	32.7611	0.648716	-2.78721
P08113	P08113	Endoplasmin	Hsp90b1	36.536	1.90245	-2.78913
Q03265	Q03265	ATP synthase subunit alpha, mitochondrial	Atp5a1	37.5924	2.28345	-2.80231
P35564	P35564	Calnexin	Canx	35.5478	0.867833	-2.80598
P62897;CON__P62894	P62897	Cytochrome c, somatic	Cycs	32.9276	1.45932	-2.80931
Q62318	Q62318	Transcription intermediary factor 1-beta	Trim28	33.7072	0.449914	-2.82778
Q8VDM4	Q8VDM4	26S proteasome non-ATPase regulatory subunit 2	Psmd2	33.8993	0.419513	-2.83286
Q9DBJ1;O70250	Q9DBJ1	Phosphoglycerate mutase 1	Pgam1	35.4651	0.160931	-2.83623
Q921M3	Q921M3	Splicing factor 3B subunit 3	Sf3b3	33.3755	0.704179	-2.84252
Q9JHJ0;Q9JKK7	Q9JHJ0	Tropomodulin-3	Tmod3	33.2197	0.146495	-2.84611
P60843	P60843	Eukaryotic initiation factor 4A-I	Eif4a1	35.8686	0.169684	-2.85867
O35685	O35685	Nuclear migration protein nudC	Nudc	31.7876	0.727607	-2.87589
Q9CQQ7	Q9CQQ7	ATP synthase F(0) complex subunit B1, mitochondrial	Atp5f1	33.0789	0.653131	-2.87637
Q61771;O35066;Q99PW8	Q61771	Kinesin-like protein KIF3B;Kinesin-like protein KIF3B, N-terminally processed	Kif3b	30.9373	0.740939	-2.88745
Q9R0N0	Q9R0N0	Galactokinase	Galk1	31.1615	0.314745	-2.92371
Q64433	Q64433	10 kDa heat shock protein, mitochondrial	Hspe1	36.3141	0.927288	-2.98937
Q00PI9	Q00PI9	Heterogeneous nuclear ribonucleoprotein U-like protein 2	Hnrnpul2	33.407	0.666109	-2.99104
Q9CZY3	Q9CZY3	Ubiquitin-conjugating enzyme E2 variant 1	Ube2v1	31.7881	0.671487	-3.01341
P20029	P20029	78 kDa glucose-regulated protein	Hspa5	37.2593	2.93289	-3.01398
P57780	P57780	Alpha-actinin-4	Actn4	36.8507	1.26211	-3.01413
P08249	P08249	Malate dehydrogenase, mitochondrial	Mdh2	37.4956	3.59565	-3.01716
P05201	P05201	Aspartate aminotransferase, cytoplasmic	Got1	33.087	0.711809	-3.01747
P99029	P99029	Peroxiredoxin-5, mitochondrial	Prdx5	34.6132	0.434728	-3.04309
Q80X90	Q80X90	Filamin-B	Flnb	37.4534	1.08578	-3.06351
Q61316	Q61316	Heat shock 70 kDa protein 4	Hspa4	34.6106	0.456314	-3.06823
Q9R0P3	Q9R0P3	S-formylglutathione hydrolase	Esd	33.7355	0.7288	-3.07197
Q3THW5;P0C0S6	Q3THW5;P0C0S6	Histone H2A.V;Histone H2A.Z	H2afv;H2afz	34.4231	0.272456	-3.09124
Q9Z1G4	Q9Z1G4	V-type proton ATPase 116 kDa subunit a isoform 1	Atp6v0a1	32.9065	0.295525	-3.09439
Q62261;P15508	Q62261	Spectrin beta chain, non-erythrocytic 1	Sptbn1	35.2245	0.993791	-3.11054
P24369	P24369	Peptidyl-prolyl cis-trans isomerase B	Ppib	34.0273	0.113039	-3.12017
P27773	P27773	Protein disulfide-isomerase A3	Pdia3	36.7815	2.5541	-3.13969
Q8C166	Q8C166	Copine-1	Cpne1	33.0182	0.714385	-3.16096
P67871	P67871	Casein kinase II subunit beta	Csnk2b	32.9869	0.668773	-3.16235
Q60864	Q60864	Stress-induced-phosphoprotein 1	Stip1	35.2851	2.3275	-3.1715
P63242;Q8BGY2	P63242;Q8BGY2	Eukaryotic translation initiation factor 5A-1;Eukaryotic translation initiation factor 5A-2	Eif5a;Eif5a2	34.5952	0.118118	-3.17906
Q61699	Q61699	Heat shock protein 105 kDa	Hsph1	34.9779	0.121069	-3.18294
Q9WVM1	Q9WVM1	Rac GTPase-activating protein 1	Racgap1	35.2642	0.905177	-3.20087
Q91V92	Q91V92	ATP-citrate synthase	Acly	34.1758	0.693658	-3.21043
Q9JIK5	Q9JIK5	Nucleolar RNA helicase 2	Ddx21	33.5353	0.744469	-3.21528
Q8CIE6	Q8CIE6	Coatomer subunit alpha;Xenin;Proxenin	Copa	33.3428	0.726173	-3.21685
Q9QY76	Q9QY76	Vesicle-associated membrane protein-associated protein B	Vapb	33.0441	0.716451	-3.22045
Q3TXS7	Q3TXS7	26S proteasome non-ATPase regulatory subunit 1	Psmd1	33.0854	0.71174	-3.22267
Q9QXT0	Q9QXT0	Protein canopy homolog 2	Cnpy2	32.3755	0.730479	-3.22924
P09103	P09103	Protein disulfide-isomerase	P4hb	35.7237	1.63424	-3.24754
Q9DCL9	Q9DCL9	Multifunctional protein ADE2;Phosphoribosylaminoimidazole-succinocarboxamide synthase;Phosphoribosylaminoimidazole carboxylase	Paics	33.5613	0.469107	-3.27488
P67984	P67984	60S ribosomal protein L22	Rpl22	33.1975	0.278064	-3.28879
Q7TQI3	Q7TQI3	Ubiquitin thioesterase OTUB1	Otub1	33.3431	0.630571	-3.29123
P21107	P21107	Tropomyosin alpha-3 chain	Tpm3	34.6754	2.7782	-3.30561
P23927	P23927	Alpha-crystallin B chain	Cryab	35.6619	0.843824	-3.31478
Q8VHX6	Q8VHX6	Filamin-C	Flnc	32.5947	0.208522	-3.33623
P19096	P19096	Fatty acid synthase;[Acyl-carrier-protein] S-acetyltransferase;[Acyl-carrier-protein] S-malonyltransferase;3-oxoacyl-[acyl-carrier-protein] synthase;3-oxoacyl-[acyl-carrier-protein] reductase;3-hydroxyacyl-[acyl-carrier-protein] dehydratase;Enoyl-[acyl-carrier-protein] reductase;Oleoyl-[acyl-carrier-protein] hydrolase	Fasn	35.1523	0.173147	-3.38496
P80318	P80318	T-complex protein 1 subunit gamma	Cct3	35.1449	0.197254	-3.39871
P63085	P63085	Mitogen-activated protein kinase 1	Mapk1	32.9071	0.69802	-3.41393
P26039	P26039	Talin-1	Tln1	34.4581	0.12702	-3.41757
P60904	P60904	DnaJ homolog subfamily C member 5	Dnajc5	32.8273	0.330513	-3.43339
P50516	P50516	V-type proton ATPase catalytic subunit A	Atp6v1a	33.5345	0.746666	-3.43583
P17879	P17879	Heat shock 70 kDa protein 1B	Hspa1b	35.1993	0.569283	-3.48504
P50247	P50247	Adenosylhomocysteinase	Ahcy	34.4186	0.422384	-3.49804
P46471	P46471	26S protease regulatory subunit 7	Psmc2	33.2253	0.710216	-3.50694
P47955	P47955	60S acidic ribosomal protein P1	Rplp1	33.67	0.21951	-3.50955
P48678	P48678	Prelamin-A/C;Lamin-A/C	Lmna	35.2859	1.15521	-3.51044
O08529	O08529	Calpain-2 catalytic subunit	Capn2	32.6896	0.742831	-3.52054
P54071	P54071	Isocitrate dehydrogenase [NADP], mitochondrial	Idh2	35.1643	0.494728	-3.57211
Q9DB77	Q9DB77	Cytochrome b-c1 complex subunit 2, mitochondrial	Uqcrc2	34.4457	1.23062	-3.59657
P51660	P51660	Peroxisomal multifunctional enzyme type 2;(3R)-hydroxyacyl-CoA dehydrogenase;Enoyl-CoA hydratase 2	Hsd17b4	34.4426	0.758561	-3.61392
Q9CZ13	Q9CZ13	Cytochrome b-c1 complex subunit 1, mitochondrial	Uqcrc1	34.292	0.482855	-3.6145
O88569	O88569	Heterogeneous nuclear ribonucleoproteins A2/B1	Hnrnpa2b1	36.1929	0.916015	-3.61717
P29341	P29341	Polyadenylate-binding protein 1	Pabpc1	35.1222	0.895701	-3.65188
Q9CZU6	Q9CZU6	Citrate synthase, mitochondrial	Cs	34.7255	1.18247	-3.66676
Q8QZT1	Q8QZT1	Acetyl-CoA acetyltransferase, mitochondrial	Acat1	32.9521	0.752736	-3.66917
O09131;Q8K2Q2	O09131	Glutathione S-transferase omega-1	Gsto1	33.954	0.489017	-3.71335
Q9CPQ1	Q9CPQ1	Cytochrome c oxidase subunit 6C	Cox6c	32.3163	0.714372	-3.72341
P48962;Q3V132	P48962	ADP/ATP translocase 1	Slc25a4	34.9897	0.704644	-3.78107
O55029	O55029	Coatomer subunit beta	Copb2	32.8605	0.716638	-3.80406
P14733	P14733	Lamin-B1	Lmnb1	34.2833	1.30467	-3.81603
Q9QZQ1	Q9QZQ1	Afadin	Mllt4	33.3785	0.657362	-3.82138
P18242	P18242	Cathepsin D	Ctsd	34.2949	0.749048	-3.82186
Q9JHU4	Q9JHU4	Cytoplasmic dynein 1 heavy chain 1	Dync1h1	35.4148	0.480775	-3.82526
Q9R0Q7	Q9R0Q7	Prostaglandin E synthase 3	Ptges3	33.6018	0.721523	-3.9001
Q9DC16	Q9DC16	Endoplasmic reticulum-Golgi intermediate compartment protein 1	Ergic1	32.9737	0.327496	-3.91053
Q76MZ3	Q76MZ3	Serine/threonine-protein phosphatase 2A 65 kDa regulatory subunit A alpha isoform	Ppp2r1a	34.2364	0.751133	-3.91439
Q02053	Q02053	Ubiquitin-like modifier-activating enzyme 1	Uba1	34.7875	0.509552	-3.92373
Q91VI7	Q91VI7	Ribonuclease inhibitor	Rnh1	34.0551	0.476938	-3.92666
P67778	P67778	Prohibitin	Phb	35.2734	0.258744	-3.927
Q9DCN2	Q9DCN2	NADH-cytochrome b5 reductase 3;NADH-cytochrome b5 reductase 3 membrane-bound form;NADH-cytochrome b5 reductase 3 soluble form	Cyb5r3	35.1647	0.770348	-3.93117
Q9CPY7	Q9CPY7	Cytosol aminopeptidase	Lap3	33.6107	1.59338	-3.94326
Q61033	Q61033	Lamina-associated polypeptide 2, isoforms alpha/zeta	Tmpo	33.1501	0.783819	-3.94779
Q78PY7	Q78PY7	Staphylococcal nuclease domain-containing protein 1	Snd1	34.1629	0.788886	-3.949
O08553	O08553	Dihydropyrimidinase-related protein 2	Dpysl2	33.4237	1.6299	-4.02338
Q60930	Q60930	Voltage-dependent anion-selective channel protein 2	Vdac2	34.8694	0.221091	-4.04243
P30416	P30416	Peptidyl-prolyl cis-trans isomerase FKBP4;Peptidyl-prolyl cis-trans isomerase FKBP4, N-terminally processed	Fkbp4	33.7951	0.763146	-4.04273
P50580	P50580	Proliferation-associated protein 2G4	Pa2g4	34.4223	0.782027	-4.04914
Q99LE6	Q99LE6	ATP-binding cassette sub-family F member 2	Abcf2	33.3027	0.762122	-4.06182
Q6VH22	Q6VH22	Intraflagellar transport protein 172 homolog	Ift172	31.7764	0.726993	-4.07986
P10649	P10649	Glutathione S-transferase Mu 1	Gstm1	34.2513	0.73922	-4.09659
Q6URW6	Q6URW6	Myosin-14	Myh14	35.0186	0.498108	-4.13975
P17918	P17918	Proliferating cell nuclear antigen	Pcna	32.7579	0.76271	-4.15291
P03975	P03975	IgE-binding protein	Iap	35.312	1.40618	-4.21625
Q91VR2	Q91VR2	ATP synthase subunit gamma, mitochondrial	Atp5c1	34.206	1.47085	-4.22716
Q8BGQ7	Q8BGQ7	Alanine--tRNA ligase, cytoplasmic	Aars	33.7798	0.7322	-4.23602
Q8R081	Q8R081	Heterogeneous nuclear ribonucleoprotein L	Hnrnpl	34.3809	0.56695	-4.37273
Q9DAW9	Q9DAW9	Calponin-3	Cnn3	33.611	0.749304	-4.37848
P63158	P63158	High mobility group protein B1	Hmgb1	34.6407	0.531877	-4.38507
Q9DBG6	Q9DBG6	Dolichyl-diphosphooligosaccharide--protein glycosyltransferase subunit 2	Rpn2	33.738	0.807147	-4.39281
P24452	P24452	Macrophage-capping protein	Capg	33.6512	0.724451	-4.44729
Q7TMK9	Q7TMK9	Heterogeneous nuclear ribonucleoprotein Q	Syncrip	34.0667	0.776635	-4.45423
Q9D6R2	Q9D6R2	Isocitrate dehydrogenase [NAD] subunit alpha, mitochondrial	Idh3a	34.2947	0.490366	-4.49072
Q7TPR4	Q7TPR4	Alpha-actinin-1	Actn1	35.8428	0.517762	-4.52315
P26443	P26443	Glutamate dehydrogenase 1, mitochondrial	Glud1	34.6023	1.42657	-4.55967
Q8BHN3	Q8BHN3	Neutral alpha-glucosidase AB	Ganab	35.6879	1.35717	-4.58113
Q8BP47	Q8BP47	Asparagine--tRNA ligase, cytoplasmic	Nars	33.9665	0.823136	-4.70885
Q61879	Q61879	Myosin-10	Myh10	36.304	0.529893	-4.76219
Q9CWJ9	Q9CWJ9	Bifunctional purine biosynthesis protein PURH;Phosphoribosylaminoimidazolecarboxamide formyltransferase;IMP cyclohydrolase	Atic	34.0353	0.795154	-4.77321
Q9Z1Z2	Q9Z1Z2	Serine-threonine kinase receptor-associated protein	Strap	32.8102	0.858332	-4.79936
Q60931	Q60931	Voltage-dependent anion-selective channel protein 3	Vdac3	34.8252	0.514732	-4.80203
Q99KI0	Q99KI0	Aconitate hydratase, mitochondrial	Aco2	35.6485	0.266845	-4.80969
Q9Z0N1	Q9Z0N1	Eukaryotic translation initiation factor 2 subunit 3, X-linked	Eif2s3x	33.6791	0.833302	-4.84124
Q922R8	Q922R8	Protein disulfide-isomerase A6	Pdia6	34.1863	0.769403	-4.96183
Q9D051	Q9D051	Pyruvate dehydrogenase E1 component subunit beta, mitochondrial	Pdhb	33.5164	0.822651	-5.00368
P16110	P16110	Galectin-3	Lgals3	33.8004	0.854095	-5.00555
P17225	P17225	Polypyrimidine tract-binding protein 1	Ptbp1	34.3825	0.700692	-5.05527
P49025	P49025	Citron Rho-interacting kinase	Cit	33.9455	1.25304	-5.07002
P51174	P51174	Long-chain specific acyl-CoA dehydrogenase, mitochondrial	Acadl	34.7762	0.513344	-5.09897
Q9QXS1	Q9QXS1	Plectin	Plec	36.9028	3.15993	-5.3375
P16546	P16546	Spectrin alpha chain, non-erythrocytic 1	Sptan1	35.8912	0.589569	-5.34888
O08749	O08749	Dihydrolipoyl dehydrogenase, mitochondrial	Dld	34.2777	0.82972	-5.38379
O08795	O08795	Glucosidase 2 subunit beta	Prkcsh	33.4378	1.70986	-5.39299
P19324	P19324	Serpin H1	Serpinh1	34.9917	0.542946	-5.56889
Q9DCX2	Q9DCX2	ATP synthase subunit d, mitochondrial	Atp5h	34.4115	0.840086	-5.62128
P47738	P47738	Aldehyde dehydrogenase, mitochondrial	Aldh2	35.6083	0.786404	-5.87572
P08003	P08003	Protein disulfide-isomerase A4	Pdia4	34.4818	2.0212	-6.56746
Q9Z110	Q9Z110	Delta-1-pyrroline-5-carboxylate synthase;Glutamate 5-kinase;Gamma-glutamyl phosphate reductase	Aldh18a1	35.36	1.05803	-8.27129

## Sheet:  Bbs4 smEVs
Protein IDs	Majority protein IDs	Protein names	Gene names	Intensity	-Log Student's T-test p-value Bbs4_exosome_WT_Exosome	Bbs4_exosome_x/y_WT_Exosome
Q8R3G9	Q8R3G9	Tetraspanin-8	Tspan8	35.6725	3.26211	26.5837
Q99LI8	Q99LI8	Hepatocyte growth factor-regulated tyrosine kinase substrate	Hgs	33.0405	1.72066	26.3745
P70297	P70297	Signal transducing adapter molecule 1	Stam	32.072	2.8319	24.8471
P43276	P43276	Histone H1.5	Hist1h1b	34.0358	3.23967	24.2755
P23242	P23242	Gap junction alpha-1 protein	Gja1	31.1113	2.98963	23.8755
Q9WTQ5	Q9WTQ5	A-kinase anchor protein 12	Akap12	34.7372	2.12817	23.7339
Q9ERK4	Q9ERK4	Exportin-2	Cse1l	34.2775	2.17031	23.4521
Q62266	Q62266	Cornifin-A	Sprr1a	33.6268	3.26085	23.1174
A2TJV2	A2TJV2	Paralemmin-3	Palm3	32.3968	1.3733	23.1095
P35822;P28828	P35822	Receptor-type tyrosine-protein phosphatase kappa	Ptprk	31.4658	13.3858	22.9943
P32507	P32507	Nectin-2	Pvrl2	31.0152	1.22411	22.9426
Q8VEJ9	Q8VEJ9	Vacuolar protein sorting-associated protein 4A	Vps4a	31.2723	3.36153	22.8468
P19157	P19157	Glutathione S-transferase P 1	Gstp1	35.0124	1.12919	22.7578
P46735	P46735	Unconventional myosin-Ib	Myo1b	32.2772	2.28582	22.631
P28656	P28656	Nucleosome assembly protein 1-like 1	Nap1l1	33.8748	3.61472	22.5985
P11440	P11440	Cyclin-dependent kinase 1	Cdk1	32.8764	2.05871	22.579
P14069	P14069	Protein S100-A6	S100a6	34.4813	1.06387	22.5405
Q8BJU2	Q8BJU2	Tetraspanin-9	Tspan9	31.1709	1.99144	22.4801
Q8CJ40	Q8CJ40	Rootletin	Crocc	32.2535	1.99293	22.4791
Q8QZY6	Q8QZY6	Tetraspanin-14	Tspan14	30.5522	2.20192	22.4517
Q3TJ91	Q3TJ91	Lethal(2) giant larvae protein homolog 2	Llgl2	32.8224	1.9998	22.4273
Q61503	Q61503	5-nucleotidase	Nt5e	30.6286	1.33166	22.425
Q9CQX2	Q9CQX2	Cytochrome b5 type B	Cyb5b	34.1432	1.82295	22.4149
Q9EPT5	Q9EPT5	Solute carrier organic anion transporter family member 2A1	Slco2a1	31.7793	1.90757	22.2465
P63321	P63321	Ras-related protein Ral-A	Rala	31.1512	2.32769	22.2173
O35874	O35874	Neutral amino acid transporter A	Slc1a4	30.308	1.3002	22.1447
O55234	O55234	Proteasome subunit beta type-5	Psmb5	32.5715	2.06006	22.1353
P51432	P51432	1-phosphatidylinositol 4,5-bisphosphate phosphodiesterase beta-3	Plcb3	31.474	1.90891	22.1149
P14685	P14685	26S proteasome non-ATPase regulatory subunit 3	Psmd3	33.185	1.20984	22.0854
Q60631	Q60631	Growth factor receptor-bound protein 2	Grb2	31.0417	2.0802	22.0753
P56677	P56677	Suppressor of tumorigenicity 14 protein homolog	St14	32.7649	1.2489	22.0681
Q60770	Q60770	Syntaxin-binding protein 3	Stxbp3	30.7819	2.21817	22.0522
Q00493	Q00493	Carboxypeptidase E	Cpe	31.5544	3.1645	22.0038
Q64337	Q64337	Sequestosome-1	Sqstm1	32.8904	1.17308	21.9787
Q9DCD0	Q9DCD0	6-phosphogluconate dehydrogenase, decarboxylating	Pgd	32.9203	2.05524	21.9408
Q9CVB6	Q9CVB6	Actin-related protein 2/3 complex subunit 2	Arpc2	33.602	2.15373	21.9387
Q61001	Q61001	Laminin subunit alpha-5	Lama5	32.0844	2.35123	21.9186
Q6PB44	Q6PB44	Tyrosine-protein phosphatase non-receptor type 23	Ptpn23	30.8152	2.41058	21.9076
P84091	P84091	AP-2 complex subunit mu	Ap2m1	32.5444	1.00666	21.8898
Q924C6	Q924C6	Lysyl oxidase homolog 4	Loxl4	30.3498	3.26822	21.8888
Q8CFI0;Q6I6G8	Q8CFI0	E3 ubiquitin-protein ligase NEDD4-like	Nedd4l	31.9407	2.21866	21.8779
Q64324	Q64324	Syntaxin-binding protein 2	Stxbp2	32.2021	2.05433	21.8709
P97333	P97333	Neuropilin-1	Nrp1	31.1589	16.3233	21.8685
P47791	P47791	Glutathione reductase, mitochondrial	Gsr	33.851	1.15517	21.8652
Q91VH2	Q91VH2	Sorting nexin-9	Snx9	32.5283	1.08211	21.8517
Q9D379	Q9D379	Epoxide hydrolase 1	Ephx1	34.4933	1.27631	21.8473
P47856;Q9Z2Z9	P47856	Glutamine--fructose-6-phosphate aminotransferase [isomerizing] 1	Gfpt1	31.8579	3.25948	21.8034
Q61146	Q61146	Occludin	Ocln	30.3746	1.03837	21.8027
Q9Z2M6	Q9Z2M6	Ubiquitin-like protein 3	Ubl3	30.2126	3.25879	21.7736
O55143;Q8R429;Q64518	O55143	Sarcoplasmic/endoplasmic reticulum calcium ATPase 2	Atp2a2	34.3055	2.05101	21.7706
Q8BWB6	Q8BWB6	Metalloreductase STEAP2	Steap2	31.4037	1.10192	21.748
P12815	P12815	Programmed cell death protein 6	Pdcd6	32.1383	2.25959	21.7468
A2AJN7	A2AJN7	Sodium bicarbonate transporter-like protein 11	Slc4a11	31.5723	1.91498	21.734
Q9WUM3	Q9WUM3	Coronin-1B	Coro1b	32.8792	1.12543	21.7046
Q80SZ7	Q80SZ7	Guanine nucleotide-binding protein G(I)/G(S)/G(O) subunit gamma-5	Gng5	30.7706	1.1019	21.695
O35379	O35379	Multidrug resistance-associated protein 1	Abcc1	32.4013	1.08464	21.6883
P02469	P02469	Laminin subunit beta-1	Lamb1	32.2001	2.35375	21.6816
O35129	O35129	Prohibitin-2	Phb2	34.7708	1.04966	21.677
P26638	P26638	Serine--tRNA ligase, cytoplasmic	Sars	32.9571	12.3474	21.6762
P61161	P61161	Actin-related protein 2	Actr2	33.7386	2.22631	21.6749
O09044	O09044	Synaptosomal-associated protein 23	Snap23	30.5324	1.13439	21.6635
P23116	P23116	Eukaryotic translation initiation factor 3 subunit A	Eif3a	33.6938	2.30516	21.6626
P11627	P11627	Neural cell adhesion molecule L1	L1cam	30.6841	1.06756	21.6468
O70439	O70439	Syntaxin-7	Stx7	31.3288	3.56579	21.6311
Q8BH64	Q8BH64	EH domain-containing protein 2	Ehd2	29.0867	1.78245	21.6209
Q9R1P4	Q9R1P4	Proteasome subunit alpha type-1	Psma1	32.3967	1.83757	21.6106
P34022	P34022	Ran-specific GTPase-activating protein	Ranbp1	33.6215	1.95319	21.6079
Q9CQD1	Q9CQD1	Ras-related protein Rab-5A	Rab5a	31.3226	1.85204	21.606
Q99K51;Q61233	Q99K51	Plastin-3	Pls3	33.8784	3.66881	21.6049
P40124	P40124	Adenylyl cyclase-associated protein 1	Cap1	33.4213	2.01287	21.593
P02463	P02463	Collagen alpha-1(IV) chain;Arresten	Col4a1	29.8862	1.17351	21.5844
Q91Z67	Q91Z67	SLIT-ROBO Rho GTPase-activating protein 2	Srgap2	29.7194	1.17273	21.5843
Q8BG32	Q8BG32	26S proteasome non-ATPase regulatory subunit 11	Psmd11	33.1121	2.16056	21.581
Q5F2E8	Q5F2E8	Serine/threonine-protein kinase TAO1	Taok1	30.2068	1.20038	21.5775
Q91YQ5	Q91YQ5	Dolichyl-diphosphooligosaccharide--protein glycosyltransferase subunit 1	Rpn1	34.6602	2.02348	21.5686
Q62159	Q62159	Rho-related GTP-binding protein RhoC	Rhoc	31.2081	1.30684	21.5532
Q8VEM8	Q8VEM8	Phosphate carrier protein, mitochondrial	Slc25a3	35.1146	1.0503	21.5471
Q05512	Q05512	Serine/threonine-protein kinase MARK2	Mark2	31.4022	2.15003	21.5446
Q9DB05;P28663	Q9DB05	Alpha-soluble NSF attachment protein	Napa	31.9993	1.8232	21.5362
P0CG14	P0CG14	Chromosome transmission fidelity protein 8 homolog isoform 2	Chtf8	27.8508	3.26157	21.5321
P62858	P62858	40S ribosomal protein S28	Rps28	33.1253	3.27132	21.4769
Q9Z0P4	Q9Z0P4	Paralemmin-1	Palm	30.2817	1.15988	21.4761
P63168	P63168	Dynein light chain 1, cytoplasmic	Dynll1	33.1475	1.99214	21.4655
Q9QZC7	Q9QZC7	Pleckstrin homology domain-containing family B member 2	Plekhb2	29.3444	1.9916	21.4645
Q64455	Q64455	Receptor-type tyrosine-protein phosphatase eta	Ptprj	30.2007	1.14304	21.4566
Q02013	Q02013	Aquaporin-1	Aqp1	29.9449	3.25882	21.4556
Q8QZY1	Q8QZY1	Eukaryotic translation initiation factor 3 subunit L	Eif3l	32.8785	1.84699	21.4496
Q8R1B4	Q8R1B4	Eukaryotic translation initiation factor 3 subunit C	Eif3c	33.4303	1.12012	21.4428
O89051	O89051	Integral membrane protein 2B;BRI2, membrane form;BRI2 intracellular domain;BRI2C, soluble form;Bri23 peptide	Itm2b	30.7233	1.80618	21.4264
Q8JZQ9	Q8JZQ9	Eukaryotic translation initiation factor 3 subunit B	Eif3b	33.7596	1.24118	21.4167
O55135	O55135	Eukaryotic translation initiation factor 6	Eif6	32.8798	1.82027	21.4077
Q9DBJ3;Q80Y61	Q9DBJ3	Brain-specific angiogenesis inhibitor 1-associated protein 2-like protein 1	Baiap2l1	29.6655	1.12969	21.3834
Q9D0R2	Q9D0R2	Threonine--tRNA ligase, cytoplasmic	Tars	33.3368	1.8386	21.3795
Q9R1P0	Q9R1P0	Proteasome subunit alpha type-4	Psma4	32.2814	3.3665	21.3529
Q3UUY6	Q3UUY6	Prominin-2	Prom2	28.938	3.25761	21.3418
P70206	P70206	Plexin-A1	Plxna1	30.1483	3.11341	21.3385
P10810	P10810	Monocyte differentiation antigen CD14	Cd14	29.5776	1.98746	21.3384
O70251	O70251	Elongation factor 1-beta	Eef1b	34.0354	1.10696	21.3128
Q62426	Q62426	Cystatin-B	Cstb	33.2912	1.76963	21.3089
P21278	P21278	Guanine nucleotide-binding protein subunit alpha-11	Gna11	31.2445	1.12853	21.3064
A2A8L5	A2A8L5	Receptor-type tyrosine-protein phosphatase F	Ptprf	29.7468	3.24267	21.2799
Q9R0M4	Q9R0M4	Podocalyxin	Podxl	31.2105	1.11878	21.2628
Q60751	Q60751	Insulin-like growth factor 1 receptor;Insulin-like growth factor 1 receptor alpha chain;Insulin-like growth factor 1 receptor beta chain	Igf1r	30.9805	2.26934	21.2559
Q9R1S8	Q9R1S8	Calpain-7	Capn7	29.3565	1.1176	21.255
Q3UQ28	Q3UQ28	Peroxidasin homolog	Pxdn	29.5184	3.26608	21.2544
P61164	P61164	Alpha-centractin	Actr1a	32.5783	3.25939	21.2388
Q99KK7	Q99KK7	Dipeptidyl peptidase 3	Dpp3	32.7451	2.05301	21.2354
Q9QUR6	Q9QUR6	Prolyl endopeptidase	Prep	33.5693	1.92336	21.2291
P68134;P68033;P63268;P62737	P68134;P68033;P63268;P62737	Actin, alpha skeletal muscle;Actin, alpha cardiac muscle 1;Actin, gamma-enteric smooth muscle;Actin, aortic smooth muscle	Acta1;Actc1;Actg2;Acta2	36.6533	1.08822	21.2239
P10833	P10833	Ras-related protein R-Ras	Rras	32.0859	1.98676	21.2058
Q60854	Q60854	Serpin B6	Serpinb6	32.6095	0.979201	21.1981
P61222	P61222	ATP-binding cassette sub-family E member 1	Abce1	32.8679	2.03603	21.1975
Q9JM76	Q9JM76	Actin-related protein 2/3 complex subunit 3	Arpc3	32.305	1.99449	21.1968
O88338	O88338	Cadherin-16	Cdh16	29.2435	3.26939	21.1953
Q8BFR5	Q8BFR5	Elongation factor Tu, mitochondrial	Tufm	34.7478	2.0406	21.1537
P47753	P47753	F-actin-capping protein subunit alpha-1	Capza1	32.8249	14.3966	21.1524
P10605	P10605	Cathepsin B;Cathepsin B light chain;Cathepsin B heavy chain	Ctsb	31.9711	1.73524	21.1471
P06745	P06745	Glucose-6-phosphate isomerase	Gpi	32.905	2.08654	21.1451
Q61990;P57722	Q61990	Poly(rC)-binding protein 2	Pcbp2	33.0882	1.03625	21.1427
Q9CQM9	Q9CQM9	Glutaredoxin-3	Glrx3	31.6523	1.48649	21.1302
Q9EPK8	Q9EPK8	Transient receptor potential cation channel subfamily V member 4	Trpv4	31.7706	0.64053	21.1301
Q9QZF2	Q9QZF2	Glypican-1;Secreted glypican-1	Gpc1	28.3596	3.59047	21.1266
Q9R087	Q9R087	Glypican-6;Secreted glypican-6	Gpc6	28.9646	0.963641	21.1188
P51655	P51655	Glypican-4;Secreted glypican-4	Gpc4	30.304	12.2128	21.1104
Q8BWT5	Q8BWT5	Disco-interacting protein 2 homolog A	Dip2a	29.9227	3.52571	21.1104
O08807	O08807	Peroxiredoxin-4	Prdx4	33.6258	1.09687	21.1064
Q91W53	Q91W53	Golgin subfamily A member 7	Golga7	29.5164	3.26853	21.1041
P11214	P11214	Tissue-type plasminogen activator;Tissue-type plasminogen activator chain A;Tissue-type plasminogen activator chain B	Plat	30.7634	1.8638	21.102
Q9JKZ2	Q9JKZ2	Sodium/myo-inositol cotransporter	Slc5a3	29.6846	3.26527	21.0992
P54775	P54775	26S protease regulatory subunit 6B	Psmc4	32.9248	1.88829	21.0824
Q64010	Q64010	Adapter molecule crk	Crk	31.1389	1.06	21.0764
Q8CDN6	Q8CDN6	Thioredoxin-like protein 1	Txnl1	32.6735	3.26175	21.0745
Q99JI4	Q99JI4	26S proteasome non-ATPase regulatory subunit 6	Psmd6	32.7941	3.41161	21.068
Q8R502	Q8R502	Volume-regulated anion channel subunit LRRC8C	Lrrc8c	31.6188	1.99446	21.0578
Q99KP6	Q99KP6	Pre-mRNA-processing factor 19	Prpf19	33.5143	1.70983	21.021
Q03137	Q03137	Ephrin type-A receptor 4	Epha4	28.6232	13.6044	21.0188
P47941	P47941	Crk-like protein	Crkl	31.0476	3.26232	21.0166
P26516	P26516	26S proteasome non-ATPase regulatory subunit 7	Psmd7	32.3367	3.43101	21.0095
Q61235	Q61235	Beta-2-syntrophin	Sntb2	31.3501	3.26326	21.008
Q920E5	Q920E5	Farnesyl pyrophosphate synthase	Fdps	31.9944	1.99476	21.0071
P62192	P62192	26S protease regulatory subunit 4	Psmc1	32.3644	11.3424	20.9975
Q922D8	Q922D8	C-1-tetrahydrofolate synthase, cytoplasmic;Methylenetetrahydrofolate dehydrogenase;Methenyltetrahydrofolate cyclohydrolase;Formyltetrahydrofolate synthetase;C-1-tetrahydrofolate synthase, cytoplasmic, N-terminally processed	Mthfd1	32.8937	2.14023	20.99
Q9QXS6	Q9QXS6	Drebrin	Dbn1	33.0973	0.64201	20.9885
Q9Z2H5	Q9Z2H5	Band 4.1-like protein 1	Epb41l1	31.3011	1.88443	20.9788
Q9JLB2	Q9JLB2	MAGUK p55 subfamily member 5	Mpp5	31.0363	1.08825	20.9722
P62835;P35276	P62835	Ras-related protein Rap-1A	Rap1a	30.57	13.0056	20.9716
Q9D1A2	Q9D1A2	Cytosolic non-specific dipeptidase	Cndp2	32.1459	1.07133	20.9551
O70433	O70433	Four and a half LIM domains protein 2	Fhl2	31.7025	1.11142	20.9485
O88685	O88685	26S protease regulatory subunit 6A	Psmc3	32.6508	11.4512	20.9466
P63005	P63005	Platelet-activating factor acetylhydrolase IB subunit alpha	Pafah1b1	32.1559	3.26168	20.9397
O70194	O70194	Eukaryotic translation initiation factor 3 subunit D	Eif3d	33.0986	1.87059	20.933
Q9R1P3	Q9R1P3	Proteasome subunit beta type-2	Psmb2	31.1847	3.22795	20.9265
Q80TH2	Q80TH2	Protein LAP2	Erbb2ip	30.3668	3.26727	20.9246
P62814	P62814	V-type proton ATPase subunit B, brain isoform	Atp6v1b2	32.8327	1.11503	20.92
P17809	P17809	Solute carrier family 2, facilitated glucose transporter member 1	Slc2a1	30.943	2.08161	20.9099
Q8C863;Q8BZZ3	Q8C863	E3 ubiquitin-protein ligase Itchy	Itch	29.6692	3.38904	20.9094
Q8BHY3	Q8BHY3	Anoctamin-1	Ano1	29.3789	1.99393	20.898
Q9D0K2	Q9D0K2	Succinyl-CoA:3-ketoacid coenzyme A transferase 1, mitochondrial	Oxct1	33.5404	0.523443	20.882
Q07113	Q07113	Cation-independent mannose-6-phosphate receptor	Igf2r	31.1768	1.77343	20.8805
Q8JZK9;P54869	Q8JZK9	Hydroxymethylglutaryl-CoA synthase, cytoplasmic	Hmgcs1	31.7015	3.2665	20.877
Q9Z0G0;Q8R5M0	Q9Z0G0	PDZ domain-containing protein GIPC1	Gipc1	30.5791	2.22333	20.8745
O70589	O70589	Peripheral plasma membrane protein CASK	Cask	29.796	3.26689	20.8624
Q9EPU0	Q9EPU0	Regulator of nonsense transcripts 1	Upf1	33.3821	0.613437	20.8611
P54823	P54823	Probable ATP-dependent RNA helicase DDX6	Ddx6	32.4704	3.26768	20.8603
Q9CWK8	Q9CWK8	Sorting nexin-2	Snx2	31.8433	0.481392	20.8454
P46935	P46935	E3 ubiquitin-protein ligase NEDD4	Nedd4	32.5874	3.26396	20.8449
Q8CIB5	Q8CIB5	Fermitin family homolog 2	Fermt2	30.3424	13.0035	20.826
P62141	P62141	Serine/threonine-protein phosphatase PP1-beta catalytic subunit	Ppp1cb	32.3054	0.559553	20.8199
Q8K2Y3	Q8K2Y3	Protein eva-1 homolog B	Eva1b	28.3299	3.26224	20.8182
Q3U1J4	Q3U1J4	DNA damage-binding protein 1	Ddb1	33.4161	2.1225	20.8121
Q11011	Q11011	Puromycin-sensitive aminopeptidase	Npepps	32.9578	1.11085	20.8073
P50396	P50396	Rab GDP dissociation inhibitor alpha	Gdi1	31.1447	3.26741	20.8043
O70309	O70309	Integrin beta-5	Itgb5	29.8323	1.07637	20.8029
P12382	P12382	ATP-dependent 6-phosphofructokinase, liver type	Pfkl	32.6408	1.99463	20.8014
Q91Z58	Q91Z58	Uncharacterized protein C6orf132 homolog		29.651	3.26778	20.7968
P32883	P32883	GTPase KRas;GTPase KRas, N-terminally processed	Kras	29.7793	1.01725	20.795
Q9QZD9	Q9QZD9	Eukaryotic translation initiation factor 3 subunit I	Eif3i	32.8612	1.87757	20.7917
Q61072	Q61072	Disintegrin and metalloproteinase domain-containing protein 9	Adam9	29.8335	3.26842	20.7882
P34884	P34884	Macrophage migration inhibitory factor	Mif	33.6698	1.05775	20.7801
Q80U72	Q80U72	Protein scribble homolog	Scrib	31.8537	3.25775	20.7761
O08528;Q3TRM8	O08528	Hexokinase-2	Hk2	34.1242	1.10302	20.7738
Q91ZX7	Q91ZX7	Prolow-density lipoprotein receptor-related protein 1;Low-density lipoprotein receptor-related protein 1 85 kDa subunit;Low-density lipoprotein receptor-related protein 1 515 kDa subunit;Low-density lipoprotein receptor-related protein 1 intracellular domain	Lrp1	31.1918	1.97524	20.7731
P52293	P52293	Importin subunit alpha-1	Kpna2	32.2454	1.82667	20.7718
O35609	O35609	Secretory carrier-associated membrane protein 3	Scamp3	31.4775	1.80005	20.7665
Q8BTY2	Q8BTY2	Sodium bicarbonate cotransporter 3	Slc4a7	29.4239	1.99383	20.7654
Q8VEH3	Q8VEH3	ADP-ribosylation factor-like protein 8A	Arl8a	31.9777	1.0573	20.7653
Q62433	Q62433	Protein NDRG1	Ndrg1	31.4419	1.02433	20.7558
Q61411	Q61411	GTPase HRas;GTPase HRas, N-terminally processed	Hras	28.5138	3.26572	20.7554
Q9JJI8	Q9JJI8	60S ribosomal protein L38	Rpl38	32.6525	0.509973	20.7525
Q9CQ10	Q9CQ10	Charged multivesicular body protein 3	Chmp3	29.88	1.79517	20.7445
Q6X893	Q6X893	Choline transporter-like protein 1	Slc44a1	29.3621	3.29649	20.7324
Q9D8W5	Q9D8W5	26S proteasome non-ATPase regulatory subunit 12	Psmd12	32.2493	2.01873	20.7323
Q8BFY9	Q8BFY9	Transportin-1	Tnpo1	32.4275	2.15147	20.7292
Q9CWF2	Q9CWF2	Tubulin beta-2B chain	Tubb2b	32.5638	0.97886	20.7192
P70460	P70460	Vasodilator-stimulated phosphoprotein	Vasp	30.9335	1.02661	20.7171
Q921Y0	Q921Y0	MOB kinase activator 1A	Mob1a	30.602	1.08485	20.7141
Q6ZQI3	Q6ZQI3	Malectin	Mlec	32.0573	0.98665	20.7134
Q80SW1	Q80SW1	Putative adenosylhomocysteinase 2	Ahcyl1	31.4199	0.9369	20.7133
Q9CZ30	Q9CZ30	Obg-like ATPase 1	Ola1	31.9058	1.06295	20.7056
Q922M3	Q922M3	BTB/POZ domain-containing adapter for CUL3-mediated RhoA degradation protein 3	Kctd10	29.1791	1.17911	20.7051
P37040	P37040	NADPH--cytochrome P450 reductase	Por	34.2479	0.647762	20.703
Q6P4T2	Q6P4T2	U5 small nuclear ribonucleoprotein 200 kDa helicase	Snrnp200	33.5428	2.07072	20.69
Q9D8U8	Q9D8U8	Sorting nexin-5	Snx5	31.6291	1.01777	20.6832
Q9ET43	Q9ET43	Claudin-12	Cldn12	28.9167	1.99355	20.6798
Q9JK83;Q9Z101;Q9JK84	Q9JK83	Partitioning defective 6 homolog beta	Pard6b	31.0091	1.74961	20.6766
Q9CQW1	Q9CQW1	Synaptobrevin homolog YKT6	Ykt6	30.1676	3.26926	20.6673
Q91X43	Q91X43	SH3 domain-containing protein 19	Sh3d19	29.8035	1.99437	20.6556
Q9JMA1	Q9JMA1	Ubiquitin carboxyl-terminal hydrolase 14	Usp14	32.2488	16.1426	20.6416
P29268	P29268	Connective tissue growth factor	Ctgf	29.7936	0.943795	20.6394
Q5QNS5	Q5QNS5	Hepatitis A virus cellular receptor 1 homolog	Havcr1	28.2484	3.23974	20.6317
Q61805	Q61805	Lipopolysaccharide-binding protein	Lbp	28.0725	1.99461	20.6245
P52800	P52800	Ephrin-B2	Efnb2	28.3037	1.99454	20.6091
P20108	P20108	Thioredoxin-dependent peroxide reductase, mitochondrial	Prdx3	33.8707	0.563916	20.606
Q8BFZ9	Q8BFZ9	Erlin-2	Erlin2	32.9445	1.02998	20.6054
Q64008	Q64008	Ras-related protein Rab-34	Rab34	29.7043	1.99022	20.6051
Q6KAU4	Q6KAU4	Multivesicular body subunit 12B	Mvb12b	28.7548	3.25707	20.6026
O09172	O09172	Glutamate--cysteine ligase regulatory subunit	Gclm	31.99	3.26155	20.5966
P63024	P63024	Vesicle-associated membrane protein 3	Vamp3	30.7169	2.17559	20.5819
Q8BMF4	Q8BMF4	Dihydrolipoyllysine-residue acetyltransferase component of pyruvate dehydrogenase complex, mitochondrial	Dlat	33.6743	0.53257	20.5799
Q9CQX5	Q9CQX5	Claudin domain-containing protein 1	Cldnd1	29.3423	1.0608	20.5792
Q9CXY6	Q9CXY6	Interleukin enhancer-binding factor 2	Ilf2	33.4895	1.09853	20.5766
P19783	P19783	Cytochrome c oxidase subunit 4 isoform 1, mitochondrial	Cox4i1	33.6979	1.02874	20.5724
Q8CAQ8	Q8CAQ8	MICOS complex subunit Mic60	Immt	34.3378	1.01346	20.5699
P60229	P60229	Eukaryotic translation initiation factor 3 subunit E	Eif3e	32.3529	1.94298	20.5696
Q921I6	Q921I6	SH3 domain-binding protein 4	Sh3bp4	29.9495	1.10364	20.5654
P08030	P08030	Adenine phosphoribosyltransferase	Aprt	31.3281	1.99381	20.5546
P24270	P24270	Catalase	Cat	33.5767	1.03773	20.5505
Q9D819	Q9D819	Inorganic pyrophosphatase	Ppa1	32.3392	1.03982	20.5447
Q9JIM1	Q9JIM1	Equilibrative nucleoside transporter 1	Slc29a1	28.9274	1.98662	20.5422
Q9WV54	Q9WV54	Acid ceramidase;Acid ceramidase subunit alpha;Acid ceramidase subunit beta	Asah1	31.287	1.7989	20.5412
Q8CIN4	Q8CIN4	Serine/threonine-protein kinase PAK 2;PAK-2p27;PAK-2p34	Pak2	32.2506	3.26899	20.5411
Q61768	Q61768	Kinesin-1 heavy chain	Kif5b	33.195	1.05765	20.5357
Q3TJD7	Q3TJD7	PDZ and LIM domain protein 7	Pdlim7	32.5049	1.88157	20.5323
Q6EDY6	Q6EDY6	Leucine-rich repeat-containing protein 16A	Lrrc16a	30.6254	1.09857	20.5266
Q9EQH3	Q9EQH3	Vacuolar protein sorting-associated protein 35	Vps35	32.6391	1.10145	20.5196
P46664	P46664	Adenylosuccinate synthetase isozyme 2	Adss	31.5865	1.99473	20.5187
Q8K0C9	Q8K0C9	GDP-mannose 4,6 dehydratase	Gmds	31.1994	1.72483	20.5176
Q9JHR7	Q9JHR7	Insulin-degrading enzyme	Ide	32.548	2.02682	20.5172
Q61468	Q61468	Mesothelin;Megakaryocyte-potentiating factor;Mesothelin, cleaved form	Msln	29.1879	1.18605	20.5168
Q00993	Q00993	Tyrosine-protein kinase receptor UFO	Axl	28.4606	1.82446	20.5005
P98063;Q9WVM6	P98063	Bone morphogenetic protein 1	Bmp1	29.6343	3.26928	20.4952
Q8K298	Q8K298	Actin-binding protein anillin	Anln	32.1941	0.972631	20.4929
Q61166	Q61166	Microtubule-associated protein RP/EB family member 1	Mapre1	32.3568	1.99311	20.4789
P37889	P37889	Fibulin-2	Fbln2	29.8636	3.2478	20.4657
Q64737	Q64737	Trifunctional purine biosynthetic protein adenosine-3;Phosphoribosylamine--glycine ligase;Phosphoribosylformylglycinamidine cyclo-ligase;Phosphoribosylglycinamide formyltransferase	Gart	33.1031	3.15114	20.4636
P35235	P35235	Tyrosine-protein phosphatase non-receptor type 11	Ptpn11	30.9289	3.26787	20.4585
Q8VDZ4	Q8VDZ4	Palmitoyltransferase ZDHHC5	Zdhhc5	28.7296	3.26299	20.4576
Q5EG47	Q5EG47	5-AMP-activated protein kinase catalytic subunit alpha-1	Prkaa1	31.0408	1.04872	20.4572
Q921M7;Q8BHZ0	Q921M7	Protein FAM49B	Fam49b	30.2542	3.25273	20.4499
Q2PFD7	Q2PFD7	PH and SEC7 domain-containing protein 3	Psd3	29.4429	1.81439	20.4433
Q80V42	Q80V42	Carboxypeptidase M	Cpm	29.7029	1.99032	20.439
P28474;Q64437	P28474	Alcohol dehydrogenase class-3	Adh5	32.0479	3.03763	20.4329
Q8VDV8	Q8VDV8	MIT domain-containing protein 1	Mitd1	28.8453	2.00469	20.4304
P48024;Q9CXU9	P48024;Q9CXU9	Eukaryotic translation initiation factor 1;Eukaryotic translation initiation factor 1b	Eif1;Eif1b	32.2417	3.26378	20.4277
Q9EPK2	Q9EPK2	Protein XRP2	Rp2	29.3899	14.9106	20.4269
P62715	P62715	Serine/threonine-protein phosphatase 2A catalytic subunit beta isoform	Ppp2cb	32.8817	1.80938	20.4267
P68037	P68037	Ubiquitin-conjugating enzyme E2 L3	Ube2l3	31.9587	1.7046	20.4261
O70492	O70492	Sorting nexin-3	Snx3	32.0647	1.02934	20.425
Q9QZI8	Q9QZI8	Serine incorporator 1	Serinc1	28.4324	1.86515	20.4228
Q8R361	Q8R361	Rab11 family-interacting protein 5	Rab11fip5	31.487	1.99369	20.422
Q61543	Q61543	Golgi apparatus protein 1	Glg1	31.8941	1.06318	20.417
Q921F2	Q921F2	TAR DNA-binding protein 43	Tardbp	33.1813	0.94994	20.4135
P56395	P56395	Cytochrome b5	Cyb5a	32.456	3.25349	20.3988
P42669	P42669	Transcriptional activator protein Pur-alpha	Pura	31.027	3.41591	20.3786
P61082	P61082	NEDD8-conjugating enzyme Ubc12	Ube2m	31.3072	1.77187	20.3754
P40336	P40336	Vacuolar protein sorting-associated protein 26A	Vps26a	31.7411	3.25822	20.3753
Q62186	Q62186	Translocon-associated protein subunit delta	Ssr4	32.5008	1.08479	20.371
P35288	P35288	Ras-related protein Rab-23	Rab23	30.2462	1.01897	20.3687
Q99LF4	Q99LF4	tRNA-splicing ligase RtcB homolog	Rtcb	32.8931	1.05012	20.3663
Q06890	Q06890	Clusterin;Clusterin beta chain;Clusterin alpha chain	Clu	28.9735	1.99397	20.3626
Q6P1B1;E9Q286	Q6P1B1	Xaa-Pro aminopeptidase 1	Xpnpep1	32.0657	1.81161	20.3474
Q9JLB0	Q9JLB0	MAGUK p55 subfamily member 6	Mpp6	29.3479	1.81813	20.3425
Q03173	Q03173	Protein enabled homolog	Enah	30.7873	1.99422	20.3424
Q64512	Q64512	Tyrosine-protein phosphatase non-receptor type 13	Ptpn13	31.6896	1.02665	20.334
Q9DCW4	Q9DCW4	Electron transfer flavoprotein subunit beta	Etfb	33.5512	1.011	20.3339
P35486	P35486	Pyruvate dehydrogenase E1 component subunit alpha, somatic form, mitochondrial	Pdha1	33.3775	1.06368	20.3203
O88544	O88544	COP9 signalosome complex subunit 4	Cops4	31.3274	1.6826	20.3009
P56399	P56399	Ubiquitin carboxyl-terminal hydrolase 5	Usp5	32.3202	14.9029	20.2988
P39054;Q8BZ98;P39053	P39054	Dynamin-2	Dnm2	31.5825	1.71083	20.2955
Q9JKR6	Q9JKR6	Hypoxia up-regulated protein 1	Hyou1	34.0924	1.03269	20.2926
Q8K2B3	Q8K2B3	Succinate dehydrogenase [ubiquinone] flavoprotein subunit, mitochondrial	Sdha	33.7613	1.05638	20.2914
P97348	P97348	Rho-related GTP-binding protein RhoD	Rhod	29.2876	1.81639	20.2883
P48758;Q8K354	P48758	Carbonyl reductase [NADPH] 1	Cbr1	31.4014	1.99389	20.2872
Q9R1P1	Q9R1P1	Proteasome subunit beta type-3	Psmb3	32.0136	1.30491	20.284
P32921	P32921	Tryptophan--tRNA ligase, cytoplasmic;T1-TrpRS;T2-TrpRS	Wars	32.2376	0.54526	20.2733
P97798	P97798	Neogenin	Neo1	29.4566	15.5968	20.2699
P18828	P18828	Syndecan-1	Sdc1	28.4473	1.08035	20.2659
P52795	P52795	Ephrin-B1	Efnb1	27.3162	3.26114	20.2588
Q91WK2	Q91WK2	Eukaryotic translation initiation factor 3 subunit H	Eif3h	31.9345	2.09958	20.2459
Q9DCH4	Q9DCH4	Eukaryotic translation initiation factor 3 subunit F	Eif3f	32.7856	1.86462	20.2386
Q93092	Q93092	Transaldolase	Taldo1	32.9936	1.07242	20.237
P21981	P21981	Protein-glutamine gamma-glutamyltransferase 2	Tgm2	30.8344	3.26455	20.2339
Q6PHZ2;P11798	Q6PHZ2	Calcium/calmodulin-dependent protein kinase type II subunit delta	Camk2d	31.084	1.78458	20.2298
O88343	O88343	Electrogenic sodium bicarbonate cotransporter 1	Slc4a4	30.8869	1.06163	20.2202
Q8K211	Q8K211	High affinity copper uptake protein 1	Slc31a1	28.7108	1.82533	20.2151
P16675	P16675	Lysosomal protective protein;Lysosomal protective protein 32 kDa chain;Lysosomal protective protein 20 kDa chain	Ctsa	31.9276	1.98693	20.2126
P06797	P06797	Cathepsin L1;Cathepsin L1 heavy chain;Cathepsin L1 light chain	Ctsl	31.2873	3.26555	20.2051
P70677	P70677	Caspase-3;Caspase-3 subunit p17;Caspase-3 subunit p12	Casp3	30.1958	3.26795	20.2038
Q8BMS1	Q8BMS1	Trifunctional enzyme subunit alpha, mitochondrial;Long-chain enoyl-CoA hydratase;Long chain 3-hydroxyacyl-CoA dehydrogenase	Hadha	34.0204	0.987568	20.2013
P25206	P25206	DNA replication licensing factor MCM3	Mcm3	32.8119	1.04384	20.1966
Q922F4	Q922F4	Tubulin beta-6 chain	Tubb6	32.4237	1.07746	20.196
Q9WVJ2	Q9WVJ2	26S proteasome non-ATPase regulatory subunit 13	Psmd13	32.0428	3.26454	20.1959
Q9JHE3	Q9JHE3	Neutral ceramidase;Neutral ceramidase soluble form	Asah2	29.1942	3.26364	20.1944
Q91VH6	Q91VH6	Protein MEMO1	Memo1	30.1342	1.99475	20.1938
Q9QZ06	Q9QZ06	Toll-interacting protein	Tollip	30.7778	1.98789	20.1933
P62996	P62996	Transformer-2 protein homolog beta	Tra2b	31.6445	1.00417	20.1909
Q9EPR5	Q9EPR5	VPS10 domain-containing receptor SorCS2	Sorcs2	31.3247	3.2676	20.1869
Q61881	Q61881	DNA replication licensing factor MCM7	Mcm7	32.5474	3.25523	20.1844
Q80Z96	Q80Z96	Vang-like protein 1	Vangl1	28.7671	3.26085	20.1801
Q9CQN1	Q9CQN1	Heat shock protein 75 kDa, mitochondrial	Trap1	34.1434	1.12656	20.167
Q3UPL0	Q3UPL0	Protein transport protein Sec31A	Sec31a	31.8923	1.99374	20.1574
Q9JLJ2	Q9JLJ2	4-trimethylaminobutyraldehyde dehydrogenase	Aldh9a1	31.0972	1.99266	20.157
Q62074;Q02956	Q62074	Protein kinase C iota type	Prkci	31.7627	0.553395	20.1564
Q9WV60	Q9WV60	Glycogen synthase kinase-3 beta	Gsk3b	30.6855	3.26497	20.1538
Q99JW4;Q91XD2	Q99JW4;Q91XD2	LIM and senescent cell antigen-like-containing domain protein 1;LIM and senescent cell antigen-like-containing domain protein 2	Lims1;Lims2	30.5509	1.99228	20.1516
Q9WUK2	Q9WUK2	Eukaryotic translation initiation factor 4H	Eif4h	31.6006	1.73995	20.148
O09118;Q9R1A3	O09118	Netrin-1	Ntn1	28.1164	14.8007	20.1415
O35114	O35114	Lysosome membrane protein 2	Scarb2	30.5493	3.26362	20.1215
Q61335	Q61335	B-cell receptor-associated protein 31	Bcap31	32.3242	1.01004	20.1139
Q99K43	Q99K43	Protein regulator of cytokinesis 1	Prc1	33.05	1.97962	20.11
O35658	O35658	Complement component 1 Q subcomponent-binding protein, mitochondrial	C1qbp	33.8583	1.69431	20.1085
Q91ZR2	Q91ZR2	Sorting nexin-18	Snx18	27.9155	1.00549	20.0938
P70398	P70398	Probable ubiquitin carboxyl-terminal hydrolase FAF-X	Usp9x	32.1681	3.25949	20.0935
P24547	P24547	Inosine-5-monophosphate dehydrogenase 2	Impdh2	33.448	3.26249	20.0895
Q9CPW4	Q9CPW4	Actin-related protein 2/3 complex subunit 5	Arpc5	32.0341	1.98867	20.0772
Q8CGK3	Q8CGK3	Lon protease homolog, mitochondrial	Lonp1	34.3685	1.09626	20.0758
Q9CYN9	Q9CYN9	Renin receptor	Atp6ap2	30.0272	1.80794	20.0728
O55022	O55022	Membrane-associated progesterone receptor component 1	Pgrmc1	32.2315	3.25725	20.0721
P47931	P47931	Follistatin	Fst	28.1491	3.26346	20.0714
Q9R112	Q9R112	Sulfide:quinone oxidoreductase, mitochondrial	Sqrdl	32.557	1.98826	20.0689
Q8R1F1	Q8R1F1	Niban-like protein 1	Fam129b	31.3828	1.3062	20.0607
P59325	P59325	Eukaryotic translation initiation factor 5	Eif5	31.701	1.99382	20.0502
Q8BMA3	Q8BMA3	Connector enhancer of kinase suppressor of ras 3	Cnksr3	27.2124	1.9944	20.0389
O54833	O54833	Casein kinase II subunit alpha	Csnk2a2	31.6855	1.99011	20.038
Q99KH8	Q99KH8	Serine/threonine-protein kinase 24;Serine/threonine-protein kinase 24 35 kDa subunit;Serine/threonine-protein kinase 24 12 kDa subunit	Stk24	29.9749	1.99398	20.0378
P35456	P35456	Urokinase plasminogen activator surface receptor	Plaur	29.9027	1.0521	20.0368
Q8BH43	Q8BH43	Wiskott-Aldrich syndrome protein family member 2	Wasf2	29.2435	0.572627	20.0277
Q9JHL1	Q9JHL1	Na(+)/H(+) exchange regulatory cofactor NHE-RF2	Slc9a3r2	29.4931	0.53025	20.0271
Q9D0M3	Q9D0M3	Cytochrome c1, heme protein, mitochondrial	Cyc1	32.9687	0.574609	20.02
Q91YN9	Q91YN9	BAG family molecular chaperone regulator 2	Bag2	31.5051	3.26767	20.0177
Q8C129	Q8C129	Leucyl-cystinyl aminopeptidase	Lnpep	30.6964	1.99374	20.0171
P57716	P57716	Nicastrin	Ncstn	29.9874	1.78605	20.0097
Q5FWK3	Q5FWK3	Rho GTPase-activating protein 1	Arhgap1	31.55	0.522732	20.0085
Q9CQI6	Q9CQI6	Coactosin-like protein	Cotl1	30.2552	1.03086	19.9942
P97807	P97807	Fumarate hydratase, mitochondrial	Fh	33.0208	0.570242	19.9938
P08122	P08122	Collagen alpha-2(IV) chain;Canstatin	Col4a2	30.3688	3.25208	19.9854
Q91W50	Q91W50	Cold shock domain-containing protein E1	Csde1	32.0852	3.26148	19.9761
Q9ES97	Q9ES97	Reticulon-3	Rtn3	31.7374	1.01648	19.9723
Q8K310	Q8K310	Matrin-3	Matr3	33.9251	0.989912	19.9698
Q8BVD5	Q8BVD5	MAGUK p55 subfamily member 7	Mpp7	29.3099	1.99468	19.9675
O08539;D3Z6Q9	O08539	Myc box-dependent-interacting protein 1	Bin1	31.0012	1.99371	19.9665
P42125	P42125	Enoyl-CoA delta isomerase 1, mitochondrial	Eci1	32.6281	0.552447	19.9611
Q91YH5;Q8BH66	Q91YH5	Atlastin-3	Atl3	32.7637	1.986	19.9531
Q8BYC6	Q8BYC6	Serine/threonine-protein kinase TAO3	Taok3	28.9297	1.99391	19.95
O88456	O88456	Calpain small subunit 1	Capns1	31.431	1.99251	19.9445
Q8C0C7	Q8C0C7	Phenylalanine--tRNA ligase alpha subunit	Farsa	32.4201	1.99275	19.9406
Q9QYF1	Q9QYF1	Retinol dehydrogenase 11	Rdh11	32.5744	1.10123	19.9395
Q8BTH8;Q8BVP5	Q8BTH8;Q8BVP5	Casein kinase I isoform gamma-1;Casein kinase I isoform gamma-2	Csnk1g1;Csnk1g2	29.5604	12.9575	19.9333
Q9D7X3	Q9D7X3	Dual specificity protein phosphatase 3	Dusp3	31.4897	1.99427	19.9326
Q810B6	Q810B6	Rabankyrin-5	Ankfy1	31.475	1.98782	19.9275
Q61035	Q61035	Histidine--tRNA ligase, cytoplasmic	Hars	31.628	1.71234	19.9182
Q60973	Q60973	Histone-binding protein RBBP7	Rbbp7	32.7903	1.86177	19.9162
Q3THS6;Q91X83	Q3THS6	S-adenosylmethionine synthase isoform type-2	Mat2a	31.8659	1.99195	19.9132
Q9CU62	Q9CU62	Structural maintenance of chromosomes protein 1A	Smc1a	31.6708	1.98843	19.913
Q91VR5	Q91VR5	ATP-dependent RNA helicase DDX1	Ddx1	32.5669	1.62748	19.8992
P98083;Q61120;Q8BMC3	P98083	SHC-transforming protein 1	Shc1	29.7746	1.99224	19.8983
Q91VC3	Q91VC3	Eukaryotic initiation factor 4A-III;Eukaryotic initiation factor 4A-III, N-terminally processed	Eif4a3	32.9708	2.00869	19.892
Q91WB7	Q91WB7	Ubiquitin domain-containing protein 1	Ubtd1	27.968	3.26754	19.8918
Q61655;Q9QY15	Q61655	ATP-dependent RNA helicase DDX19A	Ddx19a	31.6316	1.99279	19.887
P47758	P47758	Signal recognition particle receptor subunit beta	Srprb	31.1785	0.99894	19.8838
P58021	P58021	Transmembrane 9 superfamily member 2	Tm9sf2	30.4267	1.89321	19.8758
Q01405	Q01405	Protein transport protein Sec23A	Sec23a	30.6139	1.99406	19.8746
P46061	P46061	Ran GTPase-activating protein 1	Rangap1	31.7448	1.9945	19.8746
Q62312	Q62312	TGF-beta receptor type-2	Tgfbr2	28.1546	3.26648	19.8655
Q8K2Q9	Q8K2Q9	Shootin-1	Kiaa1598	31.5145	1.01775	19.863
Q9WTX5	Q9WTX5	S-phase kinase-associated protein 1	Skp1	30.8834	1.99466	19.861
Q9Z2I8	Q9Z2I8	Succinyl-CoA ligase [GDP-forming] subunit beta, mitochondrial	Suclg2	32.6191	1.99277	19.8571
Q61176	Q61176	Arginase-1	Arg1	26.8736	1.01796	19.8558
O08788	O08788	Dynactin subunit 1	Dctn1	31.3787	1.99257	19.8534
P48722	P48722	Heat shock 70 kDa protein 4L	Hspa4l	32.0033	1.80756	19.8525
Q9WUA2	Q9WUA2	Phenylalanine--tRNA ligase beta subunit	Farsb	32.1492	3.26671	19.8518
Q60790	Q60790	Ras GTPase-activating protein 3	Rasa3	29.1243	3.26743	19.8498
Q922Q8	Q922Q8	Leucine-rich repeat-containing protein 59	Lrrc59	34.4915	0.258621	19.8481
Q8BWY3	Q8BWY3	Eukaryotic peptide chain release factor subunit 1	Etf1	31.7362	1.79653	19.8455
P97310	P97310	DNA replication licensing factor MCM2	Mcm2	32.6573	1.99279	19.8367
Q7TT50	Q7TT50	Serine/threonine-protein kinase MRCK beta	Cdc42bpb	31.3043	1.68005	19.8261
P61087	P61087	Ubiquitin-conjugating enzyme E2 K	Ube2k	31.317	0.533306	19.8258
Q9JMH6	Q9JMH6	Thioredoxin reductase 1, cytoplasmic	Txnrd1	32.137	1.01854	19.8132
P49769;Q61144	P49769	Presenilin-1;Presenilin-1 NTF subunit;Presenilin-1 CTF subunit;Presenilin-1 CTF12	Psen1	29.095	1.75159	19.8123
A2A7S8	A2A7S8	Uncharacterized protein KIAA1522	Kiaa1522	28.7567	1.99292	19.808
Q9CQ80	Q9CQ80	Vacuolar protein-sorting-associated protein 25	Vps25	29.4757	1.98225	19.8071
Q99LC5	Q99LC5	Electron transfer flavoprotein subunit alpha, mitochondrial	Etfa	33.5903	0.601416	19.806
Q99KF1	Q99KF1	Transmembrane emp24 domain-containing protein 9	Tmed9	32.0039	1.04273	19.8029
Q922K9	Q922K9	Tyrosine-protein kinase FRK	Frk	29.4608	1.99135	19.8027
Q9Z2W0	Q9Z2W0	Aspartyl aminopeptidase	Dnpep	31.3253	1.30618	19.8024
Q9WU03	Q9WU03	Kunitz-type protease inhibitor 2	Spint2	29.0028	1.99132	19.7824
Q9Z1D1	Q9Z1D1	Eukaryotic translation initiation factor 3 subunit G	Eif3g	31.7604	0.992966	19.7818
P06801	P06801	NADP-dependent malic enzyme	Me1	30.6085	1.72327	19.7801
Q5SF07	Q5SF07	Insulin-like growth factor 2 mRNA-binding protein 2	Igf2bp2	32.1497	1.02493	19.7783
P61021	P61021	Ras-related protein Rab-5B	Rab5b	29.7072	3.25988	19.7732
Q8R050;Q149F3	Q8R050	Eukaryotic peptide chain release factor GTP-binding subunit ERF3A	Gspt1	32.1353	1.0381	19.7688
O35516	O35516	Neurogenic locus notch homolog protein 2;Notch 2 extracellular truncation;Notch 2 intracellular domain	Notch2	27.6107	1.98985	19.762
Q8BKE9	Q8BKE9	Intraflagellar transport protein 74 homolog	Ift74	29.8687	0.603111	19.7619
Q80VQ0	Q80VQ0	Aldehyde dehydrogenase family 3 member B1	Aldh3b1	29.5685	1.30548	19.7587
Q01730	Q01730	Ras suppressor protein 1	Rsu1	30.1505	1.77424	19.7563
Q6ZPF4	Q6ZPF4	Formin-like protein 3	Fmnl3	29.1183	1.8051	19.752
P57016	P57016	Ladinin-1	Lad1	32.0591	0.492731	19.7464
Q8BIK4	Q8BIK4	Dedicator of cytokinesis protein 9	Dock9	30.2503	2.00452	19.7457
Q80Y17	Q80Y17	Lethal(2) giant larvae protein homolog 1	Llgl1	29.1161	1.99362	19.7432
P54818	P54818	Galactocerebrosidase	Galc	30.8586	1.03587	19.7332
O70475	O70475	UDP-glucose 6-dehydrogenase	Ugdh	32.5116	1.9918	19.7266
Q8VEK0	Q8VEK0	Cell cycle control protein 50A	Tmem30a	29.4959	1.99359	19.7264
Q9CRB9	Q9CRB9	MICOS complex subunit Mic19	Chchd3	31.9316	0.965046	19.7262
O08997	O08997	Copper transport protein ATOX1	Atox1	31.1907	1.99347	19.7248
Q8BH95	Q8BH95	Enoyl-CoA hydratase, mitochondrial	Echs1	32.7956	1.03289	19.7109
P98203	P98203	Armadillo repeat protein deleted in velo-cardio-facial syndrome homolog	Arvcf	29.4019	1.99294	19.7106
Q8BG67	Q8BG67	Protein EFR3 homolog A	Efr3a	28.321	1.05789	19.7088
Q60972	Q60972	Histone-binding protein RBBP4	Rbbp4	31.7701	0.929633	19.7028
O54984	O54984	ATPase Asna1	Asna1	32.0773	1.99444	19.7003
O35295	O35295	Transcriptional activator protein Pur-beta	Purb	30.5077	1.79489	19.6974
Q62559	Q62559	Intraflagellar transport protein 52 homolog	Ift52	28.7502	0.539279	19.6943
Q9CYZ2	Q9CYZ2	Tumor protein D54	Tpd52l2	32.1573	1.02567	19.6888
Q9QYI3	Q9QYI3	DnaJ homolog subfamily C member 7	Dnajc7	31.0088	1.81322	19.684
Q8R1Q8	Q8R1Q8	Cytoplasmic dynein 1 light intermediate chain 1	Dync1li1	30.9048	1.99237	19.681
A2AN08	A2AN08	E3 ubiquitin-protein ligase UBR4	Ubr4	30.5832	14.0867	19.6783
Q640N2	Q640N2	ADP-ribosylation factor-like protein 13B	Arl13b	26.3873	1.99252	19.6778
Q64514	Q64514	Tripeptidyl-peptidase 2	Tpp2	31.4067	3.22577	19.6751
Q9CWZ3	Q9CWZ3	RNA-binding protein 8A	Rbm8a	31.2331	1.99172	19.6742
Q9CQT1	Q9CQT1	Methylthioribose-1-phosphate isomerase	Mri1	30.7691	1.99477	19.6713
Q9EP69	Q9EP69	Phosphatidylinositide phosphatase SAC1	Sacm1l	32.4229	1.03916	19.6696
P60882	P60882	Multiple epidermal growth factor-like domains protein 8	Megf8	25.9765	1.99133	19.6616
P23198	P23198	Chromobox protein homolog 3	Cbx3	33.2439	0.550088	19.6608
Q05D44	Q05D44	Eukaryotic translation initiation factor 5B	Eif5b	31.9944	0.990534	19.6561
Q9ER72	Q9ER72	Cysteine--tRNA ligase, cytoplasmic	Cars	31.0235	1.04739	19.6513
Q9JJ28	Q9JJ28	Protein flightless-1 homolog	Flii	32.3401	1.99409	19.6461
Q9R097	Q9R097	Kunitz-type protease inhibitor 1	Spint1	28.8103	1.99282	19.6451
P70698	P70698	CTP synthase 1	Ctps1	32.7461	0.604421	19.6299
Q9WUD1	Q9WUD1	STIP1 homology and U box-containing protein 1	Stub1	30.8838	3.26236	19.6298
Q61205	Q61205	Platelet-activating factor acetylhydrolase IB subunit gamma	Pafah1b3	31.2033	1.99447	19.6298
Q62181;Q62177	Q62181	Semaphorin-3C	Sema3c	30.318	1.03857	19.6288
Q3V0J1	Q3V0J1	Transmembrane protein 237	Tmem237	28.4031	3.26555	19.6287
Q9JMH9	Q9JMH9	Unconventional myosin-XVIIIa	Myo18a	33.1135	3.23821	19.6215
Q99LD8	Q99LD8	N(G),N(G)-dimethylarginine dimethylaminohydrolase 2	Ddah2	29.1617	1.9923	19.6095
Q6PDK8	Q6PDK8	E3 ubiquitin-protein ligase DTX4	Dtx4	27.5484	1.99438	19.5914
P97311	P97311	DNA replication licensing factor MCM6	Mcm6	32.2227	1.75055	19.5907
Q8BKC5	Q8BKC5	Importin-5	Ipo5	31.9396	3.26037	19.5893
P70404	P70404	Isocitrate dehydrogenase [NAD] subunit gamma 1, mitochondrial	Idh3g	33.0584	1.98332	19.5888
Q6P1F6;Q925E7;Q8BG02	Q6P1F6	Serine/threonine-protein phosphatase 2A 55 kDa regulatory subunit B alpha isoform	Ppp2r2a	30.7971	0.514276	19.5881
Q8BXG3	Q8BXG3	Intraflagellar transport protein 57 homolog	Ift57	28.9289	1.99462	19.588
B2RSH2;P20612;Q3V3I2;P50149	B2RSH2	Guanine nucleotide-binding protein G(i) subunit alpha-1	Gnai1	27.9723	1.98865	19.5844
Q8BH24	Q8BH24	Transmembrane 9 superfamily member 4	Tm9sf4	30.4975	1.99409	19.5724
Q9CZ44	Q9CZ44	NSFL1 cofactor p47	Nsfl1c	32.5031	1.04053	19.554
Q60597	Q60597	2-oxoglutarate dehydrogenase, mitochondrial	Ogdh	34.3653	1.12998	19.5489
Q3B7Z2;Q5QNQ6	Q3B7Z2	Oxysterol-binding protein 1	Osbp	31.1376	3.26774	19.5454
Q5SWU9	Q5SWU9	Acetyl-CoA carboxylase 1;Biotin carboxylase	Acaca	31.3283	3.25993	19.5372
O55023	O55023	Inositol monophosphatase 1	Impa1	30.7588	1.99458	19.5358
Q99KE1;Q8BMF3	Q99KE1	NAD-dependent malic enzyme, mitochondrial	Me2	31.4931	1.9905	19.5309
P83940	P83940	Transcription elongation factor B polypeptide 1	Tceb1	31.7836	0.532337	19.5303
Q8C2Q3	Q8C2Q3	RNA-binding protein 14	Rbm14	32.8092	1.98548	19.5263
Q62418	Q62418	Drebrin-like protein	Dbnl	30.9163	1.99357	19.5251
Q1HFZ0	Q1HFZ0	tRNA (cytosine(34)-C(5))-methyltransferase	Nsun2	32.108	1.99375	19.5246
P00493	P00493	Hypoxanthine-guanine phosphoribosyltransferase	Hprt1	32.0285	3.26284	19.5224
Q3U9G9	Q3U9G9	Lamin-B receptor	Lbr	32.3384	0.918462	19.521
Q9CR51	Q9CR51	V-type proton ATPase subunit G 1	Atp6v1g1	30.4446	0.524405	19.5205
P25911;P16277	P25911	Tyrosine-protein kinase Lyn	Lyn	29.5918	1.74026	19.5159
Q99MN1	Q99MN1	Lysine--tRNA ligase	Kars	33.2614	0.58808	19.5006
Q91XD6	Q91XD6	Vacuolar protein-sorting-associated protein 36	Vps36	29.4245	1.99015	19.4987
Q9QZ88	Q9QZ88	Vacuolar protein sorting-associated protein 29	Vps29	32.1381	1.3068	19.4903
Q9CY27	Q9CY27	Very-long-chain enoyl-CoA reductase	Tecr	33.1334	0.537271	19.4856
P28798	P28798	Granulins;Acrogranin;Granulin-1;Granulin-2;Granulin-3;Granulin-4;Granulin-5;Granulin-6;Granulin-7	Grn	29.3609	0.540393	19.4608
Q8K385	Q8K385	Ferric-chelate reductase 1	FRRS1	27.8347	1.99065	19.4579
Q9DAX2	Q9DAX2	Lipid phosphate phosphohydrolase 2	Ppap2c	28.9932	1.99342	19.4366
P15208	P15208	Insulin receptor;Insulin receptor subunit alpha;Insulin receptor subunit beta	Insr	27.6518	1.99483	19.4348
O70503	O70503	Very-long-chain 3-oxoacyl-CoA reductase	Hsd17b12	33.5879	0.492201	19.4265
Q9JII6	Q9JII6	Alcohol dehydrogenase [NADP(+)]	Akr1a1	31.6743	0.596992	19.424
P18654;Q7TPS0	P18654	Ribosomal protein S6 kinase alpha-3	Rps6ka3	30.3319	1.99426	19.4129
Q91XU3	Q91XU3	Phosphatidylinositol 5-phosphate 4-kinase type-2 gamma	Pip4k2c	29.9254	1.99261	19.4119
Q9WVL3	Q9WVL3	Solute carrier family 12 member 7	Slc12a7	29.5035	3.26064	19.4045
P97329	P97329	Kinesin-like protein KIF20A	Kif20a	30.4592	1.98784	19.4013
Q9CQS8	Q9CQS8	Protein transport protein Sec61 subunit beta	Sec61b	31.493	0.480529	19.4004
Q9R269	Q9R269	Periplakin	Ppl	32.2238	0.978571	19.3846
P09671	P09671	Superoxide dismutase [Mn], mitochondrial	Sod2	32.1426	0.531211	19.3798
Q9DC28	Q9DC28	Casein kinase I isoform delta	Csnk1d	29.3473	1.9939	19.3567
Q9QYB5	Q9QYB5	Gamma-adducin	Add3	29.8303	1.99423	19.3537
P84084	P84084	ADP-ribosylation factor 5	Arf5	30.4843	1.30656	19.3503
Q64674	Q64674	Spermidine synthase	Srm	31.0468	1.9942	19.3433
Q3UDW8	Q3UDW8	Heparan-alpha-glucosaminide N-acetyltransferase	Hgsnat	29.368	1.3068	19.3419
P22777	P22777	Plasminogen activator inhibitor 1	Serpine1	28.0997	1.99079	19.3393
Q8BL97	Q8BL97	Serine/arginine-rich splicing factor 7	Srsf7	32.9254	0.529291	19.3365
Q61207	Q61207	Prosaposin	Psap	31.3214	0.227231	19.3076
Q8BH04	Q8BH04	Phosphoenolpyruvate carboxykinase [GTP], mitochondrial	Pck2	33.9339	0.262916	19.306
Q99KV1	Q99KV1	DnaJ homolog subfamily B member 11	Dnajb11	32.0023	1.98865	19.2957
Q6IRU5	Q6IRU5	Clathrin light chain B	Cltb	30.7606	0.474233	19.2951
Q91VM5	Q91VM5	RNA binding motif protein, X-linked-like-1	Rbmxl1	32.486	1.05458	19.2937
Q3TDN2	Q3TDN2	FAS-associated factor 2	Faf2	31.6462	1.99291	19.289
Q6GQT9	Q6GQT9	Nodal modulator 1	Nomo1	32.1718	1.03235	19.2642
Q99KJ8	Q99KJ8	Dynactin subunit 2	Dctn2	32.0674	1.30207	19.2627
Q9R0Q3	Q9R0Q3	Transmembrane emp24 domain-containing protein 2	Tmed2	30.8051	0.559925	19.2527
P70122	P70122	Ribosome maturation protein SBDS	Sbds	30.3835	1.99176	19.2376
P53811	P53811	Phosphatidylinositol transfer protein beta isoform	Pitpnb	31.3315	0.619711	19.2164
P54754	P54754	Ephrin type-B receptor 3	Ephb3	28.1651	3.26226	19.1997
P62748	P62748	Hippocalcin-like protein 1	Hpcal1	30.5768	1.99221	19.1926
Q9QXZ0	Q9QXZ0	Microtubule-actin cross-linking factor 1	Macf1	30.5674	1.30633	19.1915
P24527	P24527	Leukotriene A-4 hydrolase	Lta4h	31.0456	1.99419	19.1811
P70288	P70288	Histone deacetylase 2	Hdac2	31.5784	11.466	19.1598
Q9JLZ8	Q9JLZ8	Single Ig IL-1-related receptor	Sigirr	29.0826	1.99341	19.1572
Q8K1S3	Q8K1S3	Netrin receptor UNC5B	Unc5b	28.5488	1.99202	19.151
Q6NZJ6	Q6NZJ6	Eukaryotic translation initiation factor 4 gamma 1	Eif4g1	33.0545	1.01945	19.1453
Q9CR16	Q9CR16	Peptidyl-prolyl cis-trans isomerase D	Ppid	32.0845	0.491823	19.1426
Q9JIF7	Q9JIF7	Coatomer subunit beta	Copb1	32.7832	1.97465	19.142
Q9ERG0	Q9ERG0	LIM domain and actin-binding protein 1	Lima1	31.7323	1.98936	19.1414
Q8VH51	Q8VH51	RNA-binding protein 39	Rbm39	32.0009	0.921558	19.141
Q8BJU0	Q8BJU0	Small glutamine-rich tetratricopeptide repeat-containing protein alpha	Sgta	30.9032	1.0263	19.1397
Q8BMD8	Q8BMD8	Calcium-binding mitochondrial carrier protein SCaMC-1	Slc25a24	33.1778	0.516686	19.1383
Q9WV55	Q9WV55	Vesicle-associated membrane protein-associated protein A	Vapa	32.4921	1.99195	19.1355
P31230	P31230	Aminoacyl tRNA synthase complex-interacting multifunctional protein 1;Endothelial monocyte-activating polypeptide 2	Aimp1	32.3524	0.976179	19.1211
Q64521	Q64521	Glycerol-3-phosphate dehydrogenase, mitochondrial	Gpd2	33.3503	0.963912	19.1182
P16056	P16056	Hepatocyte growth factor receptor	Met	27.9912	1.99387	19.1135
Q5FWI3	Q5FWI3	Transmembrane protein 2	Tmem2	30.2735	1.30616	19.0898
Q9JJU8	Q9JJU8	SH3 domain-binding glutamic acid-rich-like protein	Sh3bgrl	30.0338	1.99418	19.0574
Q9QZE5	Q9QZE5	Coatomer subunit gamma-1	Copg1	31.5732	1.06103	19.0567
Q8VBW1	Q8VBW1	Sodium- and chloride-dependent creatine transporter 1	Slc6a8	27.392	1.99421	19.0511
Q8BVF7	Q8BVF7	Gamma-secretase subunit APH-1A	Aph1a	28.006	1.99292	19.0487
O35375	O35375	Neuropilin-2	Nrp2	28.6173	1.08955	19.0432
P61022	P61022	Calcineurin B homologous protein 1	Chp1	30.556	1.99407	19.0294
Q9EP71;Q2M3X8	Q9EP71	Ankycorbin	Rai14	31.1429	1.99193	19.0257
P17426	P17426	AP-2 complex subunit alpha-1	Ap2a1	31.4189	1.30608	19.0215
Q99JX4	Q99JX4	Eukaryotic translation initiation factor 3 subunit M	Eif3m	31.9158	1.06159	19.0093
Q6PB66	Q6PB66	Leucine-rich PPR motif-containing protein, mitochondrial	Lrpprc	33.5117	1.98583	19.0046
Q9CXW3	Q9CXW3	Calcyclin-binding protein	Cacybp	32.7239	1.05413	18.9979
Q9R0X4;Q32MW3	Q9R0X4;Q32MW3	Acyl-coenzyme A thioesterase 9, mitochondrial;Acyl-coenzyme A thioesterase 10, mitochondrial	Acot9;Acot10	33.0881	0.563848	18.9724
Q91ZW3	Q91ZW3	SWI/SNF-related matrix-associated actin-dependent regulator of chromatin subfamily A member 5	Smarca5	32.2803	0.23918	18.9644
Q8BU31	Q8BU31	Ras-related protein Rap-2c	Rap2c	28.9095	1.30233	18.9549
Q91VK4	Q91VK4	Integral membrane protein 2C;CT-BRI3	Itm2c	28.003	1.99434	18.9502
Q9QYJ3	Q9QYJ3	DnaJ homolog subfamily B member 1	Dnajb1	30.0888	1.98785	18.9443
Q3V3R4	Q3V3R4	Integrin alpha-1	Itga1	30.4871	1.30561	18.9324
Q9R0M6	Q9R0M6	Ras-related protein Rab-9A	Rab9a	30.1082	1.30664	18.8967
Q3UPF5	Q3UPF5	Zinc finger CCCH-type antiviral protein 1	Zc3hav1	29.2939	1.99313	18.8959
Q8BPM0	Q8BPM0	Disheveled-associated activator of morphogenesis 1	Daam1	29.4413	1.9933	18.8924
Q8BM86	Q8BM86	Lipoma HMGIC fusion partner	Lhfp	27.683	3.2589	18.8912
Q9DC37	Q9DC37	Major facilitator superfamily domain-containing protein 1	Mfsd1	27.8176	1.04343	18.8882
Q3UTJ2	Q3UTJ2	Sorbin and SH3 domain-containing protein 2	Sorbs2	32.9981	0.60705	18.8569
Q8K4G5	Q8K4G5	Actin-binding LIM protein 1	Ablim1	31.394	1.99482	18.8555
P33174	P33174	Chromosome-associated kinesin KIF4	Kif4	32.365	3.20367	18.8444
Q9JIS8;Q924N4	Q9JIS8	Solute carrier family 12 member 4	Slc12a4	30.3372	1.30669	18.8355
P98197	P98197	Probable phospholipid-transporting ATPase IH	Atp11a	27.8995	3.26347	18.8194
Q9Z0F8	Q9Z0F8	Disintegrin and metalloproteinase domain-containing protein 17	Adam17	27.4064	1.99462	18.8183
Q9WU62	Q9WU62	Inner centromere protein	Incenp	30.2867	1.98884	18.8142
Q9Z2I0	Q9Z2I0	LETM1 and EF-hand domain-containing protein 1, mitochondrial	Letm1	33.1073	1.03133	18.7931
Q6P5F9	Q6P5F9	Exportin-1	Xpo1	31.2415	1.30644	18.7541
P18052;P49446	P18052	Receptor-type tyrosine-protein phosphatase alpha	Ptpra	28.2395	1.30685	18.7523
P97300	P97300	Neuroplastin	Nptn	30.4098	0.600149	18.7497
Q9CYG7	Q9CYG7	Mitochondrial import receptor subunit TOM34	Tomm34	31.2155	1.30674	18.7296
Q8JZR0	Q8JZR0	Long-chain-fatty-acid--CoA ligase 5	Acsl5	32.528	0.583087	18.7062
Q99LP6	Q99LP6	GrpE protein homolog 1, mitochondrial	Grpel1	34.0394	0.576748	18.6768
Q8C145	Q8C145	Zinc transporter ZIP6	Slc39a6	25.5746	3.24326	18.6706
Q9WU60	Q9WU60	Attractin	Atrn	27.5987	1.99364	18.6534
Q8R5M8	Q8R5M8	Cell adhesion molecule 1	Cadm1	29.2688	1.30593	18.6401
P16330	P16330	2,3-cyclic-nucleotide 3-phosphodiesterase	Cnp	27.8485	0.578675	18.6158
P70280	P70280	Vesicle-associated membrane protein 7	Vamp7	30.0285	1.30617	18.6029
P28571	P28571	Sodium- and chloride-dependent glycine transporter 1	Slc6a9	27.9313	1.98983	18.5956
Q8JZZ7	Q8JZZ7	Latrophilin-2	Lphn2	28.9038	1.3057	18.5744
Q9Z1X4	Q9Z1X4	Interleukin enhancer-binding factor 3	Ilf3	32.7099	1.81002	18.5487
P97315	P97315	Cysteine and glycine-rich protein 1	Csrp1	31.2817	0.58609	18.5451
O70310	O70310	Glycylpeptide N-tetradecanoyltransferase 1	Nmt1	31.4001	1.30618	18.5441
P22892	P22892	AP-1 complex subunit gamma-1	Ap1g1	30.4177	0.968151	18.5054
Q8BGH2	Q8BGH2	Sorting and assembly machinery component 50 homolog	Samm50	32.5208	1.03623	18.4878
Q3UVK0	Q3UVK0	Endoplasmic reticulum metallopeptidase 1	Ermp1	31.5143	1.3062	18.4609
Q9CWS0	Q9CWS0	N(G),N(G)-dimethylarginine dimethylaminohydrolase 1	Ddah1	30.3557	0.562726	18.3869
E2JF22	E2JF22	Piezo-type mechanosensitive ion channel component 1	Piezo1	29.0973	1.30673	18.2883
P47226	P47226	Testin	Tes	31.1332	1.03355	18.2862
Q8BWT1	Q8BWT1	3-ketoacyl-CoA thiolase, mitochondrial	Acaa2	33.2781	1.97419	18.2477
Q9R1C7	Q9R1C7	Pre-mRNA-processing factor 40 homolog A	Prpf40a	30.6742	0.495827	18.2332
Q3UHX2	Q3UHX2	28 kDa heat- and acid-stable phosphoprotein	Pdap1	31.1257	1.9904	18.2047
Q60767	Q60767	Lymphocyte antigen 75	Ly75	28.7001	1.30675	18.1292
Q9D1P4	Q9D1P4	Cysteine and histidine-rich domain-containing protein 1	Chordc1	31.6137	1.30653	18.1258
Q8BJY1	Q8BJY1	26S proteasome non-ATPase regulatory subunit 5	Psmd5	31.7663	0.564993	18.1185
Q9D074	Q9D074	E3 ubiquitin-protein ligase MGRN1	Mgrn1	27.5029	1.30582	18.1088
P54728	P54728	UV excision repair protein RAD23 homolog B	Rad23b	30.6955	0.555261	18.0464
Q8K209	Q8K209	G-protein coupled receptor 56;GPR56 N-terminal fragment;GPR56 C-terminal fragment	Gpr56	28.2535	0.192874	18.0271
P81117	P81117	Nucleobindin-2;Nesfatin-1	Nucb2	30.7574	0.469814	18.025
Q8CJ53	Q8CJ53	Cdc42-interacting protein 4	Trip10	30.0541	0.574927	18.0207
Q3U0V1	Q3U0V1	Far upstream element-binding protein 2	Khsrp	32.8881	1.66521	17.9879
Q9CQC6	Q9CQC6	Basic leucine zipper and W2 domain-containing protein 1	Bzw1	31.4061	0.537417	17.9814
O35143	O35143	ATPase inhibitor, mitochondrial	Atpif1	31.4343	0.470693	17.925
P63328;P48453;P48455	P63328	Serine/threonine-protein phosphatase 2B catalytic subunit alpha isoform	Ppp3ca	30.0297	0.213533	17.9232
Q9CY64	Q9CY64	Biliverdin reductase A	Blvra	29.5888	1.3065	17.8856
Q8C7R4	Q8C7R4	Ubiquitin-like modifier-activating enzyme 6	Uba6	32.0623	0.207017	17.8435
Q9DBG5	Q9DBG5	Perilipin-3	Plin3	31.999	1.30408	17.7921
Q62448	Q62448	Eukaryotic translation initiation factor 4 gamma 2	Eif4g2	31.5544	1.30455	17.6935
Q61382	Q61382	TNF receptor-associated factor 4	Traf4	27.4277	1.30549	17.6826
P97857	P97857	A disintegrin and metalloproteinase with thrombospondin motifs 1	Adamts1	30.8824	0.572998	17.6621
Q9EPC1	Q9EPC1	Alpha-parvin	Parva	29.108	1.3051	17.5685
Q9R118	Q9R118	Serine protease HTRA1	Htra1	28.0845	1.30681	17.5664
Q9WVA3	Q9WVA3	Mitotic checkpoint protein BUB3	Bub3	31.7883	0.613503	17.5471
O08585	O08585	Clathrin light chain A	Clta	31.0638	0.233276	17.5098
Q922Y1	Q922Y1	UBX domain-containing protein 1	Ubxn1	31.8228	1.30563	17.3978
Q9DBP5	Q9DBP5	UMP-CMP kinase	Cmpk1	31.227	1.30581	17.2124
Q8R2Y2	Q8R2Y2	Cell surface glycoprotein MUC18	Mcam	31.6337	1.30619	16.195
O88811	O88811	Signal transducing adapter molecule 2	Stam2	32.6881	1.78583	7.77548
Q99KN1	Q99KN1	Arrestin domain-containing protein 1	Arrdc1	32.4666	1.84222	5.6771
A2A863	A2A863	Integrin beta-4	Itgb4	32.9948	0.928971	5.66797
Q9Z110	Q9Z110	Delta-1-pyrroline-5-carboxylate synthase;Glutamate 5-kinase;Gamma-glutamyl phosphate reductase	Aldh18a1	35.36	0.84479	5.03218
P47738	P47738	Aldehyde dehydrogenase, mitochondrial	Aldh2	35.6083	0.756833	4.85534
Q01279	Q01279	Epidermal growth factor receptor	Egfr	33.6604	1.2167	4.82301
Q8R366	Q8R366	Immunoglobulin superfamily member 8	Igsf8	32.5784	1.43595	4.77784
Q62469	Q62469	Integrin alpha-2	Itga2	33.2064	1.34513	4.6725
P02468;Q9R0B6	P02468	Laminin subunit gamma-1	Lamc1	30.8794	1.80636	4.60334
P10649	P10649	Glutathione S-transferase Mu 1	Gstm1	34.2513	0.773788	4.50051
P17879	P17879	Heat shock 70 kDa protein 1B	Hspa1b	35.1993	1.58211	4.49763
P16110	P16110	Galectin-3	Lgals3	33.8004	0.809924	4.42496
P51912	P51912	Neutral amino acid transporter B(0)	Slc1a5	30.4838	1.59194	4.02881
Q811D0;Q62108;Q91XM9	Q811D0	Disks large homolog 1	Dlg1	32.275	1.71793	3.99812
Q8R0J7	Q8R0J7	Vacuolar protein sorting-associated protein 37B	Vps37b	30.9826	0.798541	3.99585
Q91V92	Q91V92	ATP-citrate synthase	Acly	34.1758	1.6699	3.99428
Q8K2J0	Q8K2J0	1-phosphatidylinositol 4,5-bisphosphate phosphodiesterase delta-3	Plcd3	31.953	0.754447	3.96362
P60904	P60904	DnaJ homolog subfamily C member 5	Dnajc5	32.8273	1.67992	3.94574
O70318	O70318	Band 4.1-like protein 2	Epb41l2	33.057	1.64569	3.88934
P54116	P54116	Erythrocyte band 7 integral membrane protein	Stom	31.809	1.65088	3.80176
P35441	P35441	Thrombospondin-1	Thbs1	32.9256	1.27628	3.79083
P43406	P43406	Integrin alpha-V;Integrin alpha-V heavy chain;Integrin alpha-V light chain	Itgav	33.0005	1.57622	3.77284
Q9CWJ9	Q9CWJ9	Bifunctional purine biosynthesis protein PURH;Phosphoribosylaminoimidazolecarboxamide formyltransferase;IMP cyclohydrolase	Atic	34.0353	1.58376	3.71426
O35598	O35598	Disintegrin and metalloproteinase domain-containing protein 10	Adam10	32.0041	1.5481	3.67463
Q8BP47	Q8BP47	Asparagine--tRNA ligase, cytoplasmic	Nars	33.9665	1.63366	3.64834
Q78HU3	Q78HU3	Multivesicular body subunit 12A	Mvb12a	31.8237	0.501296	3.63487
P55012;P55014	P55012	Solute carrier family 12 member 2	Slc12a2	32.1605	1.31904	3.58678
Q9JHU4	Q9JHU4	Cytoplasmic dynein 1 heavy chain 1	Dync1h1	35.4148	1.28599	3.57046
Q99JR5	Q99JR5	Tubulointerstitial nephritis antigen-like	Tinagl1	31.687	0.514982	3.56631
Q9Z1Z2	Q9Z1Z2	Serine-threonine kinase receptor-associated protein	Strap	32.8102	1.64404	3.51132
Q61739	Q61739	Integrin alpha-6;Integrin alpha-6 heavy chain;Integrin alpha-6 light chain	Itga6	32.3346	1.33265	3.48949
O09131;Q8K2Q2	O09131	Glutathione S-transferase omega-1	Gsto1	33.954	0.459918	3.42899
O54988;O55098	O54988	STE20-like serine/threonine-protein kinase	Slk	32.5636	0.697669	3.41407
Q9WTR5	Q9WTR5	Cadherin-13	Cdh13	29.9129	0.75705	3.40876
P24452	P24452	Macrophage-capping protein	Capg	33.6512	0.644947	3.38988
Q9QZQ1	Q9QZQ1	Afadin	Mllt4	33.3785	1.39408	3.36519
P40237	P40237	CD82 antigen	Cd82	33.2102	0.212575	3.35304
Q8BGQ7	Q8BGQ7	Alanine--tRNA ligase, cytoplasmic	Aars	33.7798	1.41229	3.34937
Q8BHN3	Q8BHN3	Neutral alpha-glucosidase AB	Ganab	35.6879	1.1073	3.32712
P35282	P35282	Ras-related protein Rab-21	Rab21	33.3131	1.22925	3.31055
Q03145	Q03145	Ephrin type-A receptor 2	Epha2	33.3755	0.999087	3.27082
P26039	P26039	Talin-1	Tln1	34.4581	0.90183	3.25831
P49025	P49025	Citron Rho-interacting kinase	Cit	33.9455	0.407974	3.24993
P16546	P16546	Spectrin alpha chain, non-erythrocytic 1	Sptan1	35.8912	1.17194	3.24076
B2RXS4	B2RXS4	Plexin-B2	Plxnb2	34.3886	0.610146	3.21435
Q9CYL5	Q9CYL5	Golgi-associated plant pathogenesis-related protein 1	Glipr2	30.8603	0.695829	3.19971
Q76MZ3	Q76MZ3	Serine/threonine-protein phosphatase 2A 65 kDa regulatory subunit A alpha isoform	Ppp2r1a	34.2364	1.50723	3.1513
P23927	P23927	Alpha-crystallin B chain	Cryab	35.6619	0.174875	3.15068
P59113	P59113	Fermitin family homolog 1	Fermt1	31.2782	0.31252	3.14616
Q04736	Q04736	Tyrosine-protein kinase Yes	Yes1	30.964	1.46988	3.14456
P11276	P11276	Fibronectin;Anastellin	Fn1	38.8121	1.46449	3.13356
P50247	P50247	Adenosylhomocysteinase	Ahcy	34.4186	1.13924	3.1225
Q8BGS1	Q8BGS1	Band 4.1-like protein 5	Epb41l5	32.1654	1.43789	3.08949
P46471	P46471	26S protease regulatory subunit 7	Psmc2	33.2253	1.46135	3.06946
P09803	P09803	Cadherin-1;E-Cad/CTF1;E-Cad/CTF2;E-Cad/CTF3	Cdh1	31.7218	0.667199	3.06753
P08003	P08003	Protein disulfide-isomerase A4	Pdia4	34.4818	1.34879	3.05923
Q6P5F7	Q6P5F7	Protein tweety homolog 3	Ttyh3	30.0096	0.739438	3.05504
Q62470	Q62470	Integrin alpha-3;Integrin alpha-3 heavy chain;Integrin alpha-3 light chain	Itga3	36.4306	0.135226	3.04582
Q9QZI9	Q9QZI9	Serine incorporator 3	Serinc3	29.8717	0.737952	3.03276
Q9Z1G4	Q9Z1G4	V-type proton ATPase 116 kDa subunit a isoform 1	Atp6v0a1	32.9065	1.50502	3.02976
Q99K30	Q99K30	Epidermal growth factor receptor kinase substrate 8-like protein 2	Eps8l2	33.1655	0.179724	3.02418
Q9D051	Q9D051	Pyruvate dehydrogenase E1 component subunit beta, mitochondrial	Pdhb	33.5164	0.652743	2.99228
O55111	O55111	Desmoglein-2	Dsg2	32.0086	1.20268	2.98689
Q80W68	Q80W68	Kin of IRRE-like protein 1	Kirrel	31.3007	0.446515	2.97959
Q05793	Q05793	Basement membrane-specific heparan sulfate proteoglycan core protein;Endorepellin;LG3 peptide	Hspg2	34.8594	0.849703	2.97374
Q09143	Q09143	High affinity cationic amino acid transporter 1	Slc7a1	31.6894	0.692943	2.97086
Q9WV91	Q9WV91	Prostaglandin F2 receptor negative regulator	Ptgfrn	33.1176	2.99901	2.89876
Q60598	Q60598	Src substrate cortactin	Cttn	32.8463	0.413205	2.88085
P29341	P29341	Polyadenylate-binding protein 1	Pabpc1	35.1222	0.958964	2.86486
O55222	O55222	Integrin-linked protein kinase	Ilk	31.9393	1.50406	2.85547
P19096	P19096	Fatty acid synthase;[Acyl-carrier-protein] S-acetyltransferase;[Acyl-carrier-protein] S-malonyltransferase;3-oxoacyl-[acyl-carrier-protein] synthase;3-oxoacyl-[acyl-carrier-protein] reductase;3-hydroxyacyl-[acyl-carrier-protein] dehydratase;Enoyl-[acyl-carrier-protein] reductase;Oleoyl-[acyl-carrier-protein] hydrolase	Fasn	35.1523	0.867936	2.84428
O54990	O54990	Prominin-1	Prom1	35.6789	0.66716	2.8436
Q9D1C8	Q9D1C8	Vacuolar protein sorting-associated protein 28 homolog	Vps28	32.4405	1.18493	2.79534
Q9R069	Q9R069	Basal cell adhesion molecule	Bcam	32.2899	0.424852	2.78553
Q02053	Q02053	Ubiquitin-like modifier-activating enzyme 1	Uba1	34.7875	1.18428	2.77567
Q9WTI7	Q9WTI7	Unconventional myosin-Ic	Myo1c	35.4163	0.910042	2.75044
Q99KG5	Q99KG5	Lipolysis-stimulated lipoprotein receptor	Lsr	32.2955	0.184358	2.73377
Q9DC16	Q9DC16	Endoplasmic reticulum-Golgi intermediate compartment protein 1	Ergic1	32.9737	0.644404	2.73215
P47955	P47955	60S acidic ribosomal protein P1	Rplp1	33.67	1.12176	2.72659
P63094;Q6R0H7;Q8CGK7	P63094;Q6R0H7	Guanine nucleotide-binding protein G(s) subunit alpha isoforms short;Guanine nucleotide-binding protein G(s) subunit alpha isoforms XLas	Gnas	34.1602	0.86861	2.71626
P80318	P80318	T-complex protein 1 subunit gamma	Cct3	35.1449	0.860713	2.71175
Q9QXS1	Q9QXS1	Plectin	Plec	36.9028	0.158704	2.66954
Q7TMK9	Q7TMK9	Heterogeneous nuclear ribonucleoprotein Q	Syncrip	34.0667	1.44892	2.65764
Q7TPR4	Q7TPR4	Alpha-actinin-1	Actn1	35.8428	1.07635	2.65236
Q9QYJ0	Q9QYJ0	DnaJ homolog subfamily A member 2	Dnaja2	33.1906	1.48572	2.61714
O35566	O35566	CD151 antigen	Cd151	32.9099	0.169094	2.60539
Q9Z0N1	Q9Z0N1	Eukaryotic translation initiation factor 2 subunit 3, X-linked	Eif2s3x	33.6791	1.4701	2.58495
P39447	P39447	Tight junction protein ZO-1	Tjp1	34.4094	0.746142	2.57905
Q62165	Q62165	Dystroglycan;Alpha-dystroglycan;Beta-dystroglycan	Dag1	29.7553	1.4778	2.57715
P09055	P09055	Integrin beta-1	Itgb1	36.3149	0.422973	2.55899
Q8BFW7	Q8BFW7	Lipoma-preferred partner homolog	Lpp	32.3017	0.703226	2.55636
Q9WVK4	Q9WVK4	EH domain-containing protein 1	Ehd1	35.4686	2.01273	2.54473
P54761	P54761	Ephrin type-B receptor 4	Ephb4	30.7552	1.18263	2.53262
Q3UH60	Q3UH60	Disco-interacting protein 2 homolog B	Dip2b	32.0808	0.968418	2.52204
Q9CZY3	Q9CZY3	Ubiquitin-conjugating enzyme E2 variant 1	Ube2v1	31.7881	0.633761	2.51092
P84096	P84096	Rho-related GTP-binding protein RhoG	Rhog	31.0956	1.45879	2.45634
Q9R0P3	Q9R0P3	S-formylglutathione hydrolase	Esd	33.7355	0.689629	2.4313
Q99KI0	Q99KI0	Aconitate hydratase, mitochondrial	Aco2	35.6485	0.555719	2.43072
P97820	P97820	Mitogen-activated protein kinase kinase kinase kinase 4	Map4k4	30.8727	1.17456	2.41361
Q61879	Q61879	Myosin-10	Myh10	36.304	1.00957	2.40085
Q9JIW9	Q9JIW9	Ras-related protein Ral-B	Ralb	32.8896	1.12501	2.38746
Q08509	Q08509	Epidermal growth factor receptor kinase substrate 8	Eps8	32.8254	0.123056	2.38024
Q8C166	Q8C166	Copine-1	Cpne1	33.0182	1.41371	2.36779
Q6VH22	Q6VH22	Intraflagellar transport protein 172 homolog	Ift172	31.7764	0.585806	2.36337
A2ASQ1	A2ASQ1	Agrin;Agrin N-terminal 110 kDa subunit;Agrin C-terminal 110 kDa subunit;Agrin C-terminal 90 kDa fragment;Agrin C-terminal 22 kDa fragment	Agrn	32.0157	1.11436	2.36016
Q62351	Q62351	Transferrin receptor protein 1	Tfrc	33.1099	0.682985	2.354
P67871	P67871	Casein kinase II subunit beta	Csnk2b	32.9869	1.35516	2.35296
Q9R0Q7	Q9R0Q7	Prostaglandin E synthase 3	Ptges3	33.6018	1.33561	2.34096
P18242	P18242	Cathepsin D	Ctsd	34.2949	0.719403	2.33271
P06869	P06869	Urokinase-type plasminogen activator;Urokinase-type plasminogen activator long chain A;Urokinase-type plasminogen activator short chain A;Urokinase-type plasminogen activator chain B	Plau	32.6864	0.387798	2.33042
P63242;Q8BGY2	P63242;Q8BGY2	Eukaryotic translation initiation factor 5A-1;Eukaryotic translation initiation factor 5A-2	Eif5a;Eif5a2	34.5952	0.665921	2.32613
O08749	O08749	Dihydrolipoyl dehydrogenase, mitochondrial	Dld	34.2777	0.604828	2.32327
O55029	O55029	Coatomer subunit beta	Copb2	32.8605	0.623153	2.322
O09061	O09061	Proteasome subunit beta type-1	Psmb1	32.4387	1.45206	2.302
Q8K2Q7	Q8K2Q7	BRO1 domain-containing protein BROX	Brox	31.8172	0.856878	2.28276
P63085	P63085	Mitogen-activated protein kinase 1	Mapk1	32.9071	0.606774	2.28271
Q7TQI3	Q7TQI3	Ubiquitin thioesterase OTUB1	Otub1	33.3431	1.28008	2.26764
P14094	P14094	Sodium/potassium-transporting ATPase subunit beta-1	Atp1b1	33.0003	1.30217	2.25068
F8VPU2	F8VPU2	FERM, RhoGEF and pleckstrin domain-containing protein 1	Farp1	32.6261	0.393845	2.24686
P51660	P51660	Peroxisomal multifunctional enzyme type 2;(3R)-hydroxyacyl-CoA dehydrogenase;Enoyl-CoA hydratase 2	Hsd17b4	34.4426	0.681552	2.2367
Q6ZQ38;Q6ZQ73	Q6ZQ38	Cullin-associated NEDD8-dissociated protein 1	Cand1	33.7083	1.0776	2.23452
Q9DC51	Q9DC51	Guanine nucleotide-binding protein G(k) subunit alpha	Gnai3	32.8207	0.787606	2.22779
P99029	P99029	Peroxiredoxin-5, mitochondrial	Prdx5	34.6132	0.989847	2.20839
Q9R0N0	Q9R0N0	Galactokinase	Galk1	31.1615	0.278021	2.20378
Q07076	Q07076	Annexin A7	Anxa7	32.1939	1.37454	2.18286
Q9DCL9	Q9DCL9	Multifunctional protein ADE2;Phosphoribosylaminoimidazole-succinocarboxamide synthase;Phosphoribosylaminoimidazole carboxylase	Paics	33.5613	1.0616	2.16174
P62874;Q61011	P62874	Guanine nucleotide-binding protein G(I)/G(S)/G(T) subunit beta-1	Gnb1	33.1669	1.05422	2.14988
Q80X71	Q80X71	Transmembrane protein 106B	Tmem106b	30.3401	0.630272	2.14831
Q5SYD0;Q5SUA5	Q5SYD0	Unconventional myosin-Id	Myo1d	31.6745	0.670374	2.12938
Q8BKX1	Q8BKX1	Brain-specific angiogenesis inhibitor 1-associated protein 2	Baiap2	33.1842	0.939845	2.11899
Q91YR1	Q91YR1	Twinfilin-1	Twf1	32.6716	1.03783	2.11803
P39061	P39061	Collagen alpha-1(XVIII) chain;Endostatin	Col18a1	32.6355	0.371959	2.11333
Q9DBJ1;O70250	Q9DBJ1	Phosphoglycerate mutase 1	Pgam1	35.4651	0.763017	2.10916
O08553	O08553	Dihydropyrimidinase-related protein 2	Dpysl2	33.4237	0.625599	2.10238
Q78PY7	Q78PY7	Staphylococcal nuclease domain-containing protein 1	Snd1	34.1629	1.4033	2.09821
Q61553	Q61553	Fascin	Fscn1	32.6324	0.389503	2.09717
Q64727	Q64727	Vinculin	Vcl	34.1192	1.01565	2.09338
Q64704	Q64704	Syntaxin-3	Stx3	30.5315	1.43327	2.0925
P49722	P49722	Proteasome subunit alpha type-2	Psma2	31.233	1.44904	2.09046
Q8K3J9	Q8K3J9	G-protein coupled receptor family C group 5 member C	Gprc5c	32.7844	0.158407	2.07345
Q3TXS7	Q3TXS7	26S proteasome non-ATPase regulatory subunit 1	Psmd1	33.0854	0.658428	2.06075
O35682	O35682	Myeloid-associated differentiation marker	Myadm	31.8045	0.102238	2.05728
Q9Z0U1;Q9QXY1	Q9Z0U1	Tight junction protein ZO-2	Tjp2	34.2681	1.02488	2.03165
Q60931	Q60931	Voltage-dependent anion-selective channel protein 3	Vdac3	34.8252	0.0852236	2.02424
Q9JIK5	Q9JIK5	Nucleolar RNA helicase 2	Ddx21	33.5353	1.37133	2.01898
Q9DAW9	Q9DAW9	Calponin-3	Cnn3	33.611	1.24934	1.99972
P26040	P26040	Ezrin	Ezr	35.4134	1.55268	1.99326
P70452	P70452	Syntaxin-4	Stx4	29.9225	1.42278	1.97077
Q9QUJ7	Q9QUJ7	Long-chain-fatty-acid--CoA ligase 4	Acsl4	33.0501	1.03844	1.96841
Q9R1Q6	Q9R1Q6	Transmembrane protein 176B	Tmem176b	28.5518	0.624979	1.96752
Q99JW5	Q99JW5	Epithelial cell adhesion molecule	Epcam	34.7902	0.189116	1.95388
P23249	P23249	Putative helicase MOV-10	Mov10	31.3405	1.36614	1.95284
P50580	P50580	Proliferation-associated protein 2G4	Pa2g4	34.4223	1.38521	1.94651
Q8K353	Q8K353	Cysteine-rich and transmembrane domain-containing protein 1	Cystm1	31.1193	0.397691	1.93823
P10287	P10287	Cadherin-3	Cdh3	30.3105	0.651221	1.93552
P40240	P40240	CD9 antigen	Cd9	33.2101	0.195029	1.93143
Q6P9J9	Q6P9J9	Anoctamin-6	Ano6	31.3734	0.377747	1.92155
Q8C0E3	Q8C0E3	Tripartite motif-containing protein 47	Trim47	31.6487	0.124876	1.91976
Q8BGV3	Q8BGV3	Tumor-associated calcium signal transducer 2	Tacstd2	33.022	0.116691	1.91759
Q9WUL7	Q9WUL7	ADP-ribosylation factor-like protein 3	Arl3	31.699	1.41129	1.91623
Q61187	Q61187	Tumor susceptibility gene 101 protein	Tsg101	33.1895	0.902407	1.9157
P30416	P30416	Peptidyl-prolyl cis-trans isomerase FKBP4;Peptidyl-prolyl cis-trans isomerase FKBP4, N-terminally processed	Fkbp4	33.7951	1.31132	1.91478
P62137	P62137	Serine/threonine-protein phosphatase PP1-alpha catalytic subunit	Ppp1ca	34.3867	0.982786	1.90157
P51863	P51863	V-type proton ATPase subunit d 1	Atp6v0d1	32.7027	0.0689031	1.89177
Q8CIE6	Q8CIE6	Coatomer subunit alpha;Xenin;Proxenin	Copa	33.3428	1.30768	1.88003
Q99JB8	Q99JB8	Protein kinase C and casein kinase II substrate protein 3	Pacsin3	31.2987	0.997567	1.87321
P17225	P17225	Polypyrimidine tract-binding protein 1	Ptbp1	34.3825	1.03668	1.87149
Q921W0	Q921W0	Charged multivesicular body protein 1a	Chmp1a	30.9762	0.370867	1.86418
Q5U462	Q5U462	CUB domain-containing protein 1	Cdcp1	30.3886	0.37292	1.84864
Q9D7F7	Q9D7F7	Charged multivesicular body protein 4c	Chmp4c	29.5719	0.362954	1.84848
O88551	O88551	Claudin-1	Cldn1	32.7402	0.145514	1.83646
P05480;P08103;Q62270	P05480	Neuronal proto-oncogene tyrosine-protein kinase Src	Src	32.9809	1.51221	1.82671
Q9D7S9	Q9D7S9	Charged multivesicular body protein 5	Chmp5	32.0336	0.767	1.82604
P41731	P41731	CD63 antigen	Cd63	32.5803	0.635476	1.82303
O08992	O08992	Syntenin-1	Sdcbp	35.8067	2.92934	1.8201
Q9EQP2	Q9EQP2	EH domain-containing protein 4	Ehd4	34.0565	0.705058	1.81051
Q99LU0	Q99LU0	Charged multivesicular body protein 1b-1	Chmp1b1	31.4668	0.0967258	1.80876
O08529	O08529	Calpain-2 catalytic subunit	Capn2	32.6896	0.632825	1.80704
Q6PHN9	Q6PHN9	Ras-related protein Rab-35	Rab35	31.8745	1.05604	1.80698
Q62523	Q62523	Zyxin	Zyx	31.075	0.619966	1.80526
Q99NB9	Q99NB9	Splicing factor 3B subunit 1	Sf3b1	32.7611	1.27858	1.7994
Q8VDM4	Q8VDM4	26S proteasome non-ATPase regulatory subunit 2	Psmd2	33.8993	1.05508	1.79197
P18572	P18572	Basigin	Bsg	33.2021	0.0960624	1.78616
Q80YX1	Q80YX1	Tenascin	Tnc	28.6721	0.605025	1.78398
O08688	O08688	Calpain-5	Capn5	34.2296	0.597121	1.76529
P80315	P80315	T-complex protein 1 subunit delta	Cct4	34.8267	0.646579	1.75874
P21279;O70443;P27600	P21279	Guanine nucleotide-binding protein G(q) subunit alpha	Gnaq	32.1697	0.729424	1.75342
Q99JY9;Q641P0	Q99JY9	Actin-related protein 3	Actr3	34.4748	1.01755	1.75261
Q922R8	Q922R8	Protein disulfide-isomerase A6	Pdia6	34.1863	1.22039	1.74028
O08795	O08795	Glucosidase 2 subunit beta	Prkcsh	33.4378	0.546232	1.73112
Q9WVM1	Q9WVM1	Rac GTPase-activating protein 1	Racgap1	35.2642	0.540078	1.72391
P50516	P50516	V-type proton ATPase catalytic subunit A	Atp6v1a	33.5345	1.36402	1.71751
Q9JLQ0	Q9JLQ0	CD2-associated protein	Cd2ap	33.247	0.728078	1.71703
Q80X90	Q80X90	Filamin-B	Flnb	37.4534	0.684129	1.71054
Q61024	Q61024	Asparagine synthetase [glutamine-hydrolyzing]	Asns	32.6287	1.36721	1.70762
Q6URW6	Q6URW6	Myosin-14	Myh14	35.0186	0.371197	1.701
P46467;Q8BPY9	P46467	Vacuolar protein sorting-associated protein 4B	Vps4b	32.8313	0.794001	1.69776
Q9JIZ9	Q9JIZ9	Phospholipid scramblase 3	Plscr3	31.8664	0.0977405	1.69649
Q8CBW3	Q8CBW3	Abl interactor 1	Abi1	30.7432	1.38149	1.69636
B2RQC6	B2RQC6	CAD protein;Glutamine-dependent carbamoyl-phosphate synthase;Aspartate carbamoyltransferase;Dihydroorotase	Cad	34.8381	0.635537	1.69615
Q99P72	Q99P72	Reticulon-4	Rtn4	35.4094	0.028893	1.69545
Q99PV0	Q99PV0	Pre-mRNA-processing-splicing factor 8	Prpf8	33.6342	1.412	1.6837
P11983	P11983	T-complex protein 1 subunit alpha	Tcp1	35.1107	0.990377	1.68305
P45591	P45591	Cofilin-2	Cfl2	31.8687	1.30151	1.6713
O08917	O08917	Flotillin-1	Flot1	33.7189	0.724684	1.67083
Q61033	Q61033	Lamina-associated polypeptide 2, isoforms alpha/zeta	Tmpo	33.1501	0.593418	1.66447
P17918	P17918	Proliferating cell nuclear antigen	Pcna	32.7579	1.32228	1.66361
P59999	P59999	Actin-related protein 2/3 complex subunit 4	Arpc4	33.3758	0.999125	1.66275
P08752	P08752	Guanine nucleotide-binding protein G(i) subunit alpha-2	Gnai2	34.9206	2.36494	1.6622
Q62465	Q62465	Synaptic vesicle membrane protein VAT-1 homolog	Vat1	34.0353	0.688171	1.65633
P08556	P08556	GTPase NRas	Nras	32.3028	0.979383	1.65623
Q60864	Q60864	Stress-induced-phosphoprotein 1	Stip1	35.2851	1.75104	1.64833
Q99LE6	Q99LE6	ATP-binding cassette sub-family F member 2	Abcf2	33.3027	1.35046	1.64612
Q3U1V6	Q3U1V6	Ubiquitin-conjugating enzyme E2 variant 3	Uevld	29.8059	0.61423	1.6448
P30999	P30999	Catenin delta-1	Ctnnd1	34.815	0.643241	1.64059
Q99JI6	Q99JI6	Ras-related protein Rap-1b	Rap1b	34.8173	0.637935	1.62714
Q8BT07	Q8BT07	Centrosomal protein of 55 kDa	Cep55	34.0275	0.601397	1.61278
Q8BT60	Q8BT60	Copine-3	Cpne3	31.8467	1.37439	1.61099
Q91VI7	Q91VI7	Ribonuclease inhibitor	Rnh1	34.0551	0.930166	1.60785
Q9Z2U1	Q9Z2U1	Proteasome subunit alpha type-5	Psma5	32.8751	0.728501	1.59754
P17427	P17427	AP-2 complex subunit alpha-2	Ap2a2	33.0219	1.34574	1.58563
Q9WV32	Q9WV32	Actin-related protein 2/3 complex subunit 1B	Arpc1b	34.0183	0.0804828	1.58455
Q91V41	Q91V41	Ras-related protein Rab-14	Rab14	33.6101	1.02315	1.57788
Q8R105	Q8R105	Vacuolar protein sorting-associated protein 37C	Vps37c	31.5587	0.128522	1.55841
O88952;Q8JZS0;O88951	O88952	Protein lin-7 homolog C	Lin7c	31.2726	0.955454	1.55294
P15116;P39038	P15116	Cadherin-2	Cdh2	32.3519	1.02703	1.53931
Q91VR2	Q91VR2	ATP synthase subunit gamma, mitochondrial	Atp5c1	34.206	0.353141	1.53753
P62331	P62331	ADP-ribosylation factor 6	Arf6	32.686	0.954656	1.52989
P70441	P70441	Na(+)/H(+) exchange regulatory cofactor NHE-RF1	Slc9a3r1	33.5694	0.456285	1.52976
P51174	P51174	Long-chain specific acyl-CoA dehydrogenase, mitochondrial	Acadl	34.7762	0.0552688	1.50086
P10852	P10852	4F2 cell-surface antigen heavy chain	Slc3a2	34.8813	1.47301	1.49974
P61226	P61226	Ras-related protein Rap-2b	Rap2b	31.2521	0.99879	1.4929
Q60634	Q60634	Flotillin-2	Flot2	32.618	0.798972	1.49176
Q9QY76	Q9QY76	Vesicle-associated membrane protein-associated protein B	Vapb	33.0441	0.615278	1.48602
Q61598	Q61598	Rab GDP dissociation inhibitor beta	Gdi2	34.5777	0.651702	1.47692
Q6A0A9;Q8C3F2	Q6A0A9	Constitutive coactivator of PPAR-gamma-like protein 1	FAM120A	31.7904	1.2512	1.47549
P35285	P35285	Ras-related protein Rab-22A	Rab22a	30.8609	0.348377	1.46527
P80316	P80316	T-complex protein 1 subunit epsilon	Cct5	34.6282	0.956845	1.46512
Q9DBG6	Q9DBG6	Dolichyl-diphosphooligosaccharide--protein glycosyltransferase subunit 2	Rpn2	33.738	0.258885	1.46306
P35278	P35278	Ras-related protein Rab-5C	Rab5c	33.8858	0.680987	1.45603
Q921M3	Q921M3	Splicing factor 3B subunit 3	Sf3b3	33.3755	0.61167	1.45497
Q9CX00	Q9CX00	IST1 homolog	Ist1	33.4888	0.580929	1.45236
Q01768	Q01768	Nucleoside diphosphate kinase B	Nme2	35.4279	0.684402	1.45105
Q00PI9	Q00PI9	Heterogeneous nuclear ribonucleoprotein U-like protein 2	Hnrnpul2	33.407	0.626378	1.44663
Q8BTM8	Q8BTM8	Filamin-A	Flna	38.0457	1.99544	1.43637
Q8R081	Q8R081	Heterogeneous nuclear ribonucleoprotein L	Hnrnpl	34.3809	0.343421	1.43487
P70195	P70195	Proteasome subunit beta type-7	Psmb7	31.3597	0.608323	1.43399
P62334	P62334	26S protease regulatory subunit 10B	Psmc6	32.6449	0.61182	1.42991
Q8R143	Q8R143	Pituitary tumor-transforming gene 1 protein-interacting protein	Pttg1ip	32.7794	0.327894	1.42968
P57780	P57780	Alpha-actinin-4	Actn4	36.8507	1.18071	1.41918
P05201	P05201	Aspartate aminotransferase, cytoplasmic	Got1	33.087	0.622087	1.41846
P20352	P20352	Tissue factor	F3	30.3619	0.576641	1.41332
Q9D6R2	Q9D6R2	Isocitrate dehydrogenase [NAD] subunit alpha, mitochondrial	Idh3a	34.2947	0.303384	1.4093
P35762	P35762	CD81 antigen	Cd81	34.4544	0.106124	1.40602
Q99PT1	Q99PT1	Rho GDP-dissociation inhibitor 1	Arhgdia	34.6097	0.654973	1.40372
Q9DC53;Q8JZW4;Q1RLL3;Q9Z140	Q9DC53	Copine-8	Cpne8	32.8338	0.698424	1.40106
Q9ET30	Q9ET30	Transmembrane 9 superfamily member 3	Tm9sf3	32.342	0.239393	1.39593
O70404	O70404	Vesicle-associated membrane protein 8	Vamp8	31.8752	0.329564	1.39528
P51150	P51150	Ras-related protein Rab-7a	Rab7a	35.0417	1.6567	1.38416
Q9DBG3	Q9DBG3	AP-2 complex subunit beta	Ap2b1	33.2335	0.658937	1.37868
Q9CQV8	Q9CQV8	14-3-3 protein beta/alpha;14-3-3 protein beta/alpha, N-terminally processed	Ywhab	33.9126	2.10703	1.37782
P47754	P47754	F-actin-capping protein subunit alpha-2	Capza2	33.536	0.993627	1.36769
Q9WVA4	Q9WVA4	Transgelin-2	Tagln2	34.3676	0.597766	1.36387
P63037	P63037	DnaJ homolog subfamily A member 1	Dnaja1	33.2182	0.626019	1.36317
P35279;P61294	P35279;P61294	Ras-related protein Rab-6A;Ras-related protein Rab-6B	Rab6a;Rab6b	33.9525	1.33905	1.35844
Q61147	Q61147	Ceruloplasmin	Cp	30.8192	0.363313	1.35674
Q6ZWV7	Q6ZWV7	60S ribosomal protein L35	Rpl35	33.1556	1.3371	1.34632
Q5U431	Q5U431	G-protein coupled receptor 39	Gpr39	30.6834	0.212904	1.3462
P62983;P0CG49;P0CG50	P62983;P0CG49;P0CG50	Ubiquitin-40S ribosomal protein S27a;Ubiquitin;40S ribosomal protein S27a;Polyubiquitin-B;Ubiquitin;Polyubiquitin-C;Ubiquitin;Ubiquitin-related 1;Ubiquitin-related 2	Rps27a;Ubb;Ubc	37.7618	4.54948	1.34516
P60335	P60335	Poly(rC)-binding protein 1	Pcbp1	33.6952	0.947099	1.33596
P42932	P42932	T-complex protein 1 subunit theta	Cct8	35.0518	1.16124	1.33475
Q9CPY7	Q9CPY7	Cytosol aminopeptidase	Lap3	33.6107	0.567595	1.33302
P62071	P62071	Ras-related protein R-Ras2	Rras2	34.4494	1.67979	1.33102
Q9D2R0	Q9D2R0	Acetoacetyl-CoA synthetase	Aacs	32.4265	0.230223	1.32994
P97384	P97384	Annexin A11	Anxa11	34.5477	0.928211	1.32462
P28660	P28660	Nck-associated protein 1	Nckap1	31.6401	0.969801	1.31027
Q922B2	Q922B2	Aspartate--tRNA ligase, cytoplasmic	Dars	33.7854	0.549561	1.30339
Q9DB34	Q9DB34	Charged multivesicular body protein 2a	Chmp2a	32.1729	0.328421	1.30175
Q9CY00;A2AKQ8	Q9CY00;A2AKQ8	Tetratricopeptide repeat protein 30B;Tetratricopeptide repeat protein 30A2	Ttc30b;Ttc30a2	30.2735	0.236694	1.29893
Q9WVE8	Q9WVE8	Protein kinase C and casein kinase substrate in neurons protein 2	Pacsin2	32.1184	0.570993	1.29155
P55258	P55258	Ras-related protein Rab-8A	Rab8a	31.3937	0.946796	1.28593
Q9CZU6	Q9CZU6	Citrate synthase, mitochondrial	Cs	34.7255	0.312274	1.2698
P42208	P42208	Septin-2	Sept2	34.1641	0.636124	1.26399
Q68FD5	Q68FD5	Clathrin heavy chain 1	Cltc	36.9583	1.08442	1.26247
P26041	P26041	Moesin	Msn	37.1353	1.11225	1.25164
Q9CQQ7	Q9CQQ7	ATP synthase F(0) complex subunit B1, mitochondrial	Atp5f1	33.0789	0.215817	1.23704
Q9QUI0	Q9QUI0	Transforming protein RhoA	Rhoa	35.0826	0.669834	1.23433
O88342	O88342	WD repeat-containing protein 1	Wdr1	35.3784	1.6024	1.23105
P21956	P21956	Lactadherin	Mfge8	35.4423	0.234452	1.22852
P62880	P62880	Guanine nucleotide-binding protein G(I)/G(S)/G(T) subunit beta-2	Gnb2	35.4303	0.637791	1.22535
P56959	P56959	RNA-binding protein FUS	Fus	32.6203	1.16552	1.22019
P53986	P53986	Monocarboxylate transporter 1	Slc16a1	31.4126	0.0649711	1.21607
O08709	O08709	Peroxiredoxin-6	Prdx6	34.4628	0.63339	1.21405
Q8BY89	Q8BY89	Choline transporter-like protein 2	Slc44a2	32.6013	0.0620012	1.20458
P80314	P80314	T-complex protein 1 subunit beta	Cct2	35.4249	2.19429	1.19634
Q9D8N0	Q9D8N0	Elongation factor 1-gamma	Eef1g	35.859	0.639844	1.19507
Q9DAS9	Q9DAS9	Guanine nucleotide-binding protein G(I)/G(S)/G(O) subunit gamma-12	Gng12	32.3289	0.583118	1.19314
P60122	P60122	RuvB-like 1	Ruvbl1	33.5231	0.346749	1.19184
P99024	P99024	Tubulin beta-5 chain	Tubb5	36.3627	2.17128	1.19092
P60843	P60843	Eukaryotic initiation factor 4A-I	Eif4a1	35.8686	0.654327	1.19049
Q3THW5;P0C0S6	Q3THW5;P0C0S6	Histone H2A.V;Histone H2A.Z	H2afv;H2afz	34.4231	0.544844	1.18809
P47757	P47757	F-actin-capping protein subunit beta	Capzb	33.2909	1.016	1.18716
O70133	O70133	ATP-dependent RNA helicase A	Dhx9	34.6842	0.949207	1.18381
Q9Z127	Q9Z127	Large neutral amino acids transporter small subunit 1	Slc7a5	32.2743	0.0742976	1.17769
Q9D0I9	Q9D0I9	Arginine--tRNA ligase, cytoplasmic	Rars	33.7079	0.899672	1.17632
Q9JIF0;Q6PAK3	Q9JIF0	Protein arginine N-methyltransferase 1	Prmt1	32.9382	0.578303	1.17573
P35293	P35293	Ras-related protein Rab-18	Rab18	32.4686	0.254474	1.16532
P59242	P59242	Cingulin	Cgn	32.8562	0.571365	1.16479
P26443	P26443	Glutamate dehydrogenase 1, mitochondrial	Glud1	34.6023	0.338004	1.16469
Q9Z1Q9	Q9Z1Q9	Valine--tRNA ligase	Vars	34.4864	0.551131	1.15888
P67778	P67778	Prohibitin	Phb	35.2734	0.0526075	1.15184
Q9QUM9	Q9QUM9	Proteasome subunit alpha type-6	Psma6	33.0967	0.982274	1.14684
P35550	P35550	rRNA 2-O-methyltransferase fibrillarin	Fbl	33.8284	0.238542	1.14048
Q64511	Q64511	DNA topoisomerase 2-beta	Top2b	31.8452	0.518705	1.13697
Q8BHL4	Q8BHL4	Retinoic acid-induced protein 3	Gprc5a	34.8154	0.286335	1.13686
G5E829	G5E829	Plasma membrane calcium-transporting ATPase 1	Atp2b1	32.2575	0.630555	1.13298
P09411	P09411	Phosphoglycerate kinase 1	Pgk1	35.993	2.1948	1.13211
P26043	P26043	Radixin	Rdx	32.6528	0.658247	1.13192
P80317	P80317	T-complex protein 1 subunit zeta	Cct6a	34.5139	0.514848	1.12545
P48962;Q3V132	P48962	ADP/ATP translocase 1	Slc25a4	34.9897	0.567671	1.1237
Q60872	Q60872	Eukaryotic translation initiation factor 1A	Eif1a	31.7126	1.27293	1.11508
P54071	P54071	Isocitrate dehydrogenase [NADP], mitochondrial	Idh2	35.1643	0.315561	1.11434
Q8C1B7	Q8C1B7	Septin-11	Sept11	33.9288	0.614138	1.11356
P14733	P14733	Lamin-B1	Lmnb1	34.2833	0.299744	1.10452
P61982	P61982	14-3-3 protein gamma;14-3-3 protein gamma, N-terminally processed	Ywhag	34.4711	0.304885	1.09828
Q9WUM4;Q920M5	Q9WUM4	Coronin-1C	Coro1c	33.5529	0.90343	1.09754
Q62048	Q62048	Astrocytic phosphoprotein PEA-15	Pea15	31.6833	0.244847	1.09672
P11499	P11499	Heat shock protein HSP 90-beta	Hsp90ab1	38.3517	1.20314	1.09318
Q60737	Q60737	Casein kinase II subunit alpha	Csnk2a1	33.9619	0.281888	1.09243
P07901	P07901	Heat shock protein HSP 90-alpha	Hsp90aa1	36.9007	0.610374	1.09211
E9Q5G3	E9Q5G3	Kinesin-like protein KIF23	Kif23	35.9604	0.820602	1.07793
P58252	P58252	Elongation factor 2	Eef2	36.8376	1.40467	1.06474
Q9Z262;Q9Z0S7	Q9Z262	Claudin-6	Cldn6	33.5902	0.332391	1.06286
Q8VDN2	Q8VDN2	Sodium/potassium-transporting ATPase subunit alpha-1	Atp1a1	36.2439	2.46198	1.05946
Q61316	Q61316	Heat shock 70 kDa protein 4	Hspa4	34.6106	0.960469	1.05634
P19324	P19324	Serpin H1	Serpinh1	34.9917	0.238417	1.05577
Q9CZ13	Q9CZ13	Cytochrome b-c1 complex subunit 1, mitochondrial	Uqcrc1	34.292	0.0480819	1.05098
Q920B9	Q920B9	FACT complex subunit SPT16	Supt16h	31.4587	0.206042	1.04724
Q9Z261	Q9Z261	Claudin-7	Cldn7	32.4107	0.259041	1.04632
Q60930	Q60930	Voltage-dependent anion-selective channel protein 2	Vdac2	34.8694	0.469395	1.03882
Q62419;Q62420;Q62421	Q62419	Endophilin-A2	Sh3gl1	30.9577	1.27853	1.03542
Q9Z2U0	Q9Z2U0	Proteasome subunit alpha type-7	Psma7	33.2797	0.5819	1.03064
Q02257	Q02257	Junction plakoglobin	Jup	34.5534	0.497133	1.03029
Q8BMJ2	Q8BMJ2	Leucine--tRNA ligase, cytoplasmic	Lars	33.855	0.890829	1.00954
P68373;Q9JJZ2	P68373	Tubulin alpha-1C chain	Tuba1c	37.9246	1.07025	1.0054
Q9DCN2	Q9DCN2	NADH-cytochrome b5 reductase 3;NADH-cytochrome b5 reductase 3 membrane-bound form;NADH-cytochrome b5 reductase 3 soluble form	Cyb5r3	35.1647	0.531727	0.995026
P24668	P24668	Cation-dependent mannose-6-phosphate receptor	M6pr	31.3526	0.227525	0.98075
P63001;Q05144;Q9ER71	P63001;Q05144	Ras-related C3 botulinum toxin substrate 1;Ras-related C3 botulinum toxin substrate 2	Rac1;Rac2	34.0024	0.706167	0.96764
P97792	P97792	Coxsackievirus and adenovirus receptor homolog	Cxadr	32.3561	0.262628	0.967262
P15379	P15379	CD44 antigen	Cd44	32.3045	0.309224	0.96628
P48678	P48678	Prelamin-A/C;Lamin-A/C	Lmna	35.2859	0.262643	0.958659
Q99L45	Q99L45	Eukaryotic translation initiation factor 2 subunit 2	Eif2s2	32.6533	0.560585	0.939539
O88569	O88569	Heterogeneous nuclear ribonucleoproteins A2/B1	Hnrnpa2b1	36.1929	0.459806	0.926169
P13020	P13020	Gelsolin	Gsn	35.0237	1.22782	0.913615
O35054	O35054	Claudin-4	Cldn4	31.3394	0.0396172	0.908454
Q9WTM5	Q9WTM5	RuvB-like 2	Ruvbl2	33.2413	0.51189	0.905829
P61089;Q9CQ37	P61089	Ubiquitin-conjugating enzyme E2 N	Ube2n	32.9075	0.945698	0.902401
Q7TMB8	Q7TMB8	Cytoplasmic FMR1-interacting protein 1	Cyfip1	32.1962	0.673287	0.891657
P16045	P16045	Galectin-1	Lgals1	36.4809	0.321657	0.887386
P10639	P10639	Thioredoxin	Txn	34.3452	0.0363728	0.885216
O09167	O09167	60S ribosomal protein L21	Rpl21	33.9147	0.0222935	0.88377
Q9QZQ8	Q9QZQ8	Core histone macro-H2A.1	H2afy	33.9041	0.0356884	0.881418
Q9JHJ0;Q9JKK7	Q9JHJ0	Tropomodulin-3	Tmod3	33.2197	0.198924	0.878583
O35286	O35286	Pre-mRNA-splicing factor ATP-dependent RNA helicase DHX15	Dhx15	33.0106	0.307559	0.871023
Q61699	Q61699	Heat shock protein 105 kDa	Hsph1	34.9779	0.245097	0.861631
O08810	O08810	116 kDa U5 small nuclear ribonucleoprotein component	Eftud2	33.6576	0.923733	0.853284
Q00612;P97324	Q00612	Glucose-6-phosphate 1-dehydrogenase X	G6pdx	32.7686	0.282359	0.845706
Q60932	Q60932	Voltage-dependent anion-selective channel protein 1	Vdac1	35.971	0.329123	0.834923
P63017	P63017	Heat shock cognate 71 kDa protein	Hspa8	38.2324	2.2114	0.834031
Q8CGC7	Q8CGC7	Bifunctional glutamate/proline--tRNA ligase;Glutamate--tRNA ligase;Proline--tRNA ligase	Eprs	34.5117	0.481231	0.83301
Q02248	Q02248	Catenin beta-1	Ctnnb1	33.7475	0.577324	0.831739
P11438	P11438	Lysosome-associated membrane glycoprotein 1	Lamp1	33.5312	0.0495089	0.82542
P62259	P62259	14-3-3 protein epsilon	Ywhae	36.4257	1.16719	0.824905
Q80UG5	Q80UG5	Septin-9	Sept9	32.2024	0.204145	0.819436
P35564	P35564	Calnexin	Canx	35.5478	0.526221	0.816894
P14824	P14824	Annexin A6	Anxa6	36.4004	0.786897	0.810002
P62806	P62806	Histone H4	Hist1h4a	39.4091	0.101414	0.795728
O35639	O35639	Annexin A3	Anxa3	37.7561	0.297929	0.79159
P61027	P61027	Ras-related protein Rab-10	Rab10	32.9211	0.507294	0.789779
Q9DBH5	Q9DBH5	Vesicular integral-membrane protein VIP36	Lman2	32.0282	1.21919	0.779318
Q9R0P5	Q9R0P5	Destrin	Dstn	34.2286	0.0782612	0.777217
Q9D1G1	Q9D1G1	Ras-related protein Rab-1B	Rab1b	32.9546	0.893686	0.776659
Q9EQK5	Q9EQK5	Major vault protein	Mvp	33.9157	0.352248	0.773974
P10404;P11370	P10404	MLV-related proviral Env polyprotein;Surface protein;Transmembrane protein		32.2581	0.304802	0.772928
Q8BJF9;Q8C0P5	Q8BJF9	Charged multivesicular body protein 2b	Chmp2b	30.0907	0.613009	0.770822
P40142	P40142	Transketolase	Tkt	34.8913	0.547453	0.759482
P68368	P68368	Tubulin alpha-4A chain	Tuba4a	35.0874	0.71873	0.757718
Q9CR26	Q9CR26	Vacuolar protein sorting-associated protein VTA1 homolog	Vta1	32.1776	0.321155	0.744459
Q6P069	Q6P069	Sorcin	Sri	30.7962	0.212775	0.744305
P26645	P26645	Myristoylated alanine-rich C-kinase substrate	Marcks	32.3177	0.32348	0.741483
P68510	P68510	14-3-3 protein eta	Ywhah	34.2329	0.362834	0.740169
P62821	P62821	Ras-related protein Rab-1A	Rab1A	34.8208	1.62678	0.734565
Q9WU78	Q9WU78	Programmed cell death 6-interacting protein	Pdcd6ip	35.7633	1.29079	0.727929
Q9JJ00	Q9JJ00	Phospholipid scramblase 1	Plscr1	31.8605	0.0445092	0.713255
P38647	P38647	Stress-70 protein, mitochondrial	Hspa9	37.3498	0.210766	0.710989
P18760	P18760	Cofilin-1	Cfl1	37.707	0.26507	0.703821
P68372	P68372	Tubulin beta-4B chain	Tubb4b	38.116	0.75879	0.702405
Q9JKF1	Q9JKF1	Ras GTPase-activating-like protein IQGAP1	Iqgap1	34.8598	0.670274	0.696811
P17742	P17742	Peptidyl-prolyl cis-trans isomerase A;Peptidyl-prolyl cis-trans isomerase A, N-terminally processed	Ppia	37.3202	1.34407	0.692507
Q9DB77	Q9DB77	Cytochrome b-c1 complex subunit 2, mitochondrial	Uqcrc2	34.4457	0.289132	0.680162
Q8CG47	Q8CG47	Structural maintenance of chromosomes protein 4	Smc4	30.9218	0.216966	0.676956
P14602	P14602	Heat shock protein beta-1	Hspb1	36.3333	0.287726	0.676092
P26231;REV__Q9JMB1	P26231	Catenin alpha-1	Ctnna1	35.2197	0.529906	0.67227
P63260	P63260	Actin, cytoplasmic 2;Actin, cytoplasmic 2, N-terminally processed	Actg1	40.7351	1.00841	0.655323
Q03265	Q03265	ATP synthase subunit alpha, mitochondrial	Atp5a1	37.5924	0.105003	0.651748
O54946;Q9QYI8	O54946	DnaJ homolog subfamily B member 6	Dnajb6	29.9889	0.540615	0.643986
P31786	P31786	Acyl-CoA-binding protein	Dbi	32.7974	0.297067	0.631926
P97370	P97370	Sodium/potassium-transporting ATPase subunit beta-3	Atp1b3	32.6129	0.877679	0.626907
P60766	P60766	Cell division control protein 42 homolog	Cdc42	33.7807	0.898562	0.624513
P06151;P00342	P06151	L-lactate dehydrogenase A chain	Ldha	35.1207	0.525105	0.623782
P62196	P62196	26S protease regulatory subunit 8	Psmc5	33.1119	0.795149	0.622256
Q6DFW4	Q6DFW4	Nucleolar protein 58	Nop58	32.9193	0.0106549	0.606107
P58242	P58242	Acid sphingomyelinase-like phosphodiesterase 3b	Smpdl3b	32.2161	0.499184	0.59763
Q9Z2X1	Q9Z2X1	Heterogeneous nuclear ribonucleoprotein F;Heterogeneous nuclear ribonucleoprotein F, N-terminally processed	Hnrnpf	34.2341	0.445245	0.593546
Q99K85	Q99K85	Phosphoserine aminotransferase	Psat1	33.3251	0.55433	0.58569
P35700	P35700	Peroxiredoxin-1	Prdx1	35.6098	0.439616	0.579758
Q69ZN7	Q69ZN7	Myoferlin	Myof	37.407	0.289604	0.569743
O55131;Q9DA97	O55131	Septin-7	Sept7	33.9499	0.546898	0.569561
P97429	P97429	Annexin A4	Anxa4	35.3408	0.0316564	0.563633
Q9D2U9;Q8CGP0	Q9D2U9;Q8CGP0	Histone H2B type 3-A;Histone H2B type 3-B	Hist3h2ba;Hist3h2bb	38.38	0.00035828	0.552251
Q61753	Q61753	D-3-phosphoglycerate dehydrogenase	Phgdh	35.619	0.52121	0.540204
P99026	P99026	Proteasome subunit beta type-4	Psmb4	31.803	0.909755	0.539934
P62320	P62320	Small nuclear ribonucleoprotein Sm D3	Snrpd3	33.2538	1.27365	0.539039
Q9Z1Q5	Q9Z1Q5	Chloride intracellular channel protein 1	Clic1	35.153	0.476521	0.516635
O88792	O88792	Junctional adhesion molecule A	F11r	31.9966	0.278675	0.510063
O35316	O35316	Sodium- and chloride-dependent taurine transporter	Slc6a6	29.1765	0.202592	0.507796
P11031	P11031	Activated RNA polymerase II transcriptional coactivator p15	Sub1	31.2782	0.4906	0.505983
P70349	P70349	Histidine triad nucleotide-binding protein 1	Hint1	33.3964	0.219778	0.505132
O35988	O35988	Syndecan-4	Sdc4	30.7991	0.273567	0.48936
P63101	P63101	14-3-3 protein zeta/delta	Ywhaz	35.89	0.0716415	0.476977
P45376	P45376	Aldose reductase	Akr1b1	34.398	0.448397	0.476172
P57776	P57776	Elongation factor 1-delta	Eef1d	34.6846	0.246797	0.473268
P20029	P20029	78 kDa glucose-regulated protein	Hspa5	37.2593	0.426056	0.470871
Q99K48	Q99K48	Non-POU domain-containing octamer-binding protein	Nono	33.6129	0.185553	0.470625
Q61792;Q9DC07	Q61792	LIM and SH3 domain protein 1	Lasp1	33.3909	0.0419298	0.469945
Q62167	Q62167	ATP-dependent RNA helicase DDX3X	Ddx3x	34.6312	0.368098	0.469146
P84078;P61205	P84078;P61205	ADP-ribosylation factor 1;ADP-ribosylation factor 3	Arf1;Arf3	34.3065	0.51592	0.46216
P68254	P68254	14-3-3 protein theta	Ywhaq	33.749	0.348323	0.459217
Q60692	Q60692	Proteasome subunit beta type-6	Psmb6	31.7582	0.286728	0.459049
P08113	P08113	Endoplasmin	Hsp90b1	36.536	0.307339	0.453382
P14115	P14115	60S ribosomal protein L27a	Rpl27a	33.7531	0.29826	0.445936
Q9JLF6	Q9JLF6	Protein-glutamine gamma-glutamyltransferase K	Tgm1	30.9167	0.562486	0.4417
Q99L47	Q99L47	Hsc70-interacting protein	St13	34.0136	0.839469	0.431443
P09528	P09528	Ferritin heavy chain;Ferritin heavy chain, N-terminally processed	Fth1	32.5738	0.499778	0.428396
Q9CZD3	Q9CZD3	Glycine--tRNA ligase	Gars	33.1854	0.417971	0.419423
P56480	P56480	ATP synthase subunit beta, mitochondrial	Atp5b	37.7852	0.225833	0.41811
P29391;P49945	P29391;P49945	Ferritin light chain 1;Ferritin light chain 2	Ftl1;Ftl2	33.647	0.352813	0.416169
P11679;CON__Q9H552	P11679	Keratin, type II cytoskeletal 8	Krt8	38.0661	0.258757	0.403866
P21107	P21107	Tropomyosin alpha-3 chain	Tpm3	34.6754	0.365513	0.403865
Q9CX86	Q9CX86	Heterogeneous nuclear ribonucleoprotein A0	Hnrnpa0	33.0735	0.512722	0.4024
P63028	P63028	Translationally-controlled tumor protein	Tpt1	33.1988	0.269209	0.400794
O70435	O70435	Proteasome subunit alpha type-3	Psma3	32.059	0.869266	0.39232
P62962	P62962	Profilin-1	Pfn1	35.5932	0.680508	0.384251
P46638;P62492	P46638;P62492	Ras-related protein Rab-11B;Ras-related protein Rab-11A	Rab11b;Rab11a	34.0696	0.496199	0.368471
P70296	P70296	Phosphatidylethanolamine-binding protein 1;Hippocampal cholinergic neurostimulating peptide	Pebp1	34.0983	0.0179412	0.359426
O70456	O70456	14-3-3 protein sigma	Sfn	32.782	0.249236	0.357766
P07356	P07356	Annexin A2	Anxa2	38.1885	0.549168	0.353133
Q61937	Q61937	Nucleophosmin	Npm1	35.6459	0.0367084	0.338144
P10107	P10107	Annexin A1	Anxa1	38.1029	0.142694	0.336028
P52480;P53657	P52480	Pyruvate kinase PKM	Pkm	37.2481	0.947821	0.331788
Q91XV3	Q91XV3	Brain acid soluble protein 1	Basp1	35.051	0.3431	0.328367
P08249	P08249	Malate dehydrogenase, mitochondrial	Mdh2	37.4956	0.183516	0.310873
P53994;P59279	P53994	Ras-related protein Rab-2A	Rab2a	33.8331	0.506163	0.310558
P49312	P49312	Heterogeneous nuclear ribonucleoprotein A1;Heterogeneous nuclear ribonucleoprotein A1, N-terminally processed	Hnrnpa1	35.0825	0.309654	0.310358
P17047	P17047	Lysosome-associated membrane glycoprotein 2	Lamp2	32.4788	0.257338	0.309716
P17751	P17751	Triosephosphate isomerase	Tpi1	35.2681	0.642819	0.305367
P16858	P16858	Glyceraldehyde-3-phosphate dehydrogenase	Gapdh	37.9502	0.0579301	0.30112
P63158	P63158	High mobility group protein B1	Hmgb1	34.6407	0.0060542	0.294708
P80313	P80313	T-complex protein 1 subunit eta	Cct7	34.2519	0.711773	0.291037
Q60605	Q60605	Myosin light polypeptide 6	Myl6	36.4235	0.439025	0.28801
O35737	O35737	Heterogeneous nuclear ribonucleoprotein H;Heterogeneous nuclear ribonucleoprotein H, N-terminally processed	Hnrnph1	34.9314	0.522377	0.27342
Q6IRU2	Q6IRU2	Tropomyosin alpha-4 chain	Tpm4	35.4322	0.0413221	0.269904
Q9D8B3	Q9D8B3	Charged multivesicular body protein 4b	Chmp4b	32.7369	0.0825355	0.267436
Q61584	Q61584	Fragile X mental retardation syndrome-related protein 1	Fxr1	32.8296	0.236448	0.258425
P16125	P16125	L-lactate dehydrogenase B chain	Ldhb	33.0236	0.823784	0.243569
P70372	P70372	ELAV-like protein 1	Elavl1	32.7975	0.200137	0.232272
Q68FL6	Q68FL6	Methionine--tRNA ligase, cytoplasmic	Mars	33.1554	0.220754	0.226875
P08207	P08207	Protein S100-A10	S100a10	34.5703	0.00352115	0.211569
Q8R010	Q8R010	Aminoacyl tRNA synthase complex-interacting multifunctional protein 2	Aimp2	31.3242	0.182217	0.204179
P70670;Q60817	P70670;Q60817	Nascent polypeptide-associated complex subunit alpha, muscle-specific form;Nascent polypeptide-associated complex subunit alpha	Naca	33.3445	0.26029	0.190131
P10126	P10126	Elongation factor 1-alpha 1	Eef1a1	38.4921	0.586415	0.18732
P05064	P05064	Fructose-bisphosphate aldolase A	Aldoa	35.8205	0.23463	0.169815
Q8BG05	Q8BG05	Heterogeneous nuclear ribonucleoprotein A3	Hnrnpa3	34.9624	0.7123	0.160498
P28667	P28667	MARCKS-related protein	Marcksl1	30.493	0.740663	0.127084
Q8VDD5	Q8VDD5	Myosin-9	Myh9	39.3641	0.236664	0.115805
Q6ZWX6	Q6ZWX6	Eukaryotic translation initiation factor 2 subunit 1	Eif2s1	33.2716	0.741046	0.115605
P09103	P09103	Protein disulfide-isomerase	P4hb	35.7237	0.00803219	0.115497
Q62261;P15508	Q62261	Spectrin beta chain, non-erythrocytic 1	Sptbn1	35.2245	0.560501	0.109723
O88844	O88844	Isocitrate dehydrogenase [NADP] cytoplasmic	Idh1	31.3431	0.745462	0.0896991
P48036	P48036	Annexin A5	Anxa5	36.9361	0.0409846	0.0466426
P24369	P24369	Peptidyl-prolyl cis-trans isomerase B	Ppib	34.0273	0.251346	0.0417081
Q8CFE6	Q8CFE6	Sodium-coupled neutral amino acid transporter 2	Slc38a2	31.8431	0.526064	0.0313665
Q8VEK3	Q8VEK3	Heterogeneous nuclear ribonucleoprotein U	Hnrnpu	36.0687	0.111581	0.0293963
Q05816	Q05816	Fatty acid-binding protein, epidermal	Fabp5	33.2908	0.26456	0.0286888
P63038	P63038	60 kDa heat shock protein, mitochondrial	Hspd1	37.9514	0.0201868	0.026526
Q9D1D4	Q9D1D4	Transmembrane emp24 domain-containing protein 10	Tmed10	32.9022	0.764538	0.023316
Q9QYB1	Q9QYB1	Chloride intracellular channel protein 4	Clic4	32.6273	0.462032	0.00560588
P68040	P68040	Guanine nucleotide-binding protein subunit beta-2-like 1;Guanine nucleotide-binding protein subunit beta-2-like 1, N-terminally processed	Gnb2l1	36.0358	0.488024	0.00135545
E9Q557	E9Q557	Desmoplakin	Dsp	31.6416	0.41265	-0.0103538
P70168	P70168	Importin subunit beta-1	Kpnb1	34.6374	0.521484	-0.0226937
P14152	P14152	Malate dehydrogenase, cytoplasmic	Mdh1	33.4673	0.794055	-0.0295738
Q62318	Q62318	Transcription intermediary factor 1-beta	Trim28	33.7072	0.787115	-0.0381705
Q8VDW0	Q8VDW0	ATP-dependent RNA helicase DDX39A	Ddx39a	34.2168	0.250341	-0.0523389
Q99020	Q99020	Heterogeneous nuclear ribonucleoprotein A/B	Hnrnpab	33.5473	0.472682	-0.0583073
P62827;Q61820	P62827	GTP-binding nuclear protein Ran	Ran	35.5739	0.165286	-0.0601042
Q8BX17	Q8BX17	Gem-associated protein 5	Gemin5	30.8392	0.170898	-0.0810949
P50543	P50543	Protein S100-A11	S100a11	33.6426	0.468655	-0.0921235
Q01853	Q01853	Transitional endoplasmic reticulum ATPase	Vcp	36.0501	0.379441	-0.10743
P62245	P62245	40S ribosomal protein S15a	Rps15a	34.2122	0.381959	-0.150942
P17710	P17710	Hexokinase-1	Hk1	33.2104	0.010456	-0.159253
P54227;P63042	P54227	Stathmin	Stmn1	31.3956	0.488192	-0.16527
P62830	P62830	60S ribosomal protein L23	Rpl23	34.1409	0.769755	-0.181293
Q8BU30	Q8BU30	Isoleucine--tRNA ligase, cytoplasmic	Iars	33.8465	0.299491	-0.188231
P27773	P27773	Protein disulfide-isomerase A3	Pdia3	36.7815	0.226506	-0.200318
Q9Z0G9	Q9Z0G9	Claudin-3	Cldn3	32.8108	0.452117	-0.213504
P84228	P84228	Histone H3.2	Hist1h3b	37.6117	0.457645	-0.216852
Q64433	Q64433	10 kDa heat shock protein, mitochondrial	Hspe1	36.3141	0.00794484	-0.220578
P62204;Q9D6P8;P20801	P62204;Q9D6P8	Calmodulin;Calmodulin-like protein 3	Calm1;Calml3	33.6253	0.44793	-0.228616
Q99LX0	Q99LX0	Protein deglycase DJ-1	Park7	32.3299	0.226551	-0.236068
P17182;P17183	P17182	Alpha-enolase	Eno1	36.7622	0.0214692	-0.252335
Q3THE2;Q9CQ19	Q3THE2;Q9CQ19	Myosin regulatory light chain 12B;Myosin regulatory light polypeptide 9	Myl12b;Myl9	35.4137	0.363396	-0.253227
P62911;P17932	P62911	60S ribosomal protein L32	Rpl32	33.7901	0.291465	-0.258842
Q9ESX5	Q9ESX5	H/ACA ribonucleoprotein complex subunit 4	Dkc1	32.0609	0.19546	-0.286008
P51881	P51881	ADP/ATP translocase 2;ADP/ATP translocase 2, N-terminally processed	Slc25a5	36.3081	0.172742	-0.288718
Q9D2G2	Q9D2G2	Dihydrolipoyllysine-residue succinyltransferase component of 2-oxoglutarate dehydrogenase complex, mitochondrial	Dlst	33.3299	0.210527	-0.291304
P14211	P14211	Calreticulin	Calr	36.2603	0.114396	-0.312792
Q6PDM2	Q6PDM2	Serine/arginine-rich splicing factor 1	Srsf1	33.5134	0.405155	-0.314222
Q61391;Q9JLI3	Q61391	Neprilysin	Mme	34.1991	0.407434	-0.355957
O54962	O54962	Barrier-to-autointegration factor;Barrier-to-autointegration factor, N-terminally processed	Banf1	33.9608	0.196047	-0.364619
Q9D0E1	Q9D0E1	Heterogeneous nuclear ribonucleoprotein M	Hnrnpm	35.0052	0.391202	-0.429678
Q9CXW4	Q9CXW4	60S ribosomal protein L11	Rpl11	33.8761	0.32427	-0.439789
P05202	P05202	Aspartate aminotransferase, mitochondrial	Got2	36.4979	0.345054	-0.449192
P14206	P14206	40S ribosomal protein SA	Rpsa	36.2089	0.455397	-0.449246
P09405	P09405	Nucleolin	Ncl	36.1508	0.157247	-0.473536
P62960;Q9Z2C8	P62960	Nuclease-sensitive element-binding protein 1	Ybx1	34.2468	0.332509	-0.486325
P58771	P58771	Tropomyosin alpha-1 chain	Tpm1	36.2673	0.0772847	-0.50222
Q8CGP5;Q8CGP6;Q8BFU2;P22752;Q8CGP7	Q8CGP5;Q8CGP6;Q8BFU2;P22752;Q8CGP7	Histone H2A type 1-F;Histone H2A type 1-H;Histone H2A type 3;Histone H2A type 1;Histone H2A type 1-K	Hist1h2af;Hist1h2ah;Hist3h2a;Hist1h2ab;Hist1h2ak	38.6265	0.0382832	-0.52756
Q61171	Q61171	Peroxiredoxin-2	Prdx2	33.7484	0.0136492	-0.561853
P84104	P84104	Serine/arginine-rich splicing factor 3	Srsf3	33.6897	0.696054	-0.582002
Q9Z204	Q9Z204	Heterogeneous nuclear ribonucleoproteins C1/C2	Hnrnpc	33.7456	0.251381	-0.583203
Q8VHX6	Q8VHX6	Filamin-C	Flnc	32.5947	0.295999	-0.583843
Q6ZWU9	Q6ZWU9	40S ribosomal protein S27	Rps27	33.0823	0.359735	-0.60681
P61979	P61979	Heterogeneous nuclear ribonucleoprotein K	Hnrnpk	35.0169	1.01438	-0.654736
P53026	P53026	60S ribosomal protein L10a	Rpl10a	34.4678	0.393647	-0.663877
Q60668	Q60668	Heterogeneous nuclear ribonucleoprotein D0	Hnrnpd	34.1457	1.22071	-0.697545
Q61656	Q61656	Probable ATP-dependent RNA helicase DDX5	Ddx5	34.531	0.688113	-0.719172
P51410	P51410	60S ribosomal protein L9	Rpl9	34.2909	0.387605	-0.723224
P83882	P83882	60S ribosomal protein L36a	Rpl36a	32.4961	0.322391	-0.743478
Q7TPV4	Q7TPV4	Myb-binding protein 1A	Mybbp1a	34.1845	0.0202374	-0.752992
P61358	P61358	60S ribosomal protein L27	Rpl27	34.6148	0.388958	-0.760647
Q8VIJ6	Q8VIJ6	Splicing factor, proline- and glutamine-rich	Sfpq	34.5125	0.290232	-0.819552
Q9D6Z1	Q9D6Z1	Nucleolar protein 56	Nop56	33.4586	0.200692	-0.824405
P62702	P62702	40S ribosomal protein S4, X isoform	Rps4x	35.6596	0.246836	-0.825041
P60867	P60867	40S ribosomal protein S20	Rps20	34.1568	0.34283	-0.826228
Q62093	Q62093	Serine/arginine-rich splicing factor 2	Srsf2	32.4844	1.06779	-0.826393
P62843	P62843	40S ribosomal protein S15	Rps15	32.8795	0.681787	-0.858125
P62301	P62301	40S ribosomal protein S13	Rps13	34.6978	0.275171	-0.879757
P32067	P32067	Lupus La protein homolog	Ssb	32.3451	0.166338	-0.902663
P63325	P63325	40S ribosomal protein S10	Rps10	33.189	0.0391742	-0.93329
Q9D8E6	Q9D8E6	60S ribosomal protein L4	Rpl4	35.728	0.308216	-0.934013
P10922	P10922	Histone H1.0;Histone H1.0, N-terminally processed	H1f0	32.9238	0.0703721	-1.01482
P43277	P43277	Histone H1.3	Hist1h1d	34.1915	0.0356178	-1.04038
P14131	P14131	40S ribosomal protein S16	Rps16	34.7699	0.343152	-1.0415
P62908	P62908	40S ribosomal protein S3	Rps3	35.9601	0.105668	-1.051
Q9CPR4	Q9CPR4	60S ribosomal protein L17	Rpl17	34.2783	0.329372	-1.0729
P47962	P47962	60S ribosomal protein L5	Rpl5	34.6751	1.35709	-1.08366
P26350	P26350	Prothymosin alpha;Prothymosin alpha, N-terminally processed;Thymosin alpha	Ptma	32.4162	0.176313	-1.08596
P25444	P25444	40S ribosomal protein S2	Rps2	35.1633	0.23123	-1.10309
P43275	P43275	Histone H1.1	Hist1h1a	33.9408	0.558248	-1.12072
P62852	P62852	40S ribosomal protein S25	Rps25	33.8806	0.50474	-1.16373
P62264	P62264	40S ribosomal protein S14	Rps14	34.2915	0.399897	-1.22806
P63276	P63276	40S ribosomal protein S17	Rps17	33.9595	0.308832	-1.23152
O55142	O55142	60S ribosomal protein L35a	Rpl35a	33.4264	0.685827	-1.24326
P63323	P63323	40S ribosomal protein S12	Rps12	34.6538	0.278005	-1.25589
P12970	P12970	60S ribosomal protein L7a	Rpl7a	35.554	0.757209	-1.25713
P62242	P62242	40S ribosomal protein S8	Rps8	35.7249	0.255213	-1.27195
Q9CR57	Q9CR57	60S ribosomal protein L14	Rpl14	34.2046	0.552309	-1.27928
P62889	P62889	60S ribosomal protein L30	Rpl30	34.7854	0.302514	-1.28411
P35979	P35979	60S ribosomal protein L12	Rpl12	35.1834	0.342969	-1.28964
P97351	P97351	40S ribosomal protein S3a	Rps3a	35.4851	0.284494	-1.29595
P97461	P97461	40S ribosomal protein S5;40S ribosomal protein S5, N-terminally processed	Rps5	33.844	0.214469	-1.29823
P27659	P27659	60S ribosomal protein L3	Rpl3	35.5694	0.278753	-1.30317
P99027	P99027	60S acidic ribosomal protein P2	Rplp2	35.897	0.22675	-1.35415
Q6ZWV3;P86048	Q6ZWV3;P86048	60S ribosomal protein L10;60S ribosomal protein L10-like	Rpl10;Rpl10l	34.3989	0.317161	-1.35773
P62281	P62281	40S ribosomal protein S11	Rps11	35.1171	0.462653	-1.37906
P62082	P62082	40S ribosomal protein S7	Rps7	34.4892	0.288808	-1.38629
Q9CZX8	Q9CZX8	40S ribosomal protein S19	Rps19	33.9974	0.0722656	-1.39644
P62270	P62270	40S ribosomal protein S18	Rps18	34.6842	1.17704	-1.44967
P62900	P62900	60S ribosomal protein L31	Rpl31	33.6742	0.794838	-1.45273
P15864;Q07133	P15864	Histone H1.2	Hist1h1c	36.6396	1.2115	-1.45529
Q9CY58	Q9CY58	Plasminogen activator inhibitor 1 RNA-binding protein	Serbp1	33.6009	0.598494	-1.45916
P61514	P61514	60S ribosomal protein L37a	Rpl37a	32.6579	0.233731	-1.47881
Q8BP67	Q8BP67	60S ribosomal protein L24	Rpl24	34.0381	0.294981	-1.53876
Q9D1R9	Q9D1R9	60S ribosomal protein L34	Rpl34	32.7845	0.556368	-1.55014
P62751	P62751	60S ribosomal protein L23a	Rpl23a	33.928	0.285773	-1.55579
P47915	P47915	60S ribosomal protein L29	Rpl29	32.7188	0.128208	-1.58112
Q6ZWN5	Q6ZWN5	40S ribosomal protein S9	Rps9	35.467	0.582299	-1.61968
Q9CQR2	Q9CQR2	40S ribosomal protein S21	Rps21	32.5957	0.311848	-1.67459
P43274	P43274	Histone H1.4	Hist1h1e	35.3569	0.106767	-1.69149
Q9CZM2	Q9CZM2	60S ribosomal protein L15	Rpl15	34.7176	0.216566	-1.73654
P62267	P62267	40S ribosomal protein S23	Rps23	33.9864	1.71612	-1.73809
Q8QZT1	Q8QZT1	Acetyl-CoA acetyltransferase, mitochondrial	Acat1	32.9521	0.0359256	-1.79356
Q02819	Q02819	Nucleobindin-1	Nucb1	32.3135	0.192686	-1.79561
O35887	O35887	Calumenin	Calu	34.0683	0.345006	-1.81069
P62754	P62754	40S ribosomal protein S6	Rps6	34.8914	1.80528	-1.85905
P47964	P47964	60S ribosomal protein L36	Rpl36	32.22	0.0654293	-1.9306
P41105	P41105	60S ribosomal protein L28	Rpl28	33.3873	1.89281	-1.9571
P19253	P19253	60S ribosomal protein L13a	Rpl13a	34.1965	1.88409	-1.9656
P14148	P14148	60S ribosomal protein L7	Rpl7	35.5041	0.836797	-1.96615
P14869	P14869	60S acidic ribosomal protein P0	Rplp0	35.6321	0.240157	-1.97474
P61255	P61255	60S ribosomal protein L26	Rpl26	33.722	0.230724	-1.97667
P62918	P62918	60S ribosomal protein L8	Rpl8	34.7064	1.50452	-2.08739
P62855	P62855	40S ribosomal protein S26	Rps26	34.1374	0.367018	-2.1113
P62717	P62717	60S ribosomal protein L18a	Rpl18a	34.7513	0.235471	-2.13723
P35980	P35980	60S ribosomal protein L18	Rpl18	35.7223	1.53974	-2.15089
Q04750;Q8R4U6	Q04750	DNA topoisomerase 1	Top1	32.5839	0.353578	-2.16906
P47911	P47911	60S ribosomal protein L6	Rpl6	35.3585	1.49507	-2.2068
P84099	P84099	60S ribosomal protein L19	Rpl19	34.0456	2.57422	-2.23193
P62862	P62862	40S ribosomal protein S30	Fau	32.293	0.199325	-2.26044
P62849	P62849	40S ribosomal protein S24	Rps24	33.0282	0.0806523	-2.58976
P47963	P47963	60S ribosomal protein L13	Rpl13	34.526	2.17172	-2.72158
P10923	P10923	Osteopontin	Spp1	30.902	1.61432	-3.32656
P03975	P03975	IgE-binding protein	Iap	35.312	1.10592	-4.42218
Protein IDs	Majority protein IDs	Protein names	Gene names	Intensity	-Log Student's T-test p-value Bbs4_exosome_WT_Exosome	Bbs4_exosome_x/y_WT_Exosome
A2A5Z6	A2A5Z6	E3 ubiquitin-protein ligase SMURF2	Smurf2	26.3696	0.467382	0
A2A699	A2A699	Protein FAM171A2	Fam171a2	26.3148	0.838848	0
A2APV2	A2APV2	Formin-like protein 2	Fmnl2	26.5896	-4.34294e-08	0
E9Q634;P70248	E9Q634	Unconventional myosin-Ie	Myo1e	30.4163	0.2553	0
O09117	O09117	Synaptophysin-like protein 1	Sypl1	29.994	0.26363	0
O88507	O88507	Ciliary neurotrophic factor receptor subunit alpha	Cntfr	27.5723	-4.34294e-08	0
P10518	P10518	Delta-aminolevulinic acid dehydratase	Alad	29.329	-4.34294e-08	0
P11688	P11688	Integrin alpha-5;Integrin alpha-5 heavy chain;Integrin alpha-5 light chain	Itga5	28.0735	0.838849	0
P13439	P13439	Uridine 5-monophosphate synthase;Orotate phosphoribosyltransferase;Orotidine 5-phosphate decarboxylase	Umps	31.4213	0.838837	0
P15306	P15306	Thrombomodulin	Thbd	27.7694	-4.34294e-08	0
P18406	P18406	Protein CYR61	Cyr61	29.9728	0.00919713	0
P35917	P35917	Vascular endothelial growth factor receptor 3	Flt4	30.6614	0.467382	0
P35951	P35951	Low-density lipoprotein receptor	Ldlr	29.5185	0.467382	0
P52963	P52963	Band 4.1-like protein 4A	Epb41l4a	27.0936	0.467382	0
P59108	P59108	Copine-2	Cpne2	28.4566	0.467382	0
P61028	P61028	Ras-related protein Rab-8B	Rab8b	27.869	0.838839	0
P62274	P62274	40S ribosomal protein S29	Rps29	31.9474	0.214033	0
P70182;P70181;O70161	P70182	Phosphatidylinositol 4-phosphate 5-kinase type-1 alpha	Pip5k1a	28.0718	0.838454	0
Q02738	Q02738	Gap junction beta-4 protein	Gjb4	25.2521	0.837927	0
Q3UDE2	Q3UDE2	Tubulin--tyrosine ligase-like protein 12	Ttll12	31.2621	0.838843	0
Q3UMF0	Q3UMF0	Cordon-bleu protein-like 1	Cobll1	30.2858	0.467382	0
Q4KL18	Q4KL18	Transmembrane protein 171	Tmem171	26.6798	0.467382	0
Q5DTU0	Q5DTU0	Actin filament-associated protein 1-like 2	Afap1l2	30.1123	0.838848	0
Q5SXY1	Q5SXY1	Cytospin-B	Specc1	29.473	-4.34294e-08	0
Q61194	Q61194	Phosphatidylinositol 4-phosphate 3-kinase C2 domain-containing subunit alpha	Pik3c2a	28.4297	-4.34294e-08	0
Q6P5F6	Q6P5F6	Zinc transporter ZIP10	Slc39a10	28.1063	0.837673	0
Q80UP8	Q80UP8	Sodium-dependent phosphate transporter 2	Slc20a2	27.7211	0.467382	0
Q80XC3	Q80XC3	USP6 N-terminal-like protein	Usp6nl	29.4131	0.467382	0
Q80YS6	Q80YS6	Actin filament-associated protein 1	Afap1	31.6847	0.286464	0
Q8BGD9	Q8BGD9	Eukaryotic translation initiation factor 4B	Eif4b	31.8023	0.0727858	0
Q8BGK6	Q8BGK6	Y+L amino acid transporter 2	Slc7a6	29.4764	0.838267	0
Q8BHJ6	Q8BHJ6	Serine incorporator 5	Serinc5	26.1687	-4.34294e-08	0
Q8BJW6	Q8BJW6	Eukaryotic translation initiation factor 2A;Eukaryotic translation initiation factor 2A, N-terminally processed	Eif2a	30.9749	0.247806	0
Q8BKG3	Q8BKG3	Inactive tyrosine-protein kinase 7	Ptk7	30.6395	0.201886	0
Q8BNY6	Q8BNY6	Neuronal calcium sensor 1	Ncs1	27.6386	-4.34294e-08	0
Q8BXK9;Q8BHB9	Q8BXK9	Chloride intracellular channel protein 5	Clic5	29.8351	0.838609	0
Q8C180;Q91WJ0	Q8C180	Fibroblast growth factor receptor substrate 2	Frs2	27.485	0.467382	0
Q8K078	Q8K078	Solute carrier organic anion transporter family member 4A1	Slco4a1	28.8475	0.467382	0
Q8R3P2	Q8R3P2	Probable E3 ubiquitin-protein ligase DTX2	Dtx2	25.7627	-4.34294e-08	0
Q8VDL4	Q8VDL4	ADP-dependent glucokinase	Adpgk	30.1398	0.467382	0
Q8VI36	Q8VI36	Paxillin	Pxn	29.7066	0.838814	0
Q91W69	Q91W69	Epsin-3	Epn3	27.8562	-4.34294e-08	0
Q921J2	Q921J2	GTP-binding protein Rheb	Rheb	29.798	0.838732	0
Q99JZ0	Q99JZ0	Syntenin-2	Sdcbp2	27.3044	0.467382	0
Q9CQM5	Q9CQM5	Thioredoxin domain-containing protein 17	Txndc17	30.6278	0.00460905	0
Q9CXF4	Q9CXF4	TBC1 domain family member 15	Tbc1d15	30.6028	0.838849	0
Q9D358	Q9D358	Low molecular weight phosphotyrosine protein phosphatase	Acp1	31.0858	0.000997885	0
Q9D709	Q9D709	Transmembrane protein 79	Tmem79	27.0072	0.838164	0
Q9DCK3	Q9DCK3	Tetraspanin-4	Tspan4	29.0934	0.838842	0
Q9ES46	Q9ES46	Beta-parvin	Parvb	27.6508	0.467382	0
Q9JKB1	Q9JKB1	Ubiquitin carboxyl-terminal hydrolase isozyme L3	Uchl3	30.6635	0.838843	0
Q9JKB3	Q9JKB3	Y-box-binding protein 3	Ybx3	30.7151	0.0343789	0
Q9R1J0	Q9R1J0	Sterol-4-alpha-carboxylate 3-dehydrogenase, decarboxylating	Nsdhl	31.5979	0.838715	0
Q9WTK5	Q9WTK5	Nuclear factor NF-kappa-B p100 subunit;Nuclear factor NF-kappa-B p52 subunit	Nfkb2	31.1128	0.838657	0
Q9Z1W9	Q9Z1W9	STE20/SPS1-related proline-alanine-rich protein kinase	Stk39	30.4054	0.838662	0

## Sheet: Bbs4  smEVs-log2
Protein IDs	Majority protein IDs	Protein names	Gene names	Intensity	-Log Student's T-test p-value Bbs4_exosome_WT_Exosome	Bbs4_exosome_x/y_WT_Exosome
Q8R3G9	Q8R3G9	Tetraspanin-8	Tspan8	35.6725	3.26211	26.5837
Q99LI8	Q99LI8	Hepatocyte growth factor-regulated tyrosine kinase substrate	Hgs	33.0405	1.72066	26.3745
P70297	P70297	Signal transducing adapter molecule 1	Stam	32.072	2.8319	24.8471
P43276	P43276	Histone H1.5	Hist1h1b	34.0358	3.23967	24.2755
P23242	P23242	Gap junction alpha-1 protein	Gja1	31.1113	2.98963	23.8755
Q9WTQ5	Q9WTQ5	A-kinase anchor protein 12	Akap12	34.7372	2.12817	23.7339
Q9ERK4	Q9ERK4	Exportin-2	Cse1l	34.2775	2.17031	23.4521
Q62266	Q62266	Cornifin-A	Sprr1a	33.6268	3.26085	23.1174
A2TJV2	A2TJV2	Paralemmin-3	Palm3	32.3968	1.3733	23.1095
P35822;P28828	P35822	Receptor-type tyrosine-protein phosphatase kappa	Ptprk	31.4658	13.3858	22.9943
P32507	P32507	Nectin-2	Pvrl2	31.0152	1.22411	22.9426
Q8VEJ9	Q8VEJ9	Vacuolar protein sorting-associated protein 4A	Vps4a	31.2723	3.36153	22.8468
P19157	P19157	Glutathione S-transferase P 1	Gstp1	35.0124	1.12919	22.7578
P46735	P46735	Unconventional myosin-Ib	Myo1b	32.2772	2.28582	22.631
P28656	P28656	Nucleosome assembly protein 1-like 1	Nap1l1	33.8748	3.61472	22.5985
P11440	P11440	Cyclin-dependent kinase 1	Cdk1	32.8764	2.05871	22.579
P14069	P14069	Protein S100-A6	S100a6	34.4813	1.06387	22.5405
Q8BJU2	Q8BJU2	Tetraspanin-9	Tspan9	31.1709	1.99144	22.4801
Q8CJ40	Q8CJ40	Rootletin	Crocc	32.2535	1.99293	22.4791
Q8QZY6	Q8QZY6	Tetraspanin-14	Tspan14	30.5522	2.20192	22.4517
Q3TJ91	Q3TJ91	Lethal(2) giant larvae protein homolog 2	Llgl2	32.8224	1.9998	22.4273
Q61503	Q61503	5-nucleotidase	Nt5e	30.6286	1.33166	22.425
Q9CQX2	Q9CQX2	Cytochrome b5 type B	Cyb5b	34.1432	1.82295	22.4149
Q9EPT5	Q9EPT5	Solute carrier organic anion transporter family member 2A1	Slco2a1	31.7793	1.90757	22.2465
P63321	P63321	Ras-related protein Ral-A	Rala	31.1512	2.32769	22.2173
O35874	O35874	Neutral amino acid transporter A	Slc1a4	30.308	1.3002	22.1447
O55234	O55234	Proteasome subunit beta type-5	Psmb5	32.5715	2.06006	22.1353
P51432	P51432	1-phosphatidylinositol 4,5-bisphosphate phosphodiesterase beta-3	Plcb3	31.474	1.90891	22.1149
P14685	P14685	26S proteasome non-ATPase regulatory subunit 3	Psmd3	33.185	1.20984	22.0854
Q60631	Q60631	Growth factor receptor-bound protein 2	Grb2	31.0417	2.0802	22.0753
P56677	P56677	Suppressor of tumorigenicity 14 protein homolog	St14	32.7649	1.2489	22.0681
Q60770	Q60770	Syntaxin-binding protein 3	Stxbp3	30.7819	2.21817	22.0522
Q00493	Q00493	Carboxypeptidase E	Cpe	31.5544	3.1645	22.0038
Q64337	Q64337	Sequestosome-1	Sqstm1	32.8904	1.17308	21.9787
Q9DCD0	Q9DCD0	6-phosphogluconate dehydrogenase, decarboxylating	Pgd	32.9203	2.05524	21.9408
Q9CVB6	Q9CVB6	Actin-related protein 2/3 complex subunit 2	Arpc2	33.602	2.15373	21.9387
Q61001	Q61001	Laminin subunit alpha-5	Lama5	32.0844	2.35123	21.9186
Q6PB44	Q6PB44	Tyrosine-protein phosphatase non-receptor type 23	Ptpn23	30.8152	2.41058	21.9076
P84091	P84091	AP-2 complex subunit mu	Ap2m1	32.5444	1.00666	21.8898
Q924C6	Q924C6	Lysyl oxidase homolog 4	Loxl4	30.3498	3.26822	21.8888
Q8CFI0;Q6I6G8	Q8CFI0	E3 ubiquitin-protein ligase NEDD4-like	Nedd4l	31.9407	2.21866	21.8779
Q64324	Q64324	Syntaxin-binding protein 2	Stxbp2	32.2021	2.05433	21.8709
P97333	P97333	Neuropilin-1	Nrp1	31.1589	16.3233	21.8685
P47791	P47791	Glutathione reductase, mitochondrial	Gsr	33.851	1.15517	21.8652
Q91VH2	Q91VH2	Sorting nexin-9	Snx9	32.5283	1.08211	21.8517
Q9D379	Q9D379	Epoxide hydrolase 1	Ephx1	34.4933	1.27631	21.8473
P47856;Q9Z2Z9	P47856	Glutamine--fructose-6-phosphate aminotransferase [isomerizing] 1	Gfpt1	31.8579	3.25948	21.8034
Q61146	Q61146	Occludin	Ocln	30.3746	1.03837	21.8027
Q9Z2M6	Q9Z2M6	Ubiquitin-like protein 3	Ubl3	30.2126	3.25879	21.7736
O55143;Q8R429;Q64518	O55143	Sarcoplasmic/endoplasmic reticulum calcium ATPase 2	Atp2a2	34.3055	2.05101	21.7706
Q8BWB6	Q8BWB6	Metalloreductase STEAP2	Steap2	31.4037	1.10192	21.748
P12815	P12815	Programmed cell death protein 6	Pdcd6	32.1383	2.25959	21.7468
A2AJN7	A2AJN7	Sodium bicarbonate transporter-like protein 11	Slc4a11	31.5723	1.91498	21.734
Q9WUM3	Q9WUM3	Coronin-1B	Coro1b	32.8792	1.12543	21.7046
Q80SZ7	Q80SZ7	Guanine nucleotide-binding protein G(I)/G(S)/G(O) subunit gamma-5	Gng5	30.7706	1.1019	21.695
O35379	O35379	Multidrug resistance-associated protein 1	Abcc1	32.4013	1.08464	21.6883
P02469	P02469	Laminin subunit beta-1	Lamb1	32.2001	2.35375	21.6816
O35129	O35129	Prohibitin-2	Phb2	34.7708	1.04966	21.677
P26638	P26638	Serine--tRNA ligase, cytoplasmic	Sars	32.9571	12.3474	21.6762
P61161	P61161	Actin-related protein 2	Actr2	33.7386	2.22631	21.6749
O09044	O09044	Synaptosomal-associated protein 23	Snap23	30.5324	1.13439	21.6635
P23116	P23116	Eukaryotic translation initiation factor 3 subunit A	Eif3a	33.6938	2.30516	21.6626
P11627	P11627	Neural cell adhesion molecule L1	L1cam	30.6841	1.06756	21.6468
O70439	O70439	Syntaxin-7	Stx7	31.3288	3.56579	21.6311
Q8BH64	Q8BH64	EH domain-containing protein 2	Ehd2	29.0867	1.78245	21.6209
Q9R1P4	Q9R1P4	Proteasome subunit alpha type-1	Psma1	32.3967	1.83757	21.6106
P34022	P34022	Ran-specific GTPase-activating protein	Ranbp1	33.6215	1.95319	21.6079
Q9CQD1	Q9CQD1	Ras-related protein Rab-5A	Rab5a	31.3226	1.85204	21.606
Q99K51;Q61233	Q99K51	Plastin-3	Pls3	33.8784	3.66881	21.6049
P40124	P40124	Adenylyl cyclase-associated protein 1	Cap1	33.4213	2.01287	21.593
P02463	P02463	Collagen alpha-1(IV) chain;Arresten	Col4a1	29.8862	1.17351	21.5844
Q91Z67	Q91Z67	SLIT-ROBO Rho GTPase-activating protein 2	Srgap2	29.7194	1.17273	21.5843
Q8BG32	Q8BG32	26S proteasome non-ATPase regulatory subunit 11	Psmd11	33.1121	2.16056	21.581
Q5F2E8	Q5F2E8	Serine/threonine-protein kinase TAO1	Taok1	30.2068	1.20038	21.5775
Q91YQ5	Q91YQ5	Dolichyl-diphosphooligosaccharide--protein glycosyltransferase subunit 1	Rpn1	34.6602	2.02348	21.5686
Q62159	Q62159	Rho-related GTP-binding protein RhoC	Rhoc	31.2081	1.30684	21.5532
Q8VEM8	Q8VEM8	Phosphate carrier protein, mitochondrial	Slc25a3	35.1146	1.0503	21.5471
Q05512	Q05512	Serine/threonine-protein kinase MARK2	Mark2	31.4022	2.15003	21.5446
Q9DB05;P28663	Q9DB05	Alpha-soluble NSF attachment protein	Napa	31.9993	1.8232	21.5362
P0CG14	P0CG14	Chromosome transmission fidelity protein 8 homolog isoform 2	Chtf8	27.8508	3.26157	21.5321
P62858	P62858	40S ribosomal protein S28	Rps28	33.1253	3.27132	21.4769
Q9Z0P4	Q9Z0P4	Paralemmin-1	Palm	30.2817	1.15988	21.4761
P63168	P63168	Dynein light chain 1, cytoplasmic	Dynll1	33.1475	1.99214	21.4655
Q9QZC7	Q9QZC7	Pleckstrin homology domain-containing family B member 2	Plekhb2	29.3444	1.9916	21.4645
Q64455	Q64455	Receptor-type tyrosine-protein phosphatase eta	Ptprj	30.2007	1.14304	21.4566
Q02013	Q02013	Aquaporin-1	Aqp1	29.9449	3.25882	21.4556
Q8QZY1	Q8QZY1	Eukaryotic translation initiation factor 3 subunit L	Eif3l	32.8785	1.84699	21.4496
Q8R1B4	Q8R1B4	Eukaryotic translation initiation factor 3 subunit C	Eif3c	33.4303	1.12012	21.4428
O89051	O89051	Integral membrane protein 2B;BRI2, membrane form;BRI2 intracellular domain;BRI2C, soluble form;Bri23 peptide	Itm2b	30.7233	1.80618	21.4264
Q8JZQ9	Q8JZQ9	Eukaryotic translation initiation factor 3 subunit B	Eif3b	33.7596	1.24118	21.4167
O55135	O55135	Eukaryotic translation initiation factor 6	Eif6	32.8798	1.82027	21.4077
Q9DBJ3;Q80Y61	Q9DBJ3	Brain-specific angiogenesis inhibitor 1-associated protein 2-like protein 1	Baiap2l1	29.6655	1.12969	21.3834
Q9D0R2	Q9D0R2	Threonine--tRNA ligase, cytoplasmic	Tars	33.3368	1.8386	21.3795
Q9R1P0	Q9R1P0	Proteasome subunit alpha type-4	Psma4	32.2814	3.3665	21.3529
Q3UUY6	Q3UUY6	Prominin-2	Prom2	28.938	3.25761	21.3418
P70206	P70206	Plexin-A1	Plxna1	30.1483	3.11341	21.3385
P10810	P10810	Monocyte differentiation antigen CD14	Cd14	29.5776	1.98746	21.3384
O70251	O70251	Elongation factor 1-beta	Eef1b	34.0354	1.10696	21.3128
Q62426	Q62426	Cystatin-B	Cstb	33.2912	1.76963	21.3089
P21278	P21278	Guanine nucleotide-binding protein subunit alpha-11	Gna11	31.2445	1.12853	21.3064
A2A8L5	A2A8L5	Receptor-type tyrosine-protein phosphatase F	Ptprf	29.7468	3.24267	21.2799
Q9R0M4	Q9R0M4	Podocalyxin	Podxl	31.2105	1.11878	21.2628
Q60751	Q60751	Insulin-like growth factor 1 receptor;Insulin-like growth factor 1 receptor alpha chain;Insulin-like growth factor 1 receptor beta chain	Igf1r	30.9805	2.26934	21.2559
Q9R1S8	Q9R1S8	Calpain-7	Capn7	29.3565	1.1176	21.255
Q3UQ28	Q3UQ28	Peroxidasin homolog	Pxdn	29.5184	3.26608	21.2544
P61164	P61164	Alpha-centractin	Actr1a	32.5783	3.25939	21.2388
Q99KK7	Q99KK7	Dipeptidyl peptidase 3	Dpp3	32.7451	2.05301	21.2354
Q9QUR6	Q9QUR6	Prolyl endopeptidase	Prep	33.5693	1.92336	21.2291
P68134;P68033;P63268;P62737	P68134;P68033;P63268;P62737	Actin, alpha skeletal muscle;Actin, alpha cardiac muscle 1;Actin, gamma-enteric smooth muscle;Actin, aortic smooth muscle	Acta1;Actc1;Actg2;Acta2	36.6533	1.08822	21.2239
P10833	P10833	Ras-related protein R-Ras	Rras	32.0859	1.98676	21.2058
Q60854	Q60854	Serpin B6	Serpinb6	32.6095	0.979201	21.1981
P61222	P61222	ATP-binding cassette sub-family E member 1	Abce1	32.8679	2.03603	21.1975
Q9JM76	Q9JM76	Actin-related protein 2/3 complex subunit 3	Arpc3	32.305	1.99449	21.1968
O88338	O88338	Cadherin-16	Cdh16	29.2435	3.26939	21.1953
Q8BFR5	Q8BFR5	Elongation factor Tu, mitochondrial	Tufm	34.7478	2.0406	21.1537
P47753	P47753	F-actin-capping protein subunit alpha-1	Capza1	32.8249	14.3966	21.1524
P10605	P10605	Cathepsin B;Cathepsin B light chain;Cathepsin B heavy chain	Ctsb	31.9711	1.73524	21.1471
P06745	P06745	Glucose-6-phosphate isomerase	Gpi	32.905	2.08654	21.1451
Q61990;P57722	Q61990	Poly(rC)-binding protein 2	Pcbp2	33.0882	1.03625	21.1427
Q9CQM9	Q9CQM9	Glutaredoxin-3	Glrx3	31.6523	1.48649	21.1302
Q9EPK8	Q9EPK8	Transient receptor potential cation channel subfamily V member 4	Trpv4	31.7706	0.64053	21.1301
Q9QZF2	Q9QZF2	Glypican-1;Secreted glypican-1	Gpc1	28.3596	3.59047	21.1266
Q9R087	Q9R087	Glypican-6;Secreted glypican-6	Gpc6	28.9646	0.963641	21.1188
P51655	P51655	Glypican-4;Secreted glypican-4	Gpc4	30.304	12.2128	21.1104
Q8BWT5	Q8BWT5	Disco-interacting protein 2 homolog A	Dip2a	29.9227	3.52571	21.1104
O08807	O08807	Peroxiredoxin-4	Prdx4	33.6258	1.09687	21.1064
Q91W53	Q91W53	Golgin subfamily A member 7	Golga7	29.5164	3.26853	21.1041
P11214	P11214	Tissue-type plasminogen activator;Tissue-type plasminogen activator chain A;Tissue-type plasminogen activator chain B	Plat	30.7634	1.8638	21.102
Q9JKZ2	Q9JKZ2	Sodium/myo-inositol cotransporter	Slc5a3	29.6846	3.26527	21.0992
P54775	P54775	26S protease regulatory subunit 6B	Psmc4	32.9248	1.88829	21.0824
Q64010	Q64010	Adapter molecule crk	Crk	31.1389	1.06	21.0764
Q8CDN6	Q8CDN6	Thioredoxin-like protein 1	Txnl1	32.6735	3.26175	21.0745
Q99JI4	Q99JI4	26S proteasome non-ATPase regulatory subunit 6	Psmd6	32.7941	3.41161	21.068
Q8R502	Q8R502	Volume-regulated anion channel subunit LRRC8C	Lrrc8c	31.6188	1.99446	21.0578
Q99KP6	Q99KP6	Pre-mRNA-processing factor 19	Prpf19	33.5143	1.70983	21.021
Q03137	Q03137	Ephrin type-A receptor 4	Epha4	28.6232	13.6044	21.0188
P47941	P47941	Crk-like protein	Crkl	31.0476	3.26232	21.0166
P26516	P26516	26S proteasome non-ATPase regulatory subunit 7	Psmd7	32.3367	3.43101	21.0095
Q61235	Q61235	Beta-2-syntrophin	Sntb2	31.3501	3.26326	21.008
Q920E5	Q920E5	Farnesyl pyrophosphate synthase	Fdps	31.9944	1.99476	21.0071
P62192	P62192	26S protease regulatory subunit 4	Psmc1	32.3644	11.3424	20.9975
Q922D8	Q922D8	C-1-tetrahydrofolate synthase, cytoplasmic;Methylenetetrahydrofolate dehydrogenase;Methenyltetrahydrofolate cyclohydrolase;Formyltetrahydrofolate synthetase;C-1-tetrahydrofolate synthase, cytoplasmic, N-terminally processed	Mthfd1	32.8937	2.14023	20.99
Q9QXS6	Q9QXS6	Drebrin	Dbn1	33.0973	0.64201	20.9885
Q9Z2H5	Q9Z2H5	Band 4.1-like protein 1	Epb41l1	31.3011	1.88443	20.9788
Q9JLB2	Q9JLB2	MAGUK p55 subfamily member 5	Mpp5	31.0363	1.08825	20.9722
P62835;P35276	P62835	Ras-related protein Rap-1A	Rap1a	30.57	13.0056	20.9716
Q9D1A2	Q9D1A2	Cytosolic non-specific dipeptidase	Cndp2	32.1459	1.07133	20.9551
O70433	O70433	Four and a half LIM domains protein 2	Fhl2	31.7025	1.11142	20.9485
O88685	O88685	26S protease regulatory subunit 6A	Psmc3	32.6508	11.4512	20.9466
P63005	P63005	Platelet-activating factor acetylhydrolase IB subunit alpha	Pafah1b1	32.1559	3.26168	20.9397
O70194	O70194	Eukaryotic translation initiation factor 3 subunit D	Eif3d	33.0986	1.87059	20.933
Q9R1P3	Q9R1P3	Proteasome subunit beta type-2	Psmb2	31.1847	3.22795	20.9265
Q80TH2	Q80TH2	Protein LAP2	Erbb2ip	30.3668	3.26727	20.9246
P62814	P62814	V-type proton ATPase subunit B, brain isoform	Atp6v1b2	32.8327	1.11503	20.92
P17809	P17809	Solute carrier family 2, facilitated glucose transporter member 1	Slc2a1	30.943	2.08161	20.9099
Q8C863;Q8BZZ3	Q8C863	E3 ubiquitin-protein ligase Itchy	Itch	29.6692	3.38904	20.9094
Q8BHY3	Q8BHY3	Anoctamin-1	Ano1	29.3789	1.99393	20.898
Q9D0K2	Q9D0K2	Succinyl-CoA:3-ketoacid coenzyme A transferase 1, mitochondrial	Oxct1	33.5404	0.523443	20.882
Q07113	Q07113	Cation-independent mannose-6-phosphate receptor	Igf2r	31.1768	1.77343	20.8805
Q8JZK9;P54869	Q8JZK9	Hydroxymethylglutaryl-CoA synthase, cytoplasmic	Hmgcs1	31.7015	3.2665	20.877
Q9Z0G0;Q8R5M0	Q9Z0G0	PDZ domain-containing protein GIPC1	Gipc1	30.5791	2.22333	20.8745
O70589	O70589	Peripheral plasma membrane protein CASK	Cask	29.796	3.26689	20.8624
Q9EPU0	Q9EPU0	Regulator of nonsense transcripts 1	Upf1	33.3821	0.613437	20.8611
P54823	P54823	Probable ATP-dependent RNA helicase DDX6	Ddx6	32.4704	3.26768	20.8603
Q9CWK8	Q9CWK8	Sorting nexin-2	Snx2	31.8433	0.481392	20.8454
P46935	P46935	E3 ubiquitin-protein ligase NEDD4	Nedd4	32.5874	3.26396	20.8449
Q8CIB5	Q8CIB5	Fermitin family homolog 2	Fermt2	30.3424	13.0035	20.826
P62141	P62141	Serine/threonine-protein phosphatase PP1-beta catalytic subunit	Ppp1cb	32.3054	0.559553	20.8199
Q8K2Y3	Q8K2Y3	Protein eva-1 homolog B	Eva1b	28.3299	3.26224	20.8182
Q3U1J4	Q3U1J4	DNA damage-binding protein 1	Ddb1	33.4161	2.1225	20.8121
Q11011	Q11011	Puromycin-sensitive aminopeptidase	Npepps	32.9578	1.11085	20.8073
P50396	P50396	Rab GDP dissociation inhibitor alpha	Gdi1	31.1447	3.26741	20.8043
O70309	O70309	Integrin beta-5	Itgb5	29.8323	1.07637	20.8029
P12382	P12382	ATP-dependent 6-phosphofructokinase, liver type	Pfkl	32.6408	1.99463	20.8014
Q91Z58	Q91Z58	Uncharacterized protein C6orf132 homolog		29.651	3.26778	20.7968
P32883	P32883	GTPase KRas;GTPase KRas, N-terminally processed	Kras	29.7793	1.01725	20.795
Q9QZD9	Q9QZD9	Eukaryotic translation initiation factor 3 subunit I	Eif3i	32.8612	1.87757	20.7917
Q61072	Q61072	Disintegrin and metalloproteinase domain-containing protein 9	Adam9	29.8335	3.26842	20.7882
P34884	P34884	Macrophage migration inhibitory factor	Mif	33.6698	1.05775	20.7801
Q80U72	Q80U72	Protein scribble homolog	Scrib	31.8537	3.25775	20.7761
O08528;Q3TRM8	O08528	Hexokinase-2	Hk2	34.1242	1.10302	20.7738
Q91ZX7	Q91ZX7	Prolow-density lipoprotein receptor-related protein 1;Low-density lipoprotein receptor-related protein 1 85 kDa subunit;Low-density lipoprotein receptor-related protein 1 515 kDa subunit;Low-density lipoprotein receptor-related protein 1 intracellular domain	Lrp1	31.1918	1.97524	20.7731
P52293	P52293	Importin subunit alpha-1	Kpna2	32.2454	1.82667	20.7718
O35609	O35609	Secretory carrier-associated membrane protein 3	Scamp3	31.4775	1.80005	20.7665
Q8BTY2	Q8BTY2	Sodium bicarbonate cotransporter 3	Slc4a7	29.4239	1.99383	20.7654
Q8VEH3	Q8VEH3	ADP-ribosylation factor-like protein 8A	Arl8a	31.9777	1.0573	20.7653
Q62433	Q62433	Protein NDRG1	Ndrg1	31.4419	1.02433	20.7558
Q61411	Q61411	GTPase HRas;GTPase HRas, N-terminally processed	Hras	28.5138	3.26572	20.7554
Q9JJI8	Q9JJI8	60S ribosomal protein L38	Rpl38	32.6525	0.509973	20.7525
Q9CQ10	Q9CQ10	Charged multivesicular body protein 3	Chmp3	29.88	1.79517	20.7445
Q6X893	Q6X893	Choline transporter-like protein 1	Slc44a1	29.3621	3.29649	20.7324
Q9D8W5	Q9D8W5	26S proteasome non-ATPase regulatory subunit 12	Psmd12	32.2493	2.01873	20.7323
Q8BFY9	Q8BFY9	Transportin-1	Tnpo1	32.4275	2.15147	20.7292
Q9CWF2	Q9CWF2	Tubulin beta-2B chain	Tubb2b	32.5638	0.97886	20.7192
P70460	P70460	Vasodilator-stimulated phosphoprotein	Vasp	30.9335	1.02661	20.7171
Q921Y0	Q921Y0	MOB kinase activator 1A	Mob1a	30.602	1.08485	20.7141
Q6ZQI3	Q6ZQI3	Malectin	Mlec	32.0573	0.98665	20.7134
Q80SW1	Q80SW1	Putative adenosylhomocysteinase 2	Ahcyl1	31.4199	0.9369	20.7133
Q9CZ30	Q9CZ30	Obg-like ATPase 1	Ola1	31.9058	1.06295	20.7056
Q922M3	Q922M3	BTB/POZ domain-containing adapter for CUL3-mediated RhoA degradation protein 3	Kctd10	29.1791	1.17911	20.7051
P37040	P37040	NADPH--cytochrome P450 reductase	Por	34.2479	0.647762	20.703
Q6P4T2	Q6P4T2	U5 small nuclear ribonucleoprotein 200 kDa helicase	Snrnp200	33.5428	2.07072	20.69
Q9D8U8	Q9D8U8	Sorting nexin-5	Snx5	31.6291	1.01777	20.6832
Q9ET43	Q9ET43	Claudin-12	Cldn12	28.9167	1.99355	20.6798
Q9JK83;Q9Z101;Q9JK84	Q9JK83	Partitioning defective 6 homolog beta	Pard6b	31.0091	1.74961	20.6766
Q9CQW1	Q9CQW1	Synaptobrevin homolog YKT6	Ykt6	30.1676	3.26926	20.6673
Q91X43	Q91X43	SH3 domain-containing protein 19	Sh3d19	29.8035	1.99437	20.6556
Q9JMA1	Q9JMA1	Ubiquitin carboxyl-terminal hydrolase 14	Usp14	32.2488	16.1426	20.6416
P29268	P29268	Connective tissue growth factor	Ctgf	29.7936	0.943795	20.6394
Q5QNS5	Q5QNS5	Hepatitis A virus cellular receptor 1 homolog	Havcr1	28.2484	3.23974	20.6317
Q61805	Q61805	Lipopolysaccharide-binding protein	Lbp	28.0725	1.99461	20.6245
P52800	P52800	Ephrin-B2	Efnb2	28.3037	1.99454	20.6091
P20108	P20108	Thioredoxin-dependent peroxide reductase, mitochondrial	Prdx3	33.8707	0.563916	20.606
Q8BFZ9	Q8BFZ9	Erlin-2	Erlin2	32.9445	1.02998	20.6054
Q64008	Q64008	Ras-related protein Rab-34	Rab34	29.7043	1.99022	20.6051
Q6KAU4	Q6KAU4	Multivesicular body subunit 12B	Mvb12b	28.7548	3.25707	20.6026
O09172	O09172	Glutamate--cysteine ligase regulatory subunit	Gclm	31.99	3.26155	20.5966
P63024	P63024	Vesicle-associated membrane protein 3	Vamp3	30.7169	2.17559	20.5819
Q8BMF4	Q8BMF4	Dihydrolipoyllysine-residue acetyltransferase component of pyruvate dehydrogenase complex, mitochondrial	Dlat	33.6743	0.53257	20.5799
Q9CQX5	Q9CQX5	Claudin domain-containing protein 1	Cldnd1	29.3423	1.0608	20.5792
Q9CXY6	Q9CXY6	Interleukin enhancer-binding factor 2	Ilf2	33.4895	1.09853	20.5766
P19783	P19783	Cytochrome c oxidase subunit 4 isoform 1, mitochondrial	Cox4i1	33.6979	1.02874	20.5724
Q8CAQ8	Q8CAQ8	MICOS complex subunit Mic60	Immt	34.3378	1.01346	20.5699
P60229	P60229	Eukaryotic translation initiation factor 3 subunit E	Eif3e	32.3529	1.94298	20.5696
Q921I6	Q921I6	SH3 domain-binding protein 4	Sh3bp4	29.9495	1.10364	20.5654
P08030	P08030	Adenine phosphoribosyltransferase	Aprt	31.3281	1.99381	20.5546
P24270	P24270	Catalase	Cat	33.5767	1.03773	20.5505
Q9D819	Q9D819	Inorganic pyrophosphatase	Ppa1	32.3392	1.03982	20.5447
Q9JIM1	Q9JIM1	Equilibrative nucleoside transporter 1	Slc29a1	28.9274	1.98662	20.5422
Q9WV54	Q9WV54	Acid ceramidase;Acid ceramidase subunit alpha;Acid ceramidase subunit beta	Asah1	31.287	1.7989	20.5412
Q8CIN4	Q8CIN4	Serine/threonine-protein kinase PAK 2;PAK-2p27;PAK-2p34	Pak2	32.2506	3.26899	20.5411
Q61768	Q61768	Kinesin-1 heavy chain	Kif5b	33.195	1.05765	20.5357
Q3TJD7	Q3TJD7	PDZ and LIM domain protein 7	Pdlim7	32.5049	1.88157	20.5323
Q6EDY6	Q6EDY6	Leucine-rich repeat-containing protein 16A	Lrrc16a	30.6254	1.09857	20.5266
Q9EQH3	Q9EQH3	Vacuolar protein sorting-associated protein 35	Vps35	32.6391	1.10145	20.5196
P46664	P46664	Adenylosuccinate synthetase isozyme 2	Adss	31.5865	1.99473	20.5187
Q8K0C9	Q8K0C9	GDP-mannose 4,6 dehydratase	Gmds	31.1994	1.72483	20.5176
Q9JHR7	Q9JHR7	Insulin-degrading enzyme	Ide	32.548	2.02682	20.5172
Q61468	Q61468	Mesothelin;Megakaryocyte-potentiating factor;Mesothelin, cleaved form	Msln	29.1879	1.18605	20.5168
Q00993	Q00993	Tyrosine-protein kinase receptor UFO	Axl	28.4606	1.82446	20.5005
P98063;Q9WVM6	P98063	Bone morphogenetic protein 1	Bmp1	29.6343	3.26928	20.4952
Q8K298	Q8K298	Actin-binding protein anillin	Anln	32.1941	0.972631	20.4929
Q61166	Q61166	Microtubule-associated protein RP/EB family member 1	Mapre1	32.3568	1.99311	20.4789
P37889	P37889	Fibulin-2	Fbln2	29.8636	3.2478	20.4657
Q64737	Q64737	Trifunctional purine biosynthetic protein adenosine-3;Phosphoribosylamine--glycine ligase;Phosphoribosylformylglycinamidine cyclo-ligase;Phosphoribosylglycinamide formyltransferase	Gart	33.1031	3.15114	20.4636
P35235	P35235	Tyrosine-protein phosphatase non-receptor type 11	Ptpn11	30.9289	3.26787	20.4585
Q8VDZ4	Q8VDZ4	Palmitoyltransferase ZDHHC5	Zdhhc5	28.7296	3.26299	20.4576
Q5EG47	Q5EG47	5-AMP-activated protein kinase catalytic subunit alpha-1	Prkaa1	31.0408	1.04872	20.4572
Q921M7;Q8BHZ0	Q921M7	Protein FAM49B	Fam49b	30.2542	3.25273	20.4499
Q2PFD7	Q2PFD7	PH and SEC7 domain-containing protein 3	Psd3	29.4429	1.81439	20.4433
Q80V42	Q80V42	Carboxypeptidase M	Cpm	29.7029	1.99032	20.439
P28474;Q64437	P28474	Alcohol dehydrogenase class-3	Adh5	32.0479	3.03763	20.4329
Q8VDV8	Q8VDV8	MIT domain-containing protein 1	Mitd1	28.8453	2.00469	20.4304
P48024;Q9CXU9	P48024;Q9CXU9	Eukaryotic translation initiation factor 1;Eukaryotic translation initiation factor 1b	Eif1;Eif1b	32.2417	3.26378	20.4277
Q9EPK2	Q9EPK2	Protein XRP2	Rp2	29.3899	14.9106	20.4269
P62715	P62715	Serine/threonine-protein phosphatase 2A catalytic subunit beta isoform	Ppp2cb	32.8817	1.80938	20.4267
P68037	P68037	Ubiquitin-conjugating enzyme E2 L3	Ube2l3	31.9587	1.7046	20.4261
O70492	O70492	Sorting nexin-3	Snx3	32.0647	1.02934	20.425
Q9QZI8	Q9QZI8	Serine incorporator 1	Serinc1	28.4324	1.86515	20.4228
Q8R361	Q8R361	Rab11 family-interacting protein 5	Rab11fip5	31.487	1.99369	20.422
Q61543	Q61543	Golgi apparatus protein 1	Glg1	31.8941	1.06318	20.417
Q921F2	Q921F2	TAR DNA-binding protein 43	Tardbp	33.1813	0.94994	20.4135
P56395	P56395	Cytochrome b5	Cyb5a	32.456	3.25349	20.3988
P42669	P42669	Transcriptional activator protein Pur-alpha	Pura	31.027	3.41591	20.3786
P61082	P61082	NEDD8-conjugating enzyme Ubc12	Ube2m	31.3072	1.77187	20.3754
P40336	P40336	Vacuolar protein sorting-associated protein 26A	Vps26a	31.7411	3.25822	20.3753
Q62186	Q62186	Translocon-associated protein subunit delta	Ssr4	32.5008	1.08479	20.371
P35288	P35288	Ras-related protein Rab-23	Rab23	30.2462	1.01897	20.3687
Q99LF4	Q99LF4	tRNA-splicing ligase RtcB homolog	Rtcb	32.8931	1.05012	20.3663
Q06890	Q06890	Clusterin;Clusterin beta chain;Clusterin alpha chain	Clu	28.9735	1.99397	20.3626
Q6P1B1;E9Q286	Q6P1B1	Xaa-Pro aminopeptidase 1	Xpnpep1	32.0657	1.81161	20.3474
Q9JLB0	Q9JLB0	MAGUK p55 subfamily member 6	Mpp6	29.3479	1.81813	20.3425
Q03173	Q03173	Protein enabled homolog	Enah	30.7873	1.99422	20.3424
Q64512	Q64512	Tyrosine-protein phosphatase non-receptor type 13	Ptpn13	31.6896	1.02665	20.334
Q9DCW4	Q9DCW4	Electron transfer flavoprotein subunit beta	Etfb	33.5512	1.011	20.3339
P35486	P35486	Pyruvate dehydrogenase E1 component subunit alpha, somatic form, mitochondrial	Pdha1	33.3775	1.06368	20.3203
O88544	O88544	COP9 signalosome complex subunit 4	Cops4	31.3274	1.6826	20.3009
P56399	P56399	Ubiquitin carboxyl-terminal hydrolase 5	Usp5	32.3202	14.9029	20.2988
P39054;Q8BZ98;P39053	P39054	Dynamin-2	Dnm2	31.5825	1.71083	20.2955
Q9JKR6	Q9JKR6	Hypoxia up-regulated protein 1	Hyou1	34.0924	1.03269	20.2926
Q8K2B3	Q8K2B3	Succinate dehydrogenase [ubiquinone] flavoprotein subunit, mitochondrial	Sdha	33.7613	1.05638	20.2914
P97348	P97348	Rho-related GTP-binding protein RhoD	Rhod	29.2876	1.81639	20.2883
P48758;Q8K354	P48758	Carbonyl reductase [NADPH] 1	Cbr1	31.4014	1.99389	20.2872
Q9R1P1	Q9R1P1	Proteasome subunit beta type-3	Psmb3	32.0136	1.30491	20.284
P32921	P32921	Tryptophan--tRNA ligase, cytoplasmic;T1-TrpRS;T2-TrpRS	Wars	32.2376	0.54526	20.2733
P97798	P97798	Neogenin	Neo1	29.4566	15.5968	20.2699
P18828	P18828	Syndecan-1	Sdc1	28.4473	1.08035	20.2659
P52795	P52795	Ephrin-B1	Efnb1	27.3162	3.26114	20.2588
Q91WK2	Q91WK2	Eukaryotic translation initiation factor 3 subunit H	Eif3h	31.9345	2.09958	20.2459
Q9DCH4	Q9DCH4	Eukaryotic translation initiation factor 3 subunit F	Eif3f	32.7856	1.86462	20.2386
Q93092	Q93092	Transaldolase	Taldo1	32.9936	1.07242	20.237
P21981	P21981	Protein-glutamine gamma-glutamyltransferase 2	Tgm2	30.8344	3.26455	20.2339
Q6PHZ2;P11798	Q6PHZ2	Calcium/calmodulin-dependent protein kinase type II subunit delta	Camk2d	31.084	1.78458	20.2298
O88343	O88343	Electrogenic sodium bicarbonate cotransporter 1	Slc4a4	30.8869	1.06163	20.2202
Q8K211	Q8K211	High affinity copper uptake protein 1	Slc31a1	28.7108	1.82533	20.2151
P16675	P16675	Lysosomal protective protein;Lysosomal protective protein 32 kDa chain;Lysosomal protective protein 20 kDa chain	Ctsa	31.9276	1.98693	20.2126
P06797	P06797	Cathepsin L1;Cathepsin L1 heavy chain;Cathepsin L1 light chain	Ctsl	31.2873	3.26555	20.2051
P70677	P70677	Caspase-3;Caspase-3 subunit p17;Caspase-3 subunit p12	Casp3	30.1958	3.26795	20.2038
Q8BMS1	Q8BMS1	Trifunctional enzyme subunit alpha, mitochondrial;Long-chain enoyl-CoA hydratase;Long chain 3-hydroxyacyl-CoA dehydrogenase	Hadha	34.0204	0.987568	20.2013
P25206	P25206	DNA replication licensing factor MCM3	Mcm3	32.8119	1.04384	20.1966
Q922F4	Q922F4	Tubulin beta-6 chain	Tubb6	32.4237	1.07746	20.196
Q9WVJ2	Q9WVJ2	26S proteasome non-ATPase regulatory subunit 13	Psmd13	32.0428	3.26454	20.1959
Q9JHE3	Q9JHE3	Neutral ceramidase;Neutral ceramidase soluble form	Asah2	29.1942	3.26364	20.1944
Q91VH6	Q91VH6	Protein MEMO1	Memo1	30.1342	1.99475	20.1938
Q9QZ06	Q9QZ06	Toll-interacting protein	Tollip	30.7778	1.98789	20.1933
P62996	P62996	Transformer-2 protein homolog beta	Tra2b	31.6445	1.00417	20.1909
Q9EPR5	Q9EPR5	VPS10 domain-containing receptor SorCS2	Sorcs2	31.3247	3.2676	20.1869
Q61881	Q61881	DNA replication licensing factor MCM7	Mcm7	32.5474	3.25523	20.1844
Q80Z96	Q80Z96	Vang-like protein 1	Vangl1	28.7671	3.26085	20.1801
Q9CQN1	Q9CQN1	Heat shock protein 75 kDa, mitochondrial	Trap1	34.1434	1.12656	20.167
Q3UPL0	Q3UPL0	Protein transport protein Sec31A	Sec31a	31.8923	1.99374	20.1574
Q9JLJ2	Q9JLJ2	4-trimethylaminobutyraldehyde dehydrogenase	Aldh9a1	31.0972	1.99266	20.157
Q62074;Q02956	Q62074	Protein kinase C iota type	Prkci	31.7627	0.553395	20.1564
Q9WV60	Q9WV60	Glycogen synthase kinase-3 beta	Gsk3b	30.6855	3.26497	20.1538
Q99JW4;Q91XD2	Q99JW4;Q91XD2	LIM and senescent cell antigen-like-containing domain protein 1;LIM and senescent cell antigen-like-containing domain protein 2	Lims1;Lims2	30.5509	1.99228	20.1516
Q9WUK2	Q9WUK2	Eukaryotic translation initiation factor 4H	Eif4h	31.6006	1.73995	20.148
O09118;Q9R1A3	O09118	Netrin-1	Ntn1	28.1164	14.8007	20.1415
O35114	O35114	Lysosome membrane protein 2	Scarb2	30.5493	3.26362	20.1215
Q61335	Q61335	B-cell receptor-associated protein 31	Bcap31	32.3242	1.01004	20.1139
Q99K43	Q99K43	Protein regulator of cytokinesis 1	Prc1	33.05	1.97962	20.11
O35658	O35658	Complement component 1 Q subcomponent-binding protein, mitochondrial	C1qbp	33.8583	1.69431	20.1085
Q91ZR2	Q91ZR2	Sorting nexin-18	Snx18	27.9155	1.00549	20.0938
P70398	P70398	Probable ubiquitin carboxyl-terminal hydrolase FAF-X	Usp9x	32.1681	3.25949	20.0935
P24547	P24547	Inosine-5-monophosphate dehydrogenase 2	Impdh2	33.448	3.26249	20.0895
Q9CPW4	Q9CPW4	Actin-related protein 2/3 complex subunit 5	Arpc5	32.0341	1.98867	20.0772
Q8CGK3	Q8CGK3	Lon protease homolog, mitochondrial	Lonp1	34.3685	1.09626	20.0758
Q9CYN9	Q9CYN9	Renin receptor	Atp6ap2	30.0272	1.80794	20.0728
O55022	O55022	Membrane-associated progesterone receptor component 1	Pgrmc1	32.2315	3.25725	20.0721
P47931	P47931	Follistatin	Fst	28.1491	3.26346	20.0714
Q9R112	Q9R112	Sulfide:quinone oxidoreductase, mitochondrial	Sqrdl	32.557	1.98826	20.0689
Q8R1F1	Q8R1F1	Niban-like protein 1	Fam129b	31.3828	1.3062	20.0607
P59325	P59325	Eukaryotic translation initiation factor 5	Eif5	31.701	1.99382	20.0502
Q8BMA3	Q8BMA3	Connector enhancer of kinase suppressor of ras 3	Cnksr3	27.2124	1.9944	20.0389
O54833	O54833	Casein kinase II subunit alpha	Csnk2a2	31.6855	1.99011	20.038
Q99KH8	Q99KH8	Serine/threonine-protein kinase 24;Serine/threonine-protein kinase 24 35 kDa subunit;Serine/threonine-protein kinase 24 12 kDa subunit	Stk24	29.9749	1.99398	20.0378
P35456	P35456	Urokinase plasminogen activator surface receptor	Plaur	29.9027	1.0521	20.0368
Q8BH43	Q8BH43	Wiskott-Aldrich syndrome protein family member 2	Wasf2	29.2435	0.572627	20.0277
Q9JHL1	Q9JHL1	Na(+)/H(+) exchange regulatory cofactor NHE-RF2	Slc9a3r2	29.4931	0.53025	20.0271
Q9D0M3	Q9D0M3	Cytochrome c1, heme protein, mitochondrial	Cyc1	32.9687	0.574609	20.02
Q91YN9	Q91YN9	BAG family molecular chaperone regulator 2	Bag2	31.5051	3.26767	20.0177
Q8C129	Q8C129	Leucyl-cystinyl aminopeptidase	Lnpep	30.6964	1.99374	20.0171
P57716	P57716	Nicastrin	Ncstn	29.9874	1.78605	20.0097
Q5FWK3	Q5FWK3	Rho GTPase-activating protein 1	Arhgap1	31.55	0.522732	20.0085
Q9CQI6	Q9CQI6	Coactosin-like protein	Cotl1	30.2552	1.03086	19.9942
P97807	P97807	Fumarate hydratase, mitochondrial	Fh	33.0208	0.570242	19.9938
P08122	P08122	Collagen alpha-2(IV) chain;Canstatin	Col4a2	30.3688	3.25208	19.9854
Q91W50	Q91W50	Cold shock domain-containing protein E1	Csde1	32.0852	3.26148	19.9761
Q9ES97	Q9ES97	Reticulon-3	Rtn3	31.7374	1.01648	19.9723
Q8K310	Q8K310	Matrin-3	Matr3	33.9251	0.989912	19.9698
Q8BVD5	Q8BVD5	MAGUK p55 subfamily member 7	Mpp7	29.3099	1.99468	19.9675
O08539;D3Z6Q9	O08539	Myc box-dependent-interacting protein 1	Bin1	31.0012	1.99371	19.9665
P42125	P42125	Enoyl-CoA delta isomerase 1, mitochondrial	Eci1	32.6281	0.552447	19.9611
Q91YH5;Q8BH66	Q91YH5	Atlastin-3	Atl3	32.7637	1.986	19.9531
Q8BYC6	Q8BYC6	Serine/threonine-protein kinase TAO3	Taok3	28.9297	1.99391	19.95
O88456	O88456	Calpain small subunit 1	Capns1	31.431	1.99251	19.9445
Q8C0C7	Q8C0C7	Phenylalanine--tRNA ligase alpha subunit	Farsa	32.4201	1.99275	19.9406
Q9QYF1	Q9QYF1	Retinol dehydrogenase 11	Rdh11	32.5744	1.10123	19.9395
Q8BTH8;Q8BVP5	Q8BTH8;Q8BVP5	Casein kinase I isoform gamma-1;Casein kinase I isoform gamma-2	Csnk1g1;Csnk1g2	29.5604	12.9575	19.9333
Q9D7X3	Q9D7X3	Dual specificity protein phosphatase 3	Dusp3	31.4897	1.99427	19.9326
Q810B6	Q810B6	Rabankyrin-5	Ankfy1	31.475	1.98782	19.9275
Q61035	Q61035	Histidine--tRNA ligase, cytoplasmic	Hars	31.628	1.71234	19.9182
Q60973	Q60973	Histone-binding protein RBBP7	Rbbp7	32.7903	1.86177	19.9162
Q3THS6;Q91X83	Q3THS6	S-adenosylmethionine synthase isoform type-2	Mat2a	31.8659	1.99195	19.9132
Q9CU62	Q9CU62	Structural maintenance of chromosomes protein 1A	Smc1a	31.6708	1.98843	19.913
Q91VR5	Q91VR5	ATP-dependent RNA helicase DDX1	Ddx1	32.5669	1.62748	19.8992
P98083;Q61120;Q8BMC3	P98083	SHC-transforming protein 1	Shc1	29.7746	1.99224	19.8983
Q91VC3	Q91VC3	Eukaryotic initiation factor 4A-III;Eukaryotic initiation factor 4A-III, N-terminally processed	Eif4a3	32.9708	2.00869	19.892
Q91WB7	Q91WB7	Ubiquitin domain-containing protein 1	Ubtd1	27.968	3.26754	19.8918
Q61655;Q9QY15	Q61655	ATP-dependent RNA helicase DDX19A	Ddx19a	31.6316	1.99279	19.887
P47758	P47758	Signal recognition particle receptor subunit beta	Srprb	31.1785	0.99894	19.8838
P58021	P58021	Transmembrane 9 superfamily member 2	Tm9sf2	30.4267	1.89321	19.8758
Q01405	Q01405	Protein transport protein Sec23A	Sec23a	30.6139	1.99406	19.8746
P46061	P46061	Ran GTPase-activating protein 1	Rangap1	31.7448	1.9945	19.8746
Q62312	Q62312	TGF-beta receptor type-2	Tgfbr2	28.1546	3.26648	19.8655
Q8K2Q9	Q8K2Q9	Shootin-1	Kiaa1598	31.5145	1.01775	19.863
Q9WTX5	Q9WTX5	S-phase kinase-associated protein 1	Skp1	30.8834	1.99466	19.861
Q9Z2I8	Q9Z2I8	Succinyl-CoA ligase [GDP-forming] subunit beta, mitochondrial	Suclg2	32.6191	1.99277	19.8571
Q61176	Q61176	Arginase-1	Arg1	26.8736	1.01796	19.8558
O08788	O08788	Dynactin subunit 1	Dctn1	31.3787	1.99257	19.8534
P48722	P48722	Heat shock 70 kDa protein 4L	Hspa4l	32.0033	1.80756	19.8525
Q9WUA2	Q9WUA2	Phenylalanine--tRNA ligase beta subunit	Farsb	32.1492	3.26671	19.8518
Q60790	Q60790	Ras GTPase-activating protein 3	Rasa3	29.1243	3.26743	19.8498
Q922Q8	Q922Q8	Leucine-rich repeat-containing protein 59	Lrrc59	34.4915	0.258621	19.8481
Q8BWY3	Q8BWY3	Eukaryotic peptide chain release factor subunit 1	Etf1	31.7362	1.79653	19.8455
P97310	P97310	DNA replication licensing factor MCM2	Mcm2	32.6573	1.99279	19.8367
Q7TT50	Q7TT50	Serine/threonine-protein kinase MRCK beta	Cdc42bpb	31.3043	1.68005	19.8261
P61087	P61087	Ubiquitin-conjugating enzyme E2 K	Ube2k	31.317	0.533306	19.8258
Q9JMH6	Q9JMH6	Thioredoxin reductase 1, cytoplasmic	Txnrd1	32.137	1.01854	19.8132
P49769;Q61144	P49769	Presenilin-1;Presenilin-1 NTF subunit;Presenilin-1 CTF subunit;Presenilin-1 CTF12	Psen1	29.095	1.75159	19.8123
A2A7S8	A2A7S8	Uncharacterized protein KIAA1522	Kiaa1522	28.7567	1.99292	19.808
Q9CQ80	Q9CQ80	Vacuolar protein-sorting-associated protein 25	Vps25	29.4757	1.98225	19.8071
Q99LC5	Q99LC5	Electron transfer flavoprotein subunit alpha, mitochondrial	Etfa	33.5903	0.601416	19.806
Q99KF1	Q99KF1	Transmembrane emp24 domain-containing protein 9	Tmed9	32.0039	1.04273	19.8029
Q922K9	Q922K9	Tyrosine-protein kinase FRK	Frk	29.4608	1.99135	19.8027
Q9Z2W0	Q9Z2W0	Aspartyl aminopeptidase	Dnpep	31.3253	1.30618	19.8024
Q9WU03	Q9WU03	Kunitz-type protease inhibitor 2	Spint2	29.0028	1.99132	19.7824
Q9Z1D1	Q9Z1D1	Eukaryotic translation initiation factor 3 subunit G	Eif3g	31.7604	0.992966	19.7818
P06801	P06801	NADP-dependent malic enzyme	Me1	30.6085	1.72327	19.7801
Q5SF07	Q5SF07	Insulin-like growth factor 2 mRNA-binding protein 2	Igf2bp2	32.1497	1.02493	19.7783
P61021	P61021	Ras-related protein Rab-5B	Rab5b	29.7072	3.25988	19.7732
Q8R050;Q149F3	Q8R050	Eukaryotic peptide chain release factor GTP-binding subunit ERF3A	Gspt1	32.1353	1.0381	19.7688
O35516	O35516	Neurogenic locus notch homolog protein 2;Notch 2 extracellular truncation;Notch 2 intracellular domain	Notch2	27.6107	1.98985	19.762
Q8BKE9	Q8BKE9	Intraflagellar transport protein 74 homolog	Ift74	29.8687	0.603111	19.7619
Q80VQ0	Q80VQ0	Aldehyde dehydrogenase family 3 member B1	Aldh3b1	29.5685	1.30548	19.7587
Q01730	Q01730	Ras suppressor protein 1	Rsu1	30.1505	1.77424	19.7563
Q6ZPF4	Q6ZPF4	Formin-like protein 3	Fmnl3	29.1183	1.8051	19.752
P57016	P57016	Ladinin-1	Lad1	32.0591	0.492731	19.7464
Q8BIK4	Q8BIK4	Dedicator of cytokinesis protein 9	Dock9	30.2503	2.00452	19.7457
Q80Y17	Q80Y17	Lethal(2) giant larvae protein homolog 1	Llgl1	29.1161	1.99362	19.7432
P54818	P54818	Galactocerebrosidase	Galc	30.8586	1.03587	19.7332
O70475	O70475	UDP-glucose 6-dehydrogenase	Ugdh	32.5116	1.9918	19.7266
Q8VEK0	Q8VEK0	Cell cycle control protein 50A	Tmem30a	29.4959	1.99359	19.7264
Q9CRB9	Q9CRB9	MICOS complex subunit Mic19	Chchd3	31.9316	0.965046	19.7262
O08997	O08997	Copper transport protein ATOX1	Atox1	31.1907	1.99347	19.7248
Q8BH95	Q8BH95	Enoyl-CoA hydratase, mitochondrial	Echs1	32.7956	1.03289	19.7109
P98203	P98203	Armadillo repeat protein deleted in velo-cardio-facial syndrome homolog	Arvcf	29.4019	1.99294	19.7106
Q8BG67	Q8BG67	Protein EFR3 homolog A	Efr3a	28.321	1.05789	19.7088
Q60972	Q60972	Histone-binding protein RBBP4	Rbbp4	31.7701	0.929633	19.7028
O54984	O54984	ATPase Asna1	Asna1	32.0773	1.99444	19.7003
O35295	O35295	Transcriptional activator protein Pur-beta	Purb	30.5077	1.79489	19.6974
Q62559	Q62559	Intraflagellar transport protein 52 homolog	Ift52	28.7502	0.539279	19.6943
Q9CYZ2	Q9CYZ2	Tumor protein D54	Tpd52l2	32.1573	1.02567	19.6888
Q9QYI3	Q9QYI3	DnaJ homolog subfamily C member 7	Dnajc7	31.0088	1.81322	19.684
Q8R1Q8	Q8R1Q8	Cytoplasmic dynein 1 light intermediate chain 1	Dync1li1	30.9048	1.99237	19.681
A2AN08	A2AN08	E3 ubiquitin-protein ligase UBR4	Ubr4	30.5832	14.0867	19.6783
Q640N2	Q640N2	ADP-ribosylation factor-like protein 13B	Arl13b	26.3873	1.99252	19.6778
Q64514	Q64514	Tripeptidyl-peptidase 2	Tpp2	31.4067	3.22577	19.6751
Q9CWZ3	Q9CWZ3	RNA-binding protein 8A	Rbm8a	31.2331	1.99172	19.6742
Q9CQT1	Q9CQT1	Methylthioribose-1-phosphate isomerase	Mri1	30.7691	1.99477	19.6713
Q9EP69	Q9EP69	Phosphatidylinositide phosphatase SAC1	Sacm1l	32.4229	1.03916	19.6696
P60882	P60882	Multiple epidermal growth factor-like domains protein 8	Megf8	25.9765	1.99133	19.6616
P23198	P23198	Chromobox protein homolog 3	Cbx3	33.2439	0.550088	19.6608
Q05D44	Q05D44	Eukaryotic translation initiation factor 5B	Eif5b	31.9944	0.990534	19.6561
Q9ER72	Q9ER72	Cysteine--tRNA ligase, cytoplasmic	Cars	31.0235	1.04739	19.6513
Q9JJ28	Q9JJ28	Protein flightless-1 homolog	Flii	32.3401	1.99409	19.6461
Q9R097	Q9R097	Kunitz-type protease inhibitor 1	Spint1	28.8103	1.99282	19.6451
P70698	P70698	CTP synthase 1	Ctps1	32.7461	0.604421	19.6299
Q9WUD1	Q9WUD1	STIP1 homology and U box-containing protein 1	Stub1	30.8838	3.26236	19.6298
Q61205	Q61205	Platelet-activating factor acetylhydrolase IB subunit gamma	Pafah1b3	31.2033	1.99447	19.6298
Q62181;Q62177	Q62181	Semaphorin-3C	Sema3c	30.318	1.03857	19.6288
Q3V0J1	Q3V0J1	Transmembrane protein 237	Tmem237	28.4031	3.26555	19.6287
Q9JMH9	Q9JMH9	Unconventional myosin-XVIIIa	Myo18a	33.1135	3.23821	19.6215
Q99LD8	Q99LD8	N(G),N(G)-dimethylarginine dimethylaminohydrolase 2	Ddah2	29.1617	1.9923	19.6095
Q6PDK8	Q6PDK8	E3 ubiquitin-protein ligase DTX4	Dtx4	27.5484	1.99438	19.5914
P97311	P97311	DNA replication licensing factor MCM6	Mcm6	32.2227	1.75055	19.5907
Q8BKC5	Q8BKC5	Importin-5	Ipo5	31.9396	3.26037	19.5893
P70404	P70404	Isocitrate dehydrogenase [NAD] subunit gamma 1, mitochondrial	Idh3g	33.0584	1.98332	19.5888
Q6P1F6;Q925E7;Q8BG02	Q6P1F6	Serine/threonine-protein phosphatase 2A 55 kDa regulatory subunit B alpha isoform	Ppp2r2a	30.7971	0.514276	19.5881
Q8BXG3	Q8BXG3	Intraflagellar transport protein 57 homolog	Ift57	28.9289	1.99462	19.588
B2RSH2;P20612;Q3V3I2;P50149	B2RSH2	Guanine nucleotide-binding protein G(i) subunit alpha-1	Gnai1	27.9723	1.98865	19.5844
Q8BH24	Q8BH24	Transmembrane 9 superfamily member 4	Tm9sf4	30.4975	1.99409	19.5724
Q9CZ44	Q9CZ44	NSFL1 cofactor p47	Nsfl1c	32.5031	1.04053	19.554
Q60597	Q60597	2-oxoglutarate dehydrogenase, mitochondrial	Ogdh	34.3653	1.12998	19.5489
Q3B7Z2;Q5QNQ6	Q3B7Z2	Oxysterol-binding protein 1	Osbp	31.1376	3.26774	19.5454
Q5SWU9	Q5SWU9	Acetyl-CoA carboxylase 1;Biotin carboxylase	Acaca	31.3283	3.25993	19.5372
O55023	O55023	Inositol monophosphatase 1	Impa1	30.7588	1.99458	19.5358
Q99KE1;Q8BMF3	Q99KE1	NAD-dependent malic enzyme, mitochondrial	Me2	31.4931	1.9905	19.5309
P83940	P83940	Transcription elongation factor B polypeptide 1	Tceb1	31.7836	0.532337	19.5303
Q8C2Q3	Q8C2Q3	RNA-binding protein 14	Rbm14	32.8092	1.98548	19.5263
Q62418	Q62418	Drebrin-like protein	Dbnl	30.9163	1.99357	19.5251
Q1HFZ0	Q1HFZ0	tRNA (cytosine(34)-C(5))-methyltransferase	Nsun2	32.108	1.99375	19.5246
P00493	P00493	Hypoxanthine-guanine phosphoribosyltransferase	Hprt1	32.0285	3.26284	19.5224
Q3U9G9	Q3U9G9	Lamin-B receptor	Lbr	32.3384	0.918462	19.521
Q9CR51	Q9CR51	V-type proton ATPase subunit G 1	Atp6v1g1	30.4446	0.524405	19.5205
P25911;P16277	P25911	Tyrosine-protein kinase Lyn	Lyn	29.5918	1.74026	19.5159
Q99MN1	Q99MN1	Lysine--tRNA ligase	Kars	33.2614	0.58808	19.5006
Q91XD6	Q91XD6	Vacuolar protein-sorting-associated protein 36	Vps36	29.4245	1.99015	19.4987
Q9QZ88	Q9QZ88	Vacuolar protein sorting-associated protein 29	Vps29	32.1381	1.3068	19.4903
Q9CY27	Q9CY27	Very-long-chain enoyl-CoA reductase	Tecr	33.1334	0.537271	19.4856
P28798	P28798	Granulins;Acrogranin;Granulin-1;Granulin-2;Granulin-3;Granulin-4;Granulin-5;Granulin-6;Granulin-7	Grn	29.3609	0.540393	19.4608
Q8K385	Q8K385	Ferric-chelate reductase 1	FRRS1	27.8347	1.99065	19.4579
Q9DAX2	Q9DAX2	Lipid phosphate phosphohydrolase 2	Ppap2c	28.9932	1.99342	19.4366
P15208	P15208	Insulin receptor;Insulin receptor subunit alpha;Insulin receptor subunit beta	Insr	27.6518	1.99483	19.4348
O70503	O70503	Very-long-chain 3-oxoacyl-CoA reductase	Hsd17b12	33.5879	0.492201	19.4265
Q9JII6	Q9JII6	Alcohol dehydrogenase [NADP(+)]	Akr1a1	31.6743	0.596992	19.424
P18654;Q7TPS0	P18654	Ribosomal protein S6 kinase alpha-3	Rps6ka3	30.3319	1.99426	19.4129
Q91XU3	Q91XU3	Phosphatidylinositol 5-phosphate 4-kinase type-2 gamma	Pip4k2c	29.9254	1.99261	19.4119
Q9WVL3	Q9WVL3	Solute carrier family 12 member 7	Slc12a7	29.5035	3.26064	19.4045
P97329	P97329	Kinesin-like protein KIF20A	Kif20a	30.4592	1.98784	19.4013
Q9CQS8	Q9CQS8	Protein transport protein Sec61 subunit beta	Sec61b	31.493	0.480529	19.4004
Q9R269	Q9R269	Periplakin	Ppl	32.2238	0.978571	19.3846
P09671	P09671	Superoxide dismutase [Mn], mitochondrial	Sod2	32.1426	0.531211	19.3798
Q9DC28	Q9DC28	Casein kinase I isoform delta	Csnk1d	29.3473	1.9939	19.3567
Q9QYB5	Q9QYB5	Gamma-adducin	Add3	29.8303	1.99423	19.3537
P84084	P84084	ADP-ribosylation factor 5	Arf5	30.4843	1.30656	19.3503
Q64674	Q64674	Spermidine synthase	Srm	31.0468	1.9942	19.3433
Q3UDW8	Q3UDW8	Heparan-alpha-glucosaminide N-acetyltransferase	Hgsnat	29.368	1.3068	19.3419
P22777	P22777	Plasminogen activator inhibitor 1	Serpine1	28.0997	1.99079	19.3393
Q8BL97	Q8BL97	Serine/arginine-rich splicing factor 7	Srsf7	32.9254	0.529291	19.3365
Q61207	Q61207	Prosaposin	Psap	31.3214	0.227231	19.3076
Q8BH04	Q8BH04	Phosphoenolpyruvate carboxykinase [GTP], mitochondrial	Pck2	33.9339	0.262916	19.306
Q99KV1	Q99KV1	DnaJ homolog subfamily B member 11	Dnajb11	32.0023	1.98865	19.2957
Q6IRU5	Q6IRU5	Clathrin light chain B	Cltb	30.7606	0.474233	19.2951
Q91VM5	Q91VM5	RNA binding motif protein, X-linked-like-1	Rbmxl1	32.486	1.05458	19.2937
Q3TDN2	Q3TDN2	FAS-associated factor 2	Faf2	31.6462	1.99291	19.289
Q6GQT9	Q6GQT9	Nodal modulator 1	Nomo1	32.1718	1.03235	19.2642
Q99KJ8	Q99KJ8	Dynactin subunit 2	Dctn2	32.0674	1.30207	19.2627
Q9R0Q3	Q9R0Q3	Transmembrane emp24 domain-containing protein 2	Tmed2	30.8051	0.559925	19.2527
P70122	P70122	Ribosome maturation protein SBDS	Sbds	30.3835	1.99176	19.2376
P53811	P53811	Phosphatidylinositol transfer protein beta isoform	Pitpnb	31.3315	0.619711	19.2164
P54754	P54754	Ephrin type-B receptor 3	Ephb3	28.1651	3.26226	19.1997
P62748	P62748	Hippocalcin-like protein 1	Hpcal1	30.5768	1.99221	19.1926
Q9QXZ0	Q9QXZ0	Microtubule-actin cross-linking factor 1	Macf1	30.5674	1.30633	19.1915
P24527	P24527	Leukotriene A-4 hydrolase	Lta4h	31.0456	1.99419	19.1811
P70288	P70288	Histone deacetylase 2	Hdac2	31.5784	11.466	19.1598
Q9JLZ8	Q9JLZ8	Single Ig IL-1-related receptor	Sigirr	29.0826	1.99341	19.1572
Q8K1S3	Q8K1S3	Netrin receptor UNC5B	Unc5b	28.5488	1.99202	19.151
Q6NZJ6	Q6NZJ6	Eukaryotic translation initiation factor 4 gamma 1	Eif4g1	33.0545	1.01945	19.1453
Q9CR16	Q9CR16	Peptidyl-prolyl cis-trans isomerase D	Ppid	32.0845	0.491823	19.1426
Q9JIF7	Q9JIF7	Coatomer subunit beta	Copb1	32.7832	1.97465	19.142
Q9ERG0	Q9ERG0	LIM domain and actin-binding protein 1	Lima1	31.7323	1.98936	19.1414
Q8VH51	Q8VH51	RNA-binding protein 39	Rbm39	32.0009	0.921558	19.141
Q8BJU0	Q8BJU0	Small glutamine-rich tetratricopeptide repeat-containing protein alpha	Sgta	30.9032	1.0263	19.1397
Q8BMD8	Q8BMD8	Calcium-binding mitochondrial carrier protein SCaMC-1	Slc25a24	33.1778	0.516686	19.1383
Q9WV55	Q9WV55	Vesicle-associated membrane protein-associated protein A	Vapa	32.4921	1.99195	19.1355
P31230	P31230	Aminoacyl tRNA synthase complex-interacting multifunctional protein 1;Endothelial monocyte-activating polypeptide 2	Aimp1	32.3524	0.976179	19.1211
Q64521	Q64521	Glycerol-3-phosphate dehydrogenase, mitochondrial	Gpd2	33.3503	0.963912	19.1182
P16056	P16056	Hepatocyte growth factor receptor	Met	27.9912	1.99387	19.1135
Q5FWI3	Q5FWI3	Transmembrane protein 2	Tmem2	30.2735	1.30616	19.0898
Q9JJU8	Q9JJU8	SH3 domain-binding glutamic acid-rich-like protein	Sh3bgrl	30.0338	1.99418	19.0574
Q9QZE5	Q9QZE5	Coatomer subunit gamma-1	Copg1	31.5732	1.06103	19.0567
Q8VBW1	Q8VBW1	Sodium- and chloride-dependent creatine transporter 1	Slc6a8	27.392	1.99421	19.0511
Q8BVF7	Q8BVF7	Gamma-secretase subunit APH-1A	Aph1a	28.006	1.99292	19.0487
O35375	O35375	Neuropilin-2	Nrp2	28.6173	1.08955	19.0432
P61022	P61022	Calcineurin B homologous protein 1	Chp1	30.556	1.99407	19.0294
Q9EP71;Q2M3X8	Q9EP71	Ankycorbin	Rai14	31.1429	1.99193	19.0257
P17426	P17426	AP-2 complex subunit alpha-1	Ap2a1	31.4189	1.30608	19.0215
Q99JX4	Q99JX4	Eukaryotic translation initiation factor 3 subunit M	Eif3m	31.9158	1.06159	19.0093
Q6PB66	Q6PB66	Leucine-rich PPR motif-containing protein, mitochondrial	Lrpprc	33.5117	1.98583	19.0046
Q9CXW3	Q9CXW3	Calcyclin-binding protein	Cacybp	32.7239	1.05413	18.9979
Q9R0X4;Q32MW3	Q9R0X4;Q32MW3	Acyl-coenzyme A thioesterase 9, mitochondrial;Acyl-coenzyme A thioesterase 10, mitochondrial	Acot9;Acot10	33.0881	0.563848	18.9724
Q91ZW3	Q91ZW3	SWI/SNF-related matrix-associated actin-dependent regulator of chromatin subfamily A member 5	Smarca5	32.2803	0.23918	18.9644
Q8BU31	Q8BU31	Ras-related protein Rap-2c	Rap2c	28.9095	1.30233	18.9549
Q91VK4	Q91VK4	Integral membrane protein 2C;CT-BRI3	Itm2c	28.003	1.99434	18.9502
Q9QYJ3	Q9QYJ3	DnaJ homolog subfamily B member 1	Dnajb1	30.0888	1.98785	18.9443
Q3V3R4	Q3V3R4	Integrin alpha-1	Itga1	30.4871	1.30561	18.9324
Q9R0M6	Q9R0M6	Ras-related protein Rab-9A	Rab9a	30.1082	1.30664	18.8967
Q3UPF5	Q3UPF5	Zinc finger CCCH-type antiviral protein 1	Zc3hav1	29.2939	1.99313	18.8959
Q8BPM0	Q8BPM0	Disheveled-associated activator of morphogenesis 1	Daam1	29.4413	1.9933	18.8924
Q8BM86	Q8BM86	Lipoma HMGIC fusion partner	Lhfp	27.683	3.2589	18.8912
Q9DC37	Q9DC37	Major facilitator superfamily domain-containing protein 1	Mfsd1	27.8176	1.04343	18.8882
Q3UTJ2	Q3UTJ2	Sorbin and SH3 domain-containing protein 2	Sorbs2	32.9981	0.60705	18.8569
Q8K4G5	Q8K4G5	Actin-binding LIM protein 1	Ablim1	31.394	1.99482	18.8555
P33174	P33174	Chromosome-associated kinesin KIF4	Kif4	32.365	3.20367	18.8444
Q9JIS8;Q924N4	Q9JIS8	Solute carrier family 12 member 4	Slc12a4	30.3372	1.30669	18.8355
P98197	P98197	Probable phospholipid-transporting ATPase IH	Atp11a	27.8995	3.26347	18.8194
Q9Z0F8	Q9Z0F8	Disintegrin and metalloproteinase domain-containing protein 17	Adam17	27.4064	1.99462	18.8183
Q9WU62	Q9WU62	Inner centromere protein	Incenp	30.2867	1.98884	18.8142
Q9Z2I0	Q9Z2I0	LETM1 and EF-hand domain-containing protein 1, mitochondrial	Letm1	33.1073	1.03133	18.7931
Q6P5F9	Q6P5F9	Exportin-1	Xpo1	31.2415	1.30644	18.7541
P18052;P49446	P18052	Receptor-type tyrosine-protein phosphatase alpha	Ptpra	28.2395	1.30685	18.7523
P97300	P97300	Neuroplastin	Nptn	30.4098	0.600149	18.7497
Q9CYG7	Q9CYG7	Mitochondrial import receptor subunit TOM34	Tomm34	31.2155	1.30674	18.7296
Q8JZR0	Q8JZR0	Long-chain-fatty-acid--CoA ligase 5	Acsl5	32.528	0.583087	18.7062
Q99LP6	Q99LP6	GrpE protein homolog 1, mitochondrial	Grpel1	34.0394	0.576748	18.6768
Q8C145	Q8C145	Zinc transporter ZIP6	Slc39a6	25.5746	3.24326	18.6706
Q9WU60	Q9WU60	Attractin	Atrn	27.5987	1.99364	18.6534
Q8R5M8	Q8R5M8	Cell adhesion molecule 1	Cadm1	29.2688	1.30593	18.6401
P16330	P16330	2,3-cyclic-nucleotide 3-phosphodiesterase	Cnp	27.8485	0.578675	18.6158
P70280	P70280	Vesicle-associated membrane protein 7	Vamp7	30.0285	1.30617	18.6029
P28571	P28571	Sodium- and chloride-dependent glycine transporter 1	Slc6a9	27.9313	1.98983	18.5956
Q8JZZ7	Q8JZZ7	Latrophilin-2	Lphn2	28.9038	1.3057	18.5744
Q9Z1X4	Q9Z1X4	Interleukin enhancer-binding factor 3	Ilf3	32.7099	1.81002	18.5487
P97315	P97315	Cysteine and glycine-rich protein 1	Csrp1	31.2817	0.58609	18.5451
O70310	O70310	Glycylpeptide N-tetradecanoyltransferase 1	Nmt1	31.4001	1.30618	18.5441
P22892	P22892	AP-1 complex subunit gamma-1	Ap1g1	30.4177	0.968151	18.5054
Q8BGH2	Q8BGH2	Sorting and assembly machinery component 50 homolog	Samm50	32.5208	1.03623	18.4878
Q3UVK0	Q3UVK0	Endoplasmic reticulum metallopeptidase 1	Ermp1	31.5143	1.3062	18.4609
Q9CWS0	Q9CWS0	N(G),N(G)-dimethylarginine dimethylaminohydrolase 1	Ddah1	30.3557	0.562726	18.3869
E2JF22	E2JF22	Piezo-type mechanosensitive ion channel component 1	Piezo1	29.0973	1.30673	18.2883
P47226	P47226	Testin	Tes	31.1332	1.03355	18.2862
Q8BWT1	Q8BWT1	3-ketoacyl-CoA thiolase, mitochondrial	Acaa2	33.2781	1.97419	18.2477
Q9R1C7	Q9R1C7	Pre-mRNA-processing factor 40 homolog A	Prpf40a	30.6742	0.495827	18.2332
Q3UHX2	Q3UHX2	28 kDa heat- and acid-stable phosphoprotein	Pdap1	31.1257	1.9904	18.2047
Q60767	Q60767	Lymphocyte antigen 75	Ly75	28.7001	1.30675	18.1292
Q9D1P4	Q9D1P4	Cysteine and histidine-rich domain-containing protein 1	Chordc1	31.6137	1.30653	18.1258
Q8BJY1	Q8BJY1	26S proteasome non-ATPase regulatory subunit 5	Psmd5	31.7663	0.564993	18.1185
Q9D074	Q9D074	E3 ubiquitin-protein ligase MGRN1	Mgrn1	27.5029	1.30582	18.1088
P54728	P54728	UV excision repair protein RAD23 homolog B	Rad23b	30.6955	0.555261	18.0464
Q8K209	Q8K209	G-protein coupled receptor 56;GPR56 N-terminal fragment;GPR56 C-terminal fragment	Gpr56	28.2535	0.192874	18.0271
P81117	P81117	Nucleobindin-2;Nesfatin-1	Nucb2	30.7574	0.469814	18.025
Q8CJ53	Q8CJ53	Cdc42-interacting protein 4	Trip10	30.0541	0.574927	18.0207
Q3U0V1	Q3U0V1	Far upstream element-binding protein 2	Khsrp	32.8881	1.66521	17.9879
Q9CQC6	Q9CQC6	Basic leucine zipper and W2 domain-containing protein 1	Bzw1	31.4061	0.537417	17.9814
O35143	O35143	ATPase inhibitor, mitochondrial	Atpif1	31.4343	0.470693	17.925
P63328;P48453;P48455	P63328	Serine/threonine-protein phosphatase 2B catalytic subunit alpha isoform	Ppp3ca	30.0297	0.213533	17.9232
Q9CY64	Q9CY64	Biliverdin reductase A	Blvra	29.5888	1.3065	17.8856
Q8C7R4	Q8C7R4	Ubiquitin-like modifier-activating enzyme 6	Uba6	32.0623	0.207017	17.8435
Q9DBG5	Q9DBG5	Perilipin-3	Plin3	31.999	1.30408	17.7921
Q62448	Q62448	Eukaryotic translation initiation factor 4 gamma 2	Eif4g2	31.5544	1.30455	17.6935
Q61382	Q61382	TNF receptor-associated factor 4	Traf4	27.4277	1.30549	17.6826
P97857	P97857	A disintegrin and metalloproteinase with thrombospondin motifs 1	Adamts1	30.8824	0.572998	17.6621
Q9EPC1	Q9EPC1	Alpha-parvin	Parva	29.108	1.3051	17.5685
Q9R118	Q9R118	Serine protease HTRA1	Htra1	28.0845	1.30681	17.5664
Q9WVA3	Q9WVA3	Mitotic checkpoint protein BUB3	Bub3	31.7883	0.613503	17.5471
O08585	O08585	Clathrin light chain A	Clta	31.0638	0.233276	17.5098
Q922Y1	Q922Y1	UBX domain-containing protein 1	Ubxn1	31.8228	1.30563	17.3978
Q9DBP5	Q9DBP5	UMP-CMP kinase	Cmpk1	31.227	1.30581	17.2124
Q8R2Y2	Q8R2Y2	Cell surface glycoprotein MUC18	Mcam	31.6337	1.30619	16.195
O88811	O88811	Signal transducing adapter molecule 2	Stam2	32.6881	1.78583	7.77548
Q99KN1	Q99KN1	Arrestin domain-containing protein 1	Arrdc1	32.4666	1.84222	5.6771
A2A863	A2A863	Integrin beta-4	Itgb4	32.9948	0.928971	5.66797
Q9Z110	Q9Z110	Delta-1-pyrroline-5-carboxylate synthase;Glutamate 5-kinase;Gamma-glutamyl phosphate reductase	Aldh18a1	35.36	0.84479	5.03218
P47738	P47738	Aldehyde dehydrogenase, mitochondrial	Aldh2	35.6083	0.756833	4.85534
Q01279	Q01279	Epidermal growth factor receptor	Egfr	33.6604	1.2167	4.82301
Q8R366	Q8R366	Immunoglobulin superfamily member 8	Igsf8	32.5784	1.43595	4.77784
Q62469	Q62469	Integrin alpha-2	Itga2	33.2064	1.34513	4.6725
P02468;Q9R0B6	P02468	Laminin subunit gamma-1	Lamc1	30.8794	1.80636	4.60334
P10649	P10649	Glutathione S-transferase Mu 1	Gstm1	34.2513	0.773788	4.50051
P17879	P17879	Heat shock 70 kDa protein 1B	Hspa1b	35.1993	1.58211	4.49763
P16110	P16110	Galectin-3	Lgals3	33.8004	0.809924	4.42496
P51912	P51912	Neutral amino acid transporter B(0)	Slc1a5	30.4838	1.59194	4.02881
Q811D0;Q62108;Q91XM9	Q811D0	Disks large homolog 1	Dlg1	32.275	1.71793	3.99812
Q8R0J7	Q8R0J7	Vacuolar protein sorting-associated protein 37B	Vps37b	30.9826	0.798541	3.99585
Q91V92	Q91V92	ATP-citrate synthase	Acly	34.1758	1.6699	3.99428
Q8K2J0	Q8K2J0	1-phosphatidylinositol 4,5-bisphosphate phosphodiesterase delta-3	Plcd3	31.953	0.754447	3.96362
P60904	P60904	DnaJ homolog subfamily C member 5	Dnajc5	32.8273	1.67992	3.94574
O70318	O70318	Band 4.1-like protein 2	Epb41l2	33.057	1.64569	3.88934
P54116	P54116	Erythrocyte band 7 integral membrane protein	Stom	31.809	1.65088	3.80176
P35441	P35441	Thrombospondin-1	Thbs1	32.9256	1.27628	3.79083
P43406	P43406	Integrin alpha-V;Integrin alpha-V heavy chain;Integrin alpha-V light chain	Itgav	33.0005	1.57622	3.77284
Q9CWJ9	Q9CWJ9	Bifunctional purine biosynthesis protein PURH;Phosphoribosylaminoimidazolecarboxamide formyltransferase;IMP cyclohydrolase	Atic	34.0353	1.58376	3.71426
O35598	O35598	Disintegrin and metalloproteinase domain-containing protein 10	Adam10	32.0041	1.5481	3.67463
Q8BP47	Q8BP47	Asparagine--tRNA ligase, cytoplasmic	Nars	33.9665	1.63366	3.64834
Q78HU3	Q78HU3	Multivesicular body subunit 12A	Mvb12a	31.8237	0.501296	3.63487
P55012;P55014	P55012	Solute carrier family 12 member 2	Slc12a2	32.1605	1.31904	3.58678
Q9JHU4	Q9JHU4	Cytoplasmic dynein 1 heavy chain 1	Dync1h1	35.4148	1.28599	3.57046
Q99JR5	Q99JR5	Tubulointerstitial nephritis antigen-like	Tinagl1	31.687	0.514982	3.56631
Q9Z1Z2	Q9Z1Z2	Serine-threonine kinase receptor-associated protein	Strap	32.8102	1.64404	3.51132
Q61739	Q61739	Integrin alpha-6;Integrin alpha-6 heavy chain;Integrin alpha-6 light chain	Itga6	32.3346	1.33265	3.48949
O09131;Q8K2Q2	O09131	Glutathione S-transferase omega-1	Gsto1	33.954	0.459918	3.42899
O54988;O55098	O54988	STE20-like serine/threonine-protein kinase	Slk	32.5636	0.697669	3.41407
Q9WTR5	Q9WTR5	Cadherin-13	Cdh13	29.9129	0.75705	3.40876
P24452	P24452	Macrophage-capping protein	Capg	33.6512	0.644947	3.38988
Q9QZQ1	Q9QZQ1	Afadin	Mllt4	33.3785	1.39408	3.36519
P40237	P40237	CD82 antigen	Cd82	33.2102	0.212575	3.35304
Q8BGQ7	Q8BGQ7	Alanine--tRNA ligase, cytoplasmic	Aars	33.7798	1.41229	3.34937
Q8BHN3	Q8BHN3	Neutral alpha-glucosidase AB	Ganab	35.6879	1.1073	3.32712
P35282	P35282	Ras-related protein Rab-21	Rab21	33.3131	1.22925	3.31055
Q03145	Q03145	Ephrin type-A receptor 2	Epha2	33.3755	0.999087	3.27082
P26039	P26039	Talin-1	Tln1	34.4581	0.90183	3.25831
P49025	P49025	Citron Rho-interacting kinase	Cit	33.9455	0.407974	3.24993
P16546	P16546	Spectrin alpha chain, non-erythrocytic 1	Sptan1	35.8912	1.17194	3.24076
B2RXS4	B2RXS4	Plexin-B2	Plxnb2	34.3886	0.610146	3.21435
Q9CYL5	Q9CYL5	Golgi-associated plant pathogenesis-related protein 1	Glipr2	30.8603	0.695829	3.19971
Q76MZ3	Q76MZ3	Serine/threonine-protein phosphatase 2A 65 kDa regulatory subunit A alpha isoform	Ppp2r1a	34.2364	1.50723	3.1513
P23927	P23927	Alpha-crystallin B chain	Cryab	35.6619	0.174875	3.15068
P59113	P59113	Fermitin family homolog 1	Fermt1	31.2782	0.31252	3.14616
Q04736	Q04736	Tyrosine-protein kinase Yes	Yes1	30.964	1.46988	3.14456
P11276	P11276	Fibronectin;Anastellin	Fn1	38.8121	1.46449	3.13356
P50247	P50247	Adenosylhomocysteinase	Ahcy	34.4186	1.13924	3.1225
Q8BGS1	Q8BGS1	Band 4.1-like protein 5	Epb41l5	32.1654	1.43789	3.08949
P46471	P46471	26S protease regulatory subunit 7	Psmc2	33.2253	1.46135	3.06946
P09803	P09803	Cadherin-1;E-Cad/CTF1;E-Cad/CTF2;E-Cad/CTF3	Cdh1	31.7218	0.667199	3.06753
P08003	P08003	Protein disulfide-isomerase A4	Pdia4	34.4818	1.34879	3.05923
Q6P5F7	Q6P5F7	Protein tweety homolog 3	Ttyh3	30.0096	0.739438	3.05504
Q62470	Q62470	Integrin alpha-3;Integrin alpha-3 heavy chain;Integrin alpha-3 light chain	Itga3	36.4306	0.135226	3.04582
Q9QZI9	Q9QZI9	Serine incorporator 3	Serinc3	29.8717	0.737952	3.03276
Q9Z1G4	Q9Z1G4	V-type proton ATPase 116 kDa subunit a isoform 1	Atp6v0a1	32.9065	1.50502	3.02976
Q99K30	Q99K30	Epidermal growth factor receptor kinase substrate 8-like protein 2	Eps8l2	33.1655	0.179724	3.02418
Q9D051	Q9D051	Pyruvate dehydrogenase E1 component subunit beta, mitochondrial	Pdhb	33.5164	0.652743	2.99228
O55111	O55111	Desmoglein-2	Dsg2	32.0086	1.20268	2.98689
Q80W68	Q80W68	Kin of IRRE-like protein 1	Kirrel	31.3007	0.446515	2.97959
Q05793	Q05793	Basement membrane-specific heparan sulfate proteoglycan core protein;Endorepellin;LG3 peptide	Hspg2	34.8594	0.849703	2.97374
Q09143	Q09143	High affinity cationic amino acid transporter 1	Slc7a1	31.6894	0.692943	2.97086
Q9WV91	Q9WV91	Prostaglandin F2 receptor negative regulator	Ptgfrn	33.1176	2.99901	2.89876
Q60598	Q60598	Src substrate cortactin	Cttn	32.8463	0.413205	2.88085
P29341	P29341	Polyadenylate-binding protein 1	Pabpc1	35.1222	0.958964	2.86486
O55222	O55222	Integrin-linked protein kinase	Ilk	31.9393	1.50406	2.85547
P19096	P19096	Fatty acid synthase;[Acyl-carrier-protein] S-acetyltransferase;[Acyl-carrier-protein] S-malonyltransferase;3-oxoacyl-[acyl-carrier-protein] synthase;3-oxoacyl-[acyl-carrier-protein] reductase;3-hydroxyacyl-[acyl-carrier-protein] dehydratase;Enoyl-[acyl-carrier-protein] reductase;Oleoyl-[acyl-carrier-protein] hydrolase	Fasn	35.1523	0.867936	2.84428
O54990	O54990	Prominin-1	Prom1	35.6789	0.66716	2.8436
Q9D1C8	Q9D1C8	Vacuolar protein sorting-associated protein 28 homolog	Vps28	32.4405	1.18493	2.79534
Q9R069	Q9R069	Basal cell adhesion molecule	Bcam	32.2899	0.424852	2.78553
Q02053	Q02053	Ubiquitin-like modifier-activating enzyme 1	Uba1	34.7875	1.18428	2.77567
Q9WTI7	Q9WTI7	Unconventional myosin-Ic	Myo1c	35.4163	0.910042	2.75044
Q99KG5	Q99KG5	Lipolysis-stimulated lipoprotein receptor	Lsr	32.2955	0.184358	2.73377
Q9DC16	Q9DC16	Endoplasmic reticulum-Golgi intermediate compartment protein 1	Ergic1	32.9737	0.644404	2.73215
P47955	P47955	60S acidic ribosomal protein P1	Rplp1	33.67	1.12176	2.72659
P63094;Q6R0H7;Q8CGK7	P63094;Q6R0H7	Guanine nucleotide-binding protein G(s) subunit alpha isoforms short;Guanine nucleotide-binding protein G(s) subunit alpha isoforms XLas	Gnas	34.1602	0.86861	2.71626
P80318	P80318	T-complex protein 1 subunit gamma	Cct3	35.1449	0.860713	2.71175
Q9QXS1	Q9QXS1	Plectin	Plec	36.9028	0.158704	2.66954
Q7TMK9	Q7TMK9	Heterogeneous nuclear ribonucleoprotein Q	Syncrip	34.0667	1.44892	2.65764
Q7TPR4	Q7TPR4	Alpha-actinin-1	Actn1	35.8428	1.07635	2.65236
Q9QYJ0	Q9QYJ0	DnaJ homolog subfamily A member 2	Dnaja2	33.1906	1.48572	2.61714
O35566	O35566	CD151 antigen	Cd151	32.9099	0.169094	2.60539
Q9Z0N1	Q9Z0N1	Eukaryotic translation initiation factor 2 subunit 3, X-linked	Eif2s3x	33.6791	1.4701	2.58495
P39447	P39447	Tight junction protein ZO-1	Tjp1	34.4094	0.746142	2.57905
Q62165	Q62165	Dystroglycan;Alpha-dystroglycan;Beta-dystroglycan	Dag1	29.7553	1.4778	2.57715
P09055	P09055	Integrin beta-1	Itgb1	36.3149	0.422973	2.55899
Q8BFW7	Q8BFW7	Lipoma-preferred partner homolog	Lpp	32.3017	0.703226	2.55636
Q9WVK4	Q9WVK4	EH domain-containing protein 1	Ehd1	35.4686	2.01273	2.54473
P54761	P54761	Ephrin type-B receptor 4	Ephb4	30.7552	1.18263	2.53262
Q3UH60	Q3UH60	Disco-interacting protein 2 homolog B	Dip2b	32.0808	0.968418	2.52204
Q9CZY3	Q9CZY3	Ubiquitin-conjugating enzyme E2 variant 1	Ube2v1	31.7881	0.633761	2.51092
P84096	P84096	Rho-related GTP-binding protein RhoG	Rhog	31.0956	1.45879	2.45634
Q9R0P3	Q9R0P3	S-formylglutathione hydrolase	Esd	33.7355	0.689629	2.4313
Q99KI0	Q99KI0	Aconitate hydratase, mitochondrial	Aco2	35.6485	0.555719	2.43072
P97820	P97820	Mitogen-activated protein kinase kinase kinase kinase 4	Map4k4	30.8727	1.17456	2.41361
Q61879	Q61879	Myosin-10	Myh10	36.304	1.00957	2.40085
Q9JIW9	Q9JIW9	Ras-related protein Ral-B	Ralb	32.8896	1.12501	2.38746
Q08509	Q08509	Epidermal growth factor receptor kinase substrate 8	Eps8	32.8254	0.123056	2.38024
Q8C166	Q8C166	Copine-1	Cpne1	33.0182	1.41371	2.36779
Q6VH22	Q6VH22	Intraflagellar transport protein 172 homolog	Ift172	31.7764	0.585806	2.36337
A2ASQ1	A2ASQ1	Agrin;Agrin N-terminal 110 kDa subunit;Agrin C-terminal 110 kDa subunit;Agrin C-terminal 90 kDa fragment;Agrin C-terminal 22 kDa fragment	Agrn	32.0157	1.11436	2.36016
Q62351	Q62351	Transferrin receptor protein 1	Tfrc	33.1099	0.682985	2.354
P67871	P67871	Casein kinase II subunit beta	Csnk2b	32.9869	1.35516	2.35296
Q9R0Q7	Q9R0Q7	Prostaglandin E synthase 3	Ptges3	33.6018	1.33561	2.34096
P18242	P18242	Cathepsin D	Ctsd	34.2949	0.719403	2.33271
P06869	P06869	Urokinase-type plasminogen activator;Urokinase-type plasminogen activator long chain A;Urokinase-type plasminogen activator short chain A;Urokinase-type plasminogen activator chain B	Plau	32.6864	0.387798	2.33042
P63242;Q8BGY2	P63242;Q8BGY2	Eukaryotic translation initiation factor 5A-1;Eukaryotic translation initiation factor 5A-2	Eif5a;Eif5a2	34.5952	0.665921	2.32613
O08749	O08749	Dihydrolipoyl dehydrogenase, mitochondrial	Dld	34.2777	0.604828	2.32327
O55029	O55029	Coatomer subunit beta	Copb2	32.8605	0.623153	2.322
O09061	O09061	Proteasome subunit beta type-1	Psmb1	32.4387	1.45206	2.302
Q8K2Q7	Q8K2Q7	BRO1 domain-containing protein BROX	Brox	31.8172	0.856878	2.28276
P63085	P63085	Mitogen-activated protein kinase 1	Mapk1	32.9071	0.606774	2.28271
Q7TQI3	Q7TQI3	Ubiquitin thioesterase OTUB1	Otub1	33.3431	1.28008	2.26764
P14094	P14094	Sodium/potassium-transporting ATPase subunit beta-1	Atp1b1	33.0003	1.30217	2.25068
F8VPU2	F8VPU2	FERM, RhoGEF and pleckstrin domain-containing protein 1	Farp1	32.6261	0.393845	2.24686
P51660	P51660	Peroxisomal multifunctional enzyme type 2;(3R)-hydroxyacyl-CoA dehydrogenase;Enoyl-CoA hydratase 2	Hsd17b4	34.4426	0.681552	2.2367
Q6ZQ38;Q6ZQ73	Q6ZQ38	Cullin-associated NEDD8-dissociated protein 1	Cand1	33.7083	1.0776	2.23452
Q9DC51	Q9DC51	Guanine nucleotide-binding protein G(k) subunit alpha	Gnai3	32.8207	0.787606	2.22779
P99029	P99029	Peroxiredoxin-5, mitochondrial	Prdx5	34.6132	0.989847	2.20839
Q9R0N0	Q9R0N0	Galactokinase	Galk1	31.1615	0.278021	2.20378
Q07076	Q07076	Annexin A7	Anxa7	32.1939	1.37454	2.18286
Q9DCL9	Q9DCL9	Multifunctional protein ADE2;Phosphoribosylaminoimidazole-succinocarboxamide synthase;Phosphoribosylaminoimidazole carboxylase	Paics	33.5613	1.0616	2.16174
P62874;Q61011	P62874	Guanine nucleotide-binding protein G(I)/G(S)/G(T) subunit beta-1	Gnb1	33.1669	1.05422	2.14988
Q80X71	Q80X71	Transmembrane protein 106B	Tmem106b	30.3401	0.630272	2.14831
Q5SYD0;Q5SUA5	Q5SYD0	Unconventional myosin-Id	Myo1d	31.6745	0.670374	2.12938
Q8BKX1	Q8BKX1	Brain-specific angiogenesis inhibitor 1-associated protein 2	Baiap2	33.1842	0.939845	2.11899
Q91YR1	Q91YR1	Twinfilin-1	Twf1	32.6716	1.03783	2.11803
P39061	P39061	Collagen alpha-1(XVIII) chain;Endostatin	Col18a1	32.6355	0.371959	2.11333
Q9DBJ1;O70250	Q9DBJ1	Phosphoglycerate mutase 1	Pgam1	35.4651	0.763017	2.10916
O08553	O08553	Dihydropyrimidinase-related protein 2	Dpysl2	33.4237	0.625599	2.10238
Q78PY7	Q78PY7	Staphylococcal nuclease domain-containing protein 1	Snd1	34.1629	1.4033	2.09821
Q61553	Q61553	Fascin	Fscn1	32.6324	0.389503	2.09717
Q64727	Q64727	Vinculin	Vcl	34.1192	1.01565	2.09338
Q64704	Q64704	Syntaxin-3	Stx3	30.5315	1.43327	2.0925
P49722	P49722	Proteasome subunit alpha type-2	Psma2	31.233	1.44904	2.09046
Q8K3J9	Q8K3J9	G-protein coupled receptor family C group 5 member C	Gprc5c	32.7844	0.158407	2.07345
Q3TXS7	Q3TXS7	26S proteasome non-ATPase regulatory subunit 1	Psmd1	33.0854	0.658428	2.06075
O35682	O35682	Myeloid-associated differentiation marker	Myadm	31.8045	0.102238	2.05728
Q9Z0U1;Q9QXY1	Q9Z0U1	Tight junction protein ZO-2	Tjp2	34.2681	1.02488	2.03165
Q60931	Q60931	Voltage-dependent anion-selective channel protein 3	Vdac3	34.8252	0.0852236	2.02424
Q9JIK5	Q9JIK5	Nucleolar RNA helicase 2	Ddx21	33.5353	1.37133	2.01898
Q9DAW9	Q9DAW9	Calponin-3	Cnn3	33.611	1.24934	1.99972
P26040	P26040	Ezrin	Ezr	35.4134	1.55268	1.99326
P70452	P70452	Syntaxin-4	Stx4	29.9225	1.42278	1.97077
Q9QUJ7	Q9QUJ7	Long-chain-fatty-acid--CoA ligase 4	Acsl4	33.0501	1.03844	1.96841
Q9R1Q6	Q9R1Q6	Transmembrane protein 176B	Tmem176b	28.5518	0.624979	1.96752
Q99JW5	Q99JW5	Epithelial cell adhesion molecule	Epcam	34.7902	0.189116	1.95388
P23249	P23249	Putative helicase MOV-10	Mov10	31.3405	1.36614	1.95284
P50580	P50580	Proliferation-associated protein 2G4	Pa2g4	34.4223	1.38521	1.94651
Q8K353	Q8K353	Cysteine-rich and transmembrane domain-containing protein 1	Cystm1	31.1193	0.397691	1.93823
P10287	P10287	Cadherin-3	Cdh3	30.3105	0.651221	1.93552
P40240	P40240	CD9 antigen	Cd9	33.2101	0.195029	1.93143
Q6P9J9	Q6P9J9	Anoctamin-6	Ano6	31.3734	0.377747	1.92155
Q8C0E3	Q8C0E3	Tripartite motif-containing protein 47	Trim47	31.6487	0.124876	1.91976
Q8BGV3	Q8BGV3	Tumor-associated calcium signal transducer 2	Tacstd2	33.022	0.116691	1.91759
Q9WUL7	Q9WUL7	ADP-ribosylation factor-like protein 3	Arl3	31.699	1.41129	1.91623
Q61187	Q61187	Tumor susceptibility gene 101 protein	Tsg101	33.1895	0.902407	1.9157
P30416	P30416	Peptidyl-prolyl cis-trans isomerase FKBP4;Peptidyl-prolyl cis-trans isomerase FKBP4, N-terminally processed	Fkbp4	33.7951	1.31132	1.91478
P62137	P62137	Serine/threonine-protein phosphatase PP1-alpha catalytic subunit	Ppp1ca	34.3867	0.982786	1.90157
P51863	P51863	V-type proton ATPase subunit d 1	Atp6v0d1	32.7027	0.0689031	1.89177
Q8CIE6	Q8CIE6	Coatomer subunit alpha;Xenin;Proxenin	Copa	33.3428	1.30768	1.88003
Q99JB8	Q99JB8	Protein kinase C and casein kinase II substrate protein 3	Pacsin3	31.2987	0.997567	1.87321
P17225	P17225	Polypyrimidine tract-binding protein 1	Ptbp1	34.3825	1.03668	1.87149
Q921W0	Q921W0	Charged multivesicular body protein 1a	Chmp1a	30.9762	0.370867	1.86418
Q5U462	Q5U462	CUB domain-containing protein 1	Cdcp1	30.3886	0.37292	1.84864
Q9D7F7	Q9D7F7	Charged multivesicular body protein 4c	Chmp4c	29.5719	0.362954	1.84848
O88551	O88551	Claudin-1	Cldn1	32.7402	0.145514	1.83646
P05480;P08103;Q62270	P05480	Neuronal proto-oncogene tyrosine-protein kinase Src	Src	32.9809	1.51221	1.82671
Q9D7S9	Q9D7S9	Charged multivesicular body protein 5	Chmp5	32.0336	0.767	1.82604
P41731	P41731	CD63 antigen	Cd63	32.5803	0.635476	1.82303
O08992	O08992	Syntenin-1	Sdcbp	35.8067	2.92934	1.8201
Q9EQP2	Q9EQP2	EH domain-containing protein 4	Ehd4	34.0565	0.705058	1.81051
Q99LU0	Q99LU0	Charged multivesicular body protein 1b-1	Chmp1b1	31.4668	0.0967258	1.80876
O08529	O08529	Calpain-2 catalytic subunit	Capn2	32.6896	0.632825	1.80704
Q6PHN9	Q6PHN9	Ras-related protein Rab-35	Rab35	31.8745	1.05604	1.80698
Q62523	Q62523	Zyxin	Zyx	31.075	0.619966	1.80526
Q99NB9	Q99NB9	Splicing factor 3B subunit 1	Sf3b1	32.7611	1.27858	1.7994
Q8VDM4	Q8VDM4	26S proteasome non-ATPase regulatory subunit 2	Psmd2	33.8993	1.05508	1.79197
P18572	P18572	Basigin	Bsg	33.2021	0.0960624	1.78616
Q80YX1	Q80YX1	Tenascin	Tnc	28.6721	0.605025	1.78398
O08688	O08688	Calpain-5	Capn5	34.2296	0.597121	1.76529
P80315	P80315	T-complex protein 1 subunit delta	Cct4	34.8267	0.646579	1.75874
P21279;O70443;P27600	P21279	Guanine nucleotide-binding protein G(q) subunit alpha	Gnaq	32.1697	0.729424	1.75342
Q99JY9;Q641P0	Q99JY9	Actin-related protein 3	Actr3	34.4748	1.01755	1.75261
Q922R8	Q922R8	Protein disulfide-isomerase A6	Pdia6	34.1863	1.22039	1.74028
O08795	O08795	Glucosidase 2 subunit beta	Prkcsh	33.4378	0.546232	1.73112
Q9WVM1	Q9WVM1	Rac GTPase-activating protein 1	Racgap1	35.2642	0.540078	1.72391
P50516	P50516	V-type proton ATPase catalytic subunit A	Atp6v1a	33.5345	1.36402	1.71751
Q9JLQ0	Q9JLQ0	CD2-associated protein	Cd2ap	33.247	0.728078	1.71703
Q80X90	Q80X90	Filamin-B	Flnb	37.4534	0.684129	1.71054
Q61024	Q61024	Asparagine synthetase [glutamine-hydrolyzing]	Asns	32.6287	1.36721	1.70762
Q6URW6	Q6URW6	Myosin-14	Myh14	35.0186	0.371197	1.701
P46467;Q8BPY9	P46467	Vacuolar protein sorting-associated protein 4B	Vps4b	32.8313	0.794001	1.69776
Q9JIZ9	Q9JIZ9	Phospholipid scramblase 3	Plscr3	31.8664	0.0977405	1.69649
Q8CBW3	Q8CBW3	Abl interactor 1	Abi1	30.7432	1.38149	1.69636
B2RQC6	B2RQC6	CAD protein;Glutamine-dependent carbamoyl-phosphate synthase;Aspartate carbamoyltransferase;Dihydroorotase	Cad	34.8381	0.635537	1.69615
Q99P72	Q99P72	Reticulon-4	Rtn4	35.4094	0.028893	1.69545
Q99PV0	Q99PV0	Pre-mRNA-processing-splicing factor 8	Prpf8	33.6342	1.412	1.6837
P11983	P11983	T-complex protein 1 subunit alpha	Tcp1	35.1107	0.990377	1.68305
P45591	P45591	Cofilin-2	Cfl2	31.8687	1.30151	1.6713
O08917	O08917	Flotillin-1	Flot1	33.7189	0.724684	1.67083
Q61033	Q61033	Lamina-associated polypeptide 2, isoforms alpha/zeta	Tmpo	33.1501	0.593418	1.66447
P17918	P17918	Proliferating cell nuclear antigen	Pcna	32.7579	1.32228	1.66361
P59999	P59999	Actin-related protein 2/3 complex subunit 4	Arpc4	33.3758	0.999125	1.66275
P08752	P08752	Guanine nucleotide-binding protein G(i) subunit alpha-2	Gnai2	34.9206	2.36494	1.6622
Q62465	Q62465	Synaptic vesicle membrane protein VAT-1 homolog	Vat1	34.0353	0.688171	1.65633
P08556	P08556	GTPase NRas	Nras	32.3028	0.979383	1.65623
Q60864	Q60864	Stress-induced-phosphoprotein 1	Stip1	35.2851	1.75104	1.64833
Q99LE6	Q99LE6	ATP-binding cassette sub-family F member 2	Abcf2	33.3027	1.35046	1.64612
Q3U1V6	Q3U1V6	Ubiquitin-conjugating enzyme E2 variant 3	Uevld	29.8059	0.61423	1.6448
P30999	P30999	Catenin delta-1	Ctnnd1	34.815	0.643241	1.64059
Q99JI6	Q99JI6	Ras-related protein Rap-1b	Rap1b	34.8173	0.637935	1.62714
Q8BT07	Q8BT07	Centrosomal protein of 55 kDa	Cep55	34.0275	0.601397	1.61278
Q8BT60	Q8BT60	Copine-3	Cpne3	31.8467	1.37439	1.61099
Q91VI7	Q91VI7	Ribonuclease inhibitor	Rnh1	34.0551	0.930166	1.60785
Q9Z2U1	Q9Z2U1	Proteasome subunit alpha type-5	Psma5	32.8751	0.728501	1.59754
P17427	P17427	AP-2 complex subunit alpha-2	Ap2a2	33.0219	1.34574	1.58563
Q9WV32	Q9WV32	Actin-related protein 2/3 complex subunit 1B	Arpc1b	34.0183	0.0804828	1.58455
Q91V41	Q91V41	Ras-related protein Rab-14	Rab14	33.6101	1.02315	1.57788
Q8R105	Q8R105	Vacuolar protein sorting-associated protein 37C	Vps37c	31.5587	0.128522	1.55841
O88952;Q8JZS0;O88951	O88952	Protein lin-7 homolog C	Lin7c	31.2726	0.955454	1.55294
P15116;P39038	P15116	Cadherin-2	Cdh2	32.3519	1.02703	1.53931
Q91VR2	Q91VR2	ATP synthase subunit gamma, mitochondrial	Atp5c1	34.206	0.353141	1.53753
P62331	P62331	ADP-ribosylation factor 6	Arf6	32.686	0.954656	1.52989
P70441	P70441	Na(+)/H(+) exchange regulatory cofactor NHE-RF1	Slc9a3r1	33.5694	0.456285	1.52976
P51174	P51174	Long-chain specific acyl-CoA dehydrogenase, mitochondrial	Acadl	34.7762	0.0552688	1.50086
P10852	P10852	4F2 cell-surface antigen heavy chain	Slc3a2	34.8813	1.47301	1.49974
P61226	P61226	Ras-related protein Rap-2b	Rap2b	31.2521	0.99879	1.4929
Q60634	Q60634	Flotillin-2	Flot2	32.618	0.798972	1.49176
Q9QY76	Q9QY76	Vesicle-associated membrane protein-associated protein B	Vapb	33.0441	0.615278	1.48602
Q61598	Q61598	Rab GDP dissociation inhibitor beta	Gdi2	34.5777	0.651702	1.47692
Q6A0A9;Q8C3F2	Q6A0A9	Constitutive coactivator of PPAR-gamma-like protein 1	FAM120A	31.7904	1.2512	1.47549
P35285	P35285	Ras-related protein Rab-22A	Rab22a	30.8609	0.348377	1.46527
P80316	P80316	T-complex protein 1 subunit epsilon	Cct5	34.6282	0.956845	1.46512
Q9DBG6	Q9DBG6	Dolichyl-diphosphooligosaccharide--protein glycosyltransferase subunit 2	Rpn2	33.738	0.258885	1.46306
P35278	P35278	Ras-related protein Rab-5C	Rab5c	33.8858	0.680987	1.45603
Q921M3	Q921M3	Splicing factor 3B subunit 3	Sf3b3	33.3755	0.61167	1.45497
Q9CX00	Q9CX00	IST1 homolog	Ist1	33.4888	0.580929	1.45236
Q01768	Q01768	Nucleoside diphosphate kinase B	Nme2	35.4279	0.684402	1.45105
Q00PI9	Q00PI9	Heterogeneous nuclear ribonucleoprotein U-like protein 2	Hnrnpul2	33.407	0.626378	1.44663
Q8BTM8	Q8BTM8	Filamin-A	Flna	38.0457	1.99544	1.43637
Q8R081	Q8R081	Heterogeneous nuclear ribonucleoprotein L	Hnrnpl	34.3809	0.343421	1.43487
P70195	P70195	Proteasome subunit beta type-7	Psmb7	31.3597	0.608323	1.43399
P62334	P62334	26S protease regulatory subunit 10B	Psmc6	32.6449	0.61182	1.42991
Q8R143	Q8R143	Pituitary tumor-transforming gene 1 protein-interacting protein	Pttg1ip	32.7794	0.327894	1.42968
P57780	P57780	Alpha-actinin-4	Actn4	36.8507	1.18071	1.41918
P05201	P05201	Aspartate aminotransferase, cytoplasmic	Got1	33.087	0.622087	1.41846
P20352	P20352	Tissue factor	F3	30.3619	0.576641	1.41332
Q9D6R2	Q9D6R2	Isocitrate dehydrogenase [NAD] subunit alpha, mitochondrial	Idh3a	34.2947	0.303384	1.4093
P35762	P35762	CD81 antigen	Cd81	34.4544	0.106124	1.40602
Q99PT1	Q99PT1	Rho GDP-dissociation inhibitor 1	Arhgdia	34.6097	0.654973	1.40372
Q9DC53;Q8JZW4;Q1RLL3;Q9Z140	Q9DC53	Copine-8	Cpne8	32.8338	0.698424	1.40106
Q9ET30	Q9ET30	Transmembrane 9 superfamily member 3	Tm9sf3	32.342	0.239393	1.39593
O70404	O70404	Vesicle-associated membrane protein 8	Vamp8	31.8752	0.329564	1.39528
P51150	P51150	Ras-related protein Rab-7a	Rab7a	35.0417	1.6567	1.38416
Q9DBG3	Q9DBG3	AP-2 complex subunit beta	Ap2b1	33.2335	0.658937	1.37868
Q9CQV8	Q9CQV8	14-3-3 protein beta/alpha;14-3-3 protein beta/alpha, N-terminally processed	Ywhab	33.9126	2.10703	1.37782
P47754	P47754	F-actin-capping protein subunit alpha-2	Capza2	33.536	0.993627	1.36769
Q9WVA4	Q9WVA4	Transgelin-2	Tagln2	34.3676	0.597766	1.36387
P63037	P63037	DnaJ homolog subfamily A member 1	Dnaja1	33.2182	0.626019	1.36317
P35279;P61294	P35279;P61294	Ras-related protein Rab-6A;Ras-related protein Rab-6B	Rab6a;Rab6b	33.9525	1.33905	1.35844
Q61147	Q61147	Ceruloplasmin	Cp	30.8192	0.363313	1.35674
Q6ZWV7	Q6ZWV7	60S ribosomal protein L35	Rpl35	33.1556	1.3371	1.34632
Q5U431	Q5U431	G-protein coupled receptor 39	Gpr39	30.6834	0.212904	1.3462
P62983;P0CG49;P0CG50	P62983;P0CG49;P0CG50	Ubiquitin-40S ribosomal protein S27a;Ubiquitin;40S ribosomal protein S27a;Polyubiquitin-B;Ubiquitin;Polyubiquitin-C;Ubiquitin;Ubiquitin-related 1;Ubiquitin-related 2	Rps27a;Ubb;Ubc	37.7618	4.54948	1.34516
P60335	P60335	Poly(rC)-binding protein 1	Pcbp1	33.6952	0.947099	1.33596
P42932	P42932	T-complex protein 1 subunit theta	Cct8	35.0518	1.16124	1.33475
Q9CPY7	Q9CPY7	Cytosol aminopeptidase	Lap3	33.6107	0.567595	1.33302
P62071	P62071	Ras-related protein R-Ras2	Rras2	34.4494	1.67979	1.33102
Q9D2R0	Q9D2R0	Acetoacetyl-CoA synthetase	Aacs	32.4265	0.230223	1.32994
P97384	P97384	Annexin A11	Anxa11	34.5477	0.928211	1.32462
P28660	P28660	Nck-associated protein 1	Nckap1	31.6401	0.969801	1.31027
Q922B2	Q922B2	Aspartate--tRNA ligase, cytoplasmic	Dars	33.7854	0.549561	1.30339
Q9DB34	Q9DB34	Charged multivesicular body protein 2a	Chmp2a	32.1729	0.328421	1.30175
Q9CY00;A2AKQ8	Q9CY00;A2AKQ8	Tetratricopeptide repeat protein 30B;Tetratricopeptide repeat protein 30A2	Ttc30b;Ttc30a2	30.2735	0.236694	1.29893
Q9WVE8	Q9WVE8	Protein kinase C and casein kinase substrate in neurons protein 2	Pacsin2	32.1184	0.570993	1.29155
P55258	P55258	Ras-related protein Rab-8A	Rab8a	31.3937	0.946796	1.28593
Q9CZU6	Q9CZU6	Citrate synthase, mitochondrial	Cs	34.7255	0.312274	1.2698
P42208	P42208	Septin-2	Sept2	34.1641	0.636124	1.26399
Q68FD5	Q68FD5	Clathrin heavy chain 1	Cltc	36.9583	1.08442	1.26247
P26041	P26041	Moesin	Msn	37.1353	1.11225	1.25164
Q9CQQ7	Q9CQQ7	ATP synthase F(0) complex subunit B1, mitochondrial	Atp5f1	33.0789	0.215817	1.23704
Q9QUI0	Q9QUI0	Transforming protein RhoA	Rhoa	35.0826	0.669834	1.23433
O88342	O88342	WD repeat-containing protein 1	Wdr1	35.3784	1.6024	1.23105
P21956	P21956	Lactadherin	Mfge8	35.4423	0.234452	1.22852
P62880	P62880	Guanine nucleotide-binding protein G(I)/G(S)/G(T) subunit beta-2	Gnb2	35.4303	0.637791	1.22535
P56959	P56959	RNA-binding protein FUS	Fus	32.6203	1.16552	1.22019
P53986	P53986	Monocarboxylate transporter 1	Slc16a1	31.4126	0.0649711	1.21607
O08709	O08709	Peroxiredoxin-6	Prdx6	34.4628	0.63339	1.21405
Q8BY89	Q8BY89	Choline transporter-like protein 2	Slc44a2	32.6013	0.0620012	1.20458
P80314	P80314	T-complex protein 1 subunit beta	Cct2	35.4249	2.19429	1.19634
Q9D8N0	Q9D8N0	Elongation factor 1-gamma	Eef1g	35.859	0.639844	1.19507
Q9DAS9	Q9DAS9	Guanine nucleotide-binding protein G(I)/G(S)/G(O) subunit gamma-12	Gng12	32.3289	0.583118	1.19314
P60122	P60122	RuvB-like 1	Ruvbl1	33.5231	0.346749	1.19184
P99024	P99024	Tubulin beta-5 chain	Tubb5	36.3627	2.17128	1.19092
P60843	P60843	Eukaryotic initiation factor 4A-I	Eif4a1	35.8686	0.654327	1.19049
Q3THW5;P0C0S6	Q3THW5;P0C0S6	Histone H2A.V;Histone H2A.Z	H2afv;H2afz	34.4231	0.544844	1.18809
P47757	P47757	F-actin-capping protein subunit beta	Capzb	33.2909	1.016	1.18716
O70133	O70133	ATP-dependent RNA helicase A	Dhx9	34.6842	0.949207	1.18381
Q9Z127	Q9Z127	Large neutral amino acids transporter small subunit 1	Slc7a5	32.2743	0.0742976	1.17769
Q9D0I9	Q9D0I9	Arginine--tRNA ligase, cytoplasmic	Rars	33.7079	0.899672	1.17632
Q9JIF0;Q6PAK3	Q9JIF0	Protein arginine N-methyltransferase 1	Prmt1	32.9382	0.578303	1.17573
P35293	P35293	Ras-related protein Rab-18	Rab18	32.4686	0.254474	1.16532
P59242	P59242	Cingulin	Cgn	32.8562	0.571365	1.16479
P26443	P26443	Glutamate dehydrogenase 1, mitochondrial	Glud1	34.6023	0.338004	1.16469
Q9Z1Q9	Q9Z1Q9	Valine--tRNA ligase	Vars	34.4864	0.551131	1.15888
P67778	P67778	Prohibitin	Phb	35.2734	0.0526075	1.15184
Q9QUM9	Q9QUM9	Proteasome subunit alpha type-6	Psma6	33.0967	0.982274	1.14684
P35550	P35550	rRNA 2-O-methyltransferase fibrillarin	Fbl	33.8284	0.238542	1.14048
Q64511	Q64511	DNA topoisomerase 2-beta	Top2b	31.8452	0.518705	1.13697
Q8BHL4	Q8BHL4	Retinoic acid-induced protein 3	Gprc5a	34.8154	0.286335	1.13686
G5E829	G5E829	Plasma membrane calcium-transporting ATPase 1	Atp2b1	32.2575	0.630555	1.13298
P09411	P09411	Phosphoglycerate kinase 1	Pgk1	35.993	2.1948	1.13211
P26043	P26043	Radixin	Rdx	32.6528	0.658247	1.13192
P80317	P80317	T-complex protein 1 subunit zeta	Cct6a	34.5139	0.514848	1.12545
P48962;Q3V132	P48962	ADP/ATP translocase 1	Slc25a4	34.9897	0.567671	1.1237
Q60872	Q60872	Eukaryotic translation initiation factor 1A	Eif1a	31.7126	1.27293	1.11508
P54071	P54071	Isocitrate dehydrogenase [NADP], mitochondrial	Idh2	35.1643	0.315561	1.11434
Q8C1B7	Q8C1B7	Septin-11	Sept11	33.9288	0.614138	1.11356
P14733	P14733	Lamin-B1	Lmnb1	34.2833	0.299744	1.10452
P61982	P61982	14-3-3 protein gamma;14-3-3 protein gamma, N-terminally processed	Ywhag	34.4711	0.304885	1.09828
Q9WUM4;Q920M5	Q9WUM4	Coronin-1C	Coro1c	33.5529	0.90343	1.09754
Q62048	Q62048	Astrocytic phosphoprotein PEA-15	Pea15	31.6833	0.244847	1.09672
P11499	P11499	Heat shock protein HSP 90-beta	Hsp90ab1	38.3517	1.20314	1.09318
Q60737	Q60737	Casein kinase II subunit alpha	Csnk2a1	33.9619	0.281888	1.09243
P07901	P07901	Heat shock protein HSP 90-alpha	Hsp90aa1	36.9007	0.610374	1.09211
E9Q5G3	E9Q5G3	Kinesin-like protein KIF23	Kif23	35.9604	0.820602	1.07793
P58252	P58252	Elongation factor 2	Eef2	36.8376	1.40467	1.06474
Q9Z262;Q9Z0S7	Q9Z262	Claudin-6	Cldn6	33.5902	0.332391	1.06286
Q8VDN2	Q8VDN2	Sodium/potassium-transporting ATPase subunit alpha-1	Atp1a1	36.2439	2.46198	1.05946
Q61316	Q61316	Heat shock 70 kDa protein 4	Hspa4	34.6106	0.960469	1.05634
P19324	P19324	Serpin H1	Serpinh1	34.9917	0.238417	1.05577
Q9CZ13	Q9CZ13	Cytochrome b-c1 complex subunit 1, mitochondrial	Uqcrc1	34.292	0.0480819	1.05098
Q920B9	Q920B9	FACT complex subunit SPT16	Supt16h	31.4587	0.206042	1.04724
Q9Z261	Q9Z261	Claudin-7	Cldn7	32.4107	0.259041	1.04632
Q60930	Q60930	Voltage-dependent anion-selective channel protein 2	Vdac2	34.8694	0.469395	1.03882
Q62419;Q62420;Q62421	Q62419	Endophilin-A2	Sh3gl1	30.9577	1.27853	1.03542
Q9Z2U0	Q9Z2U0	Proteasome subunit alpha type-7	Psma7	33.2797	0.5819	1.03064
Q02257	Q02257	Junction plakoglobin	Jup	34.5534	0.497133	1.03029
Q8BMJ2	Q8BMJ2	Leucine--tRNA ligase, cytoplasmic	Lars	33.855	0.890829	1.00954
P68373;Q9JJZ2	P68373	Tubulin alpha-1C chain	Tuba1c	37.9246	1.07025	1.0054
Q9DCN2	Q9DCN2	NADH-cytochrome b5 reductase 3;NADH-cytochrome b5 reductase 3 membrane-bound form;NADH-cytochrome b5 reductase 3 soluble form	Cyb5r3	35.1647	0.531727	0.995026
P24668	P24668	Cation-dependent mannose-6-phosphate receptor	M6pr	31.3526	0.227525	0.98075
P63001;Q05144;Q9ER71	P63001;Q05144	Ras-related C3 botulinum toxin substrate 1;Ras-related C3 botulinum toxin substrate 2	Rac1;Rac2	34.0024	0.706167	0.96764
P97792	P97792	Coxsackievirus and adenovirus receptor homolog	Cxadr	32.3561	0.262628	0.967262
P15379	P15379	CD44 antigen	Cd44	32.3045	0.309224	0.96628
P48678	P48678	Prelamin-A/C;Lamin-A/C	Lmna	35.2859	0.262643	0.958659
Q99L45	Q99L45	Eukaryotic translation initiation factor 2 subunit 2	Eif2s2	32.6533	0.560585	0.939539
O88569	O88569	Heterogeneous nuclear ribonucleoproteins A2/B1	Hnrnpa2b1	36.1929	0.459806	0.926169
P13020	P13020	Gelsolin	Gsn	35.0237	1.22782	0.913615
O35054	O35054	Claudin-4	Cldn4	31.3394	0.0396172	0.908454
Q9WTM5	Q9WTM5	RuvB-like 2	Ruvbl2	33.2413	0.51189	0.905829
P61089;Q9CQ37	P61089	Ubiquitin-conjugating enzyme E2 N	Ube2n	32.9075	0.945698	0.902401
Q7TMB8	Q7TMB8	Cytoplasmic FMR1-interacting protein 1	Cyfip1	32.1962	0.673287	0.891657
P16045	P16045	Galectin-1	Lgals1	36.4809	0.321657	0.887386
P10639	P10639	Thioredoxin	Txn	34.3452	0.0363728	0.885216
O09167	O09167	60S ribosomal protein L21	Rpl21	33.9147	0.0222935	0.88377
Q9QZQ8	Q9QZQ8	Core histone macro-H2A.1	H2afy	33.9041	0.0356884	0.881418
Q9JHJ0;Q9JKK7	Q9JHJ0	Tropomodulin-3	Tmod3	33.2197	0.198924	0.878583
O35286	O35286	Pre-mRNA-splicing factor ATP-dependent RNA helicase DHX15	Dhx15	33.0106	0.307559	0.871023
Q61699	Q61699	Heat shock protein 105 kDa	Hsph1	34.9779	0.245097	0.861631
O08810	O08810	116 kDa U5 small nuclear ribonucleoprotein component	Eftud2	33.6576	0.923733	0.853284
Q00612;P97324	Q00612	Glucose-6-phosphate 1-dehydrogenase X	G6pdx	32.7686	0.282359	0.845706
Q60932	Q60932	Voltage-dependent anion-selective channel protein 1	Vdac1	35.971	0.329123	0.834923
P63017	P63017	Heat shock cognate 71 kDa protein	Hspa8	38.2324	2.2114	0.834031
Q8CGC7	Q8CGC7	Bifunctional glutamate/proline--tRNA ligase;Glutamate--tRNA ligase;Proline--tRNA ligase	Eprs	34.5117	0.481231	0.83301
Q02248	Q02248	Catenin beta-1	Ctnnb1	33.7475	0.577324	0.831739
P11438	P11438	Lysosome-associated membrane glycoprotein 1	Lamp1	33.5312	0.0495089	0.82542
P62259	P62259	14-3-3 protein epsilon	Ywhae	36.4257	1.16719	0.824905
Q80UG5	Q80UG5	Septin-9	Sept9	32.2024	0.204145	0.819436
P35564	P35564	Calnexin	Canx	35.5478	0.526221	0.816894
P14824	P14824	Annexin A6	Anxa6	36.4004	0.786897	0.810002
P62806	P62806	Histone H4	Hist1h4a	39.4091	0.101414	0.795728
O35639	O35639	Annexin A3	Anxa3	37.7561	0.297929	0.79159
P61027	P61027	Ras-related protein Rab-10	Rab10	32.9211	0.507294	0.789779
Q9DBH5	Q9DBH5	Vesicular integral-membrane protein VIP36	Lman2	32.0282	1.21919	0.779318
Q9R0P5	Q9R0P5	Destrin	Dstn	34.2286	0.0782612	0.777217
Q9D1G1	Q9D1G1	Ras-related protein Rab-1B	Rab1b	32.9546	0.893686	0.776659
Q9EQK5	Q9EQK5	Major vault protein	Mvp	33.9157	0.352248	0.773974
P10404;P11370	P10404	MLV-related proviral Env polyprotein;Surface protein;Transmembrane protein		32.2581	0.304802	0.772928
Q8BJF9;Q8C0P5	Q8BJF9	Charged multivesicular body protein 2b	Chmp2b	30.0907	0.613009	0.770822
P40142	P40142	Transketolase	Tkt	34.8913	0.547453	0.759482
P68368	P68368	Tubulin alpha-4A chain	Tuba4a	35.0874	0.71873	0.757718
Q9CR26	Q9CR26	Vacuolar protein sorting-associated protein VTA1 homolog	Vta1	32.1776	0.321155	0.744459
Q6P069	Q6P069	Sorcin	Sri	30.7962	0.212775	0.744305
P26645	P26645	Myristoylated alanine-rich C-kinase substrate	Marcks	32.3177	0.32348	0.741483
P68510	P68510	14-3-3 protein eta	Ywhah	34.2329	0.362834	0.740169
P62821	P62821	Ras-related protein Rab-1A	Rab1A	34.8208	1.62678	0.734565
Q9WU78	Q9WU78	Programmed cell death 6-interacting protein	Pdcd6ip	35.7633	1.29079	0.727929
Q9JJ00	Q9JJ00	Phospholipid scramblase 1	Plscr1	31.8605	0.0445092	0.713255
P38647	P38647	Stress-70 protein, mitochondrial	Hspa9	37.3498	0.210766	0.710989
P18760	P18760	Cofilin-1	Cfl1	37.707	0.26507	0.703821
P68372	P68372	Tubulin beta-4B chain	Tubb4b	38.116	0.75879	0.702405
Q9JKF1	Q9JKF1	Ras GTPase-activating-like protein IQGAP1	Iqgap1	34.8598	0.670274	0.696811
P17742	P17742	Peptidyl-prolyl cis-trans isomerase A;Peptidyl-prolyl cis-trans isomerase A, N-terminally processed	Ppia	37.3202	1.34407	0.692507
Q9DB77	Q9DB77	Cytochrome b-c1 complex subunit 2, mitochondrial	Uqcrc2	34.4457	0.289132	0.680162
Q8CG47	Q8CG47	Structural maintenance of chromosomes protein 4	Smc4	30.9218	0.216966	0.676956
P14602	P14602	Heat shock protein beta-1	Hspb1	36.3333	0.287726	0.676092
P26231;REV__Q9JMB1	P26231	Catenin alpha-1	Ctnna1	35.2197	0.529906	0.67227
P63260	P63260	Actin, cytoplasmic 2;Actin, cytoplasmic 2, N-terminally processed	Actg1	40.7351	1.00841	0.655323
Q03265	Q03265	ATP synthase subunit alpha, mitochondrial	Atp5a1	37.5924	0.105003	0.651748
O54946;Q9QYI8	O54946	DnaJ homolog subfamily B member 6	Dnajb6	29.9889	0.540615	0.643986
P31786	P31786	Acyl-CoA-binding protein	Dbi	32.7974	0.297067	0.631926
P97370	P97370	Sodium/potassium-transporting ATPase subunit beta-3	Atp1b3	32.6129	0.877679	0.626907
P60766	P60766	Cell division control protein 42 homolog	Cdc42	33.7807	0.898562	0.624513
P06151;P00342	P06151	L-lactate dehydrogenase A chain	Ldha	35.1207	0.525105	0.623782
P62196	P62196	26S protease regulatory subunit 8	Psmc5	33.1119	0.795149	0.622256
Q6DFW4	Q6DFW4	Nucleolar protein 58	Nop58	32.9193	0.0106549	0.606107
P58242	P58242	Acid sphingomyelinase-like phosphodiesterase 3b	Smpdl3b	32.2161	0.499184	0.59763
Q9Z2X1	Q9Z2X1	Heterogeneous nuclear ribonucleoprotein F;Heterogeneous nuclear ribonucleoprotein F, N-terminally processed	Hnrnpf	34.2341	0.445245	0.593546
Q99K85	Q99K85	Phosphoserine aminotransferase	Psat1	33.3251	0.55433	0.58569
P35700	P35700	Peroxiredoxin-1	Prdx1	35.6098	0.439616	0.579758
Q69ZN7	Q69ZN7	Myoferlin	Myof	37.407	0.289604	0.569743
O55131;Q9DA97	O55131	Septin-7	Sept7	33.9499	0.546898	0.569561
P97429	P97429	Annexin A4	Anxa4	35.3408	0.0316564	0.563633
Q9D2U9;Q8CGP0	Q9D2U9;Q8CGP0	Histone H2B type 3-A;Histone H2B type 3-B	Hist3h2ba;Hist3h2bb	38.38	0.00035828	0.552251
Q61753	Q61753	D-3-phosphoglycerate dehydrogenase	Phgdh	35.619	0.52121	0.540204
P99026	P99026	Proteasome subunit beta type-4	Psmb4	31.803	0.909755	0.539934
P62320	P62320	Small nuclear ribonucleoprotein Sm D3	Snrpd3	33.2538	1.27365	0.539039
Q9Z1Q5	Q9Z1Q5	Chloride intracellular channel protein 1	Clic1	35.153	0.476521	0.516635
O88792	O88792	Junctional adhesion molecule A	F11r	31.9966	0.278675	0.510063
O35316	O35316	Sodium- and chloride-dependent taurine transporter	Slc6a6	29.1765	0.202592	0.507796
P11031	P11031	Activated RNA polymerase II transcriptional coactivator p15	Sub1	31.2782	0.4906	0.505983
P70349	P70349	Histidine triad nucleotide-binding protein 1	Hint1	33.3964	0.219778	0.505132
O35988	O35988	Syndecan-4	Sdc4	30.7991	0.273567	0.48936
P63101	P63101	14-3-3 protein zeta/delta	Ywhaz	35.89	0.0716415	0.476977
P45376	P45376	Aldose reductase	Akr1b1	34.398	0.448397	0.476172
P57776	P57776	Elongation factor 1-delta	Eef1d	34.6846	0.246797	0.473268
P20029	P20029	78 kDa glucose-regulated protein	Hspa5	37.2593	0.426056	0.470871
Q99K48	Q99K48	Non-POU domain-containing octamer-binding protein	Nono	33.6129	0.185553	0.470625
Q61792;Q9DC07	Q61792	LIM and SH3 domain protein 1	Lasp1	33.3909	0.0419298	0.469945
Q62167	Q62167	ATP-dependent RNA helicase DDX3X	Ddx3x	34.6312	0.368098	0.469146
P84078;P61205	P84078;P61205	ADP-ribosylation factor 1;ADP-ribosylation factor 3	Arf1;Arf3	34.3065	0.51592	0.46216
P68254	P68254	14-3-3 protein theta	Ywhaq	33.749	0.348323	0.459217
Q60692	Q60692	Proteasome subunit beta type-6	Psmb6	31.7582	0.286728	0.459049
P08113	P08113	Endoplasmin	Hsp90b1	36.536	0.307339	0.453382
P14115	P14115	60S ribosomal protein L27a	Rpl27a	33.7531	0.29826	0.445936
Q9JLF6	Q9JLF6	Protein-glutamine gamma-glutamyltransferase K	Tgm1	30.9167	0.562486	0.4417
Q99L47	Q99L47	Hsc70-interacting protein	St13	34.0136	0.839469	0.431443
P09528	P09528	Ferritin heavy chain;Ferritin heavy chain, N-terminally processed	Fth1	32.5738	0.499778	0.428396
Q9CZD3	Q9CZD3	Glycine--tRNA ligase	Gars	33.1854	0.417971	0.419423
P56480	P56480	ATP synthase subunit beta, mitochondrial	Atp5b	37.7852	0.225833	0.41811
P29391;P49945	P29391;P49945	Ferritin light chain 1;Ferritin light chain 2	Ftl1;Ftl2	33.647	0.352813	0.416169
P11679;CON__Q9H552	P11679	Keratin, type II cytoskeletal 8	Krt8	38.0661	0.258757	0.403866
P21107	P21107	Tropomyosin alpha-3 chain	Tpm3	34.6754	0.365513	0.403865
Q9CX86	Q9CX86	Heterogeneous nuclear ribonucleoprotein A0	Hnrnpa0	33.0735	0.512722	0.4024
P63028	P63028	Translationally-controlled tumor protein	Tpt1	33.1988	0.269209	0.400794
O70435	O70435	Proteasome subunit alpha type-3	Psma3	32.059	0.869266	0.39232
P62962	P62962	Profilin-1	Pfn1	35.5932	0.680508	0.384251
P46638;P62492	P46638;P62492	Ras-related protein Rab-11B;Ras-related protein Rab-11A	Rab11b;Rab11a	34.0696	0.496199	0.368471
P70296	P70296	Phosphatidylethanolamine-binding protein 1;Hippocampal cholinergic neurostimulating peptide	Pebp1	34.0983	0.0179412	0.359426
O70456	O70456	14-3-3 protein sigma	Sfn	32.782	0.249236	0.357766
P07356	P07356	Annexin A2	Anxa2	38.1885	0.549168	0.353133
Q61937	Q61937	Nucleophosmin	Npm1	35.6459	0.0367084	0.338144
P10107	P10107	Annexin A1	Anxa1	38.1029	0.142694	0.336028
P52480;P53657	P52480	Pyruvate kinase PKM	Pkm	37.2481	0.947821	0.331788
Q91XV3	Q91XV3	Brain acid soluble protein 1	Basp1	35.051	0.3431	0.328367
P08249	P08249	Malate dehydrogenase, mitochondrial	Mdh2	37.4956	0.183516	0.310873
P53994;P59279	P53994	Ras-related protein Rab-2A	Rab2a	33.8331	0.506163	0.310558
P49312	P49312	Heterogeneous nuclear ribonucleoprotein A1;Heterogeneous nuclear ribonucleoprotein A1, N-terminally processed	Hnrnpa1	35.0825	0.309654	0.310358
P17047	P17047	Lysosome-associated membrane glycoprotein 2	Lamp2	32.4788	0.257338	0.309716
P17751	P17751	Triosephosphate isomerase	Tpi1	35.2681	0.642819	0.305367
P16858	P16858	Glyceraldehyde-3-phosphate dehydrogenase	Gapdh	37.9502	0.0579301	0.30112
P63158	P63158	High mobility group protein B1	Hmgb1	34.6407	0.0060542	0.294708
P80313	P80313	T-complex protein 1 subunit eta	Cct7	34.2519	0.711773	0.291037
Q60605	Q60605	Myosin light polypeptide 6	Myl6	36.4235	0.439025	0.28801
O35737	O35737	Heterogeneous nuclear ribonucleoprotein H;Heterogeneous nuclear ribonucleoprotein H, N-terminally processed	Hnrnph1	34.9314	0.522377	0.27342
Q6IRU2	Q6IRU2	Tropomyosin alpha-4 chain	Tpm4	35.4322	0.0413221	0.269904
Q9D8B3	Q9D8B3	Charged multivesicular body protein 4b	Chmp4b	32.7369	0.0825355	0.267436
Q61584	Q61584	Fragile X mental retardation syndrome-related protein 1	Fxr1	32.8296	0.236448	0.258425
P16125	P16125	L-lactate dehydrogenase B chain	Ldhb	33.0236	0.823784	0.243569
P70372	P70372	ELAV-like protein 1	Elavl1	32.7975	0.200137	0.232272
Q68FL6	Q68FL6	Methionine--tRNA ligase, cytoplasmic	Mars	33.1554	0.220754	0.226875
P08207	P08207	Protein S100-A10	S100a10	34.5703	0.00352115	0.211569
Q8R010	Q8R010	Aminoacyl tRNA synthase complex-interacting multifunctional protein 2	Aimp2	31.3242	0.182217	0.204179
P70670;Q60817	P70670;Q60817	Nascent polypeptide-associated complex subunit alpha, muscle-specific form;Nascent polypeptide-associated complex subunit alpha	Naca	33.3445	0.26029	0.190131
P10126	P10126	Elongation factor 1-alpha 1	Eef1a1	38.4921	0.586415	0.18732
P05064	P05064	Fructose-bisphosphate aldolase A	Aldoa	35.8205	0.23463	0.169815
Q8BG05	Q8BG05	Heterogeneous nuclear ribonucleoprotein A3	Hnrnpa3	34.9624	0.7123	0.160498
P28667	P28667	MARCKS-related protein	Marcksl1	30.493	0.740663	0.127084
Q8VDD5	Q8VDD5	Myosin-9	Myh9	39.3641	0.236664	0.115805
Q6ZWX6	Q6ZWX6	Eukaryotic translation initiation factor 2 subunit 1	Eif2s1	33.2716	0.741046	0.115605
P09103	P09103	Protein disulfide-isomerase	P4hb	35.7237	0.00803219	0.115497
Q62261;P15508	Q62261	Spectrin beta chain, non-erythrocytic 1	Sptbn1	35.2245	0.560501	0.109723
O88844	O88844	Isocitrate dehydrogenase [NADP] cytoplasmic	Idh1	31.3431	0.745462	0.0896991
P48036	P48036	Annexin A5	Anxa5	36.9361	0.0409846	0.0466426
P24369	P24369	Peptidyl-prolyl cis-trans isomerase B	Ppib	34.0273	0.251346	0.0417081
Q8CFE6	Q8CFE6	Sodium-coupled neutral amino acid transporter 2	Slc38a2	31.8431	0.526064	0.0313665
Q8VEK3	Q8VEK3	Heterogeneous nuclear ribonucleoprotein U	Hnrnpu	36.0687	0.111581	0.0293963
Q05816	Q05816	Fatty acid-binding protein, epidermal	Fabp5	33.2908	0.26456	0.0286888
P63038	P63038	60 kDa heat shock protein, mitochondrial	Hspd1	37.9514	0.0201868	0.026526
Q9D1D4	Q9D1D4	Transmembrane emp24 domain-containing protein 10	Tmed10	32.9022	0.764538	0.023316
Q9QYB1	Q9QYB1	Chloride intracellular channel protein 4	Clic4	32.6273	0.462032	0.00560588
P68040	P68040	Guanine nucleotide-binding protein subunit beta-2-like 1;Guanine nucleotide-binding protein subunit beta-2-like 1, N-terminally processed	Gnb2l1	36.0358	0.488024	0.00135545
E9Q557	E9Q557	Desmoplakin	Dsp	31.6416	0.41265	-0.0103538
P70168	P70168	Importin subunit beta-1	Kpnb1	34.6374	0.521484	-0.0226937
P14152	P14152	Malate dehydrogenase, cytoplasmic	Mdh1	33.4673	0.794055	-0.0295738
Q62318	Q62318	Transcription intermediary factor 1-beta	Trim28	33.7072	0.787115	-0.0381705
Q8VDW0	Q8VDW0	ATP-dependent RNA helicase DDX39A	Ddx39a	34.2168	0.250341	-0.0523389
Q99020	Q99020	Heterogeneous nuclear ribonucleoprotein A/B	Hnrnpab	33.5473	0.472682	-0.0583073
P62827;Q61820	P62827	GTP-binding nuclear protein Ran	Ran	35.5739	0.165286	-0.0601042
Q8BX17	Q8BX17	Gem-associated protein 5	Gemin5	30.8392	0.170898	-0.0810949
P50543	P50543	Protein S100-A11	S100a11	33.6426	0.468655	-0.0921235
Q01853	Q01853	Transitional endoplasmic reticulum ATPase	Vcp	36.0501	0.379441	-0.10743
P62245	P62245	40S ribosomal protein S15a	Rps15a	34.2122	0.381959	-0.150942
P17710	P17710	Hexokinase-1	Hk1	33.2104	0.010456	-0.159253
P54227;P63042	P54227	Stathmin	Stmn1	31.3956	0.488192	-0.16527
P62830	P62830	60S ribosomal protein L23	Rpl23	34.1409	0.769755	-0.181293
Q8BU30	Q8BU30	Isoleucine--tRNA ligase, cytoplasmic	Iars	33.8465	0.299491	-0.188231
P27773	P27773	Protein disulfide-isomerase A3	Pdia3	36.7815	0.226506	-0.200318
Q9Z0G9	Q9Z0G9	Claudin-3	Cldn3	32.8108	0.452117	-0.213504
P84228	P84228	Histone H3.2	Hist1h3b	37.6117	0.457645	-0.216852
Q64433	Q64433	10 kDa heat shock protein, mitochondrial	Hspe1	36.3141	0.00794484	-0.220578
P62204;Q9D6P8;P20801	P62204;Q9D6P8	Calmodulin;Calmodulin-like protein 3	Calm1;Calml3	33.6253	0.44793	-0.228616
Q99LX0	Q99LX0	Protein deglycase DJ-1	Park7	32.3299	0.226551	-0.236068
P17182;P17183	P17182	Alpha-enolase	Eno1	36.7622	0.0214692	-0.252335
Q3THE2;Q9CQ19	Q3THE2;Q9CQ19	Myosin regulatory light chain 12B;Myosin regulatory light polypeptide 9	Myl12b;Myl9	35.4137	0.363396	-0.253227
P62911;P17932	P62911	60S ribosomal protein L32	Rpl32	33.7901	0.291465	-0.258842
Q9ESX5	Q9ESX5	H/ACA ribonucleoprotein complex subunit 4	Dkc1	32.0609	0.19546	-0.286008
P51881	P51881	ADP/ATP translocase 2;ADP/ATP translocase 2, N-terminally processed	Slc25a5	36.3081	0.172742	-0.288718
Q9D2G2	Q9D2G2	Dihydrolipoyllysine-residue succinyltransferase component of 2-oxoglutarate dehydrogenase complex, mitochondrial	Dlst	33.3299	0.210527	-0.291304
P14211	P14211	Calreticulin	Calr	36.2603	0.114396	-0.312792
Q6PDM2	Q6PDM2	Serine/arginine-rich splicing factor 1	Srsf1	33.5134	0.405155	-0.314222
Q61391;Q9JLI3	Q61391	Neprilysin	Mme	34.1991	0.407434	-0.355957
O54962	O54962	Barrier-to-autointegration factor;Barrier-to-autointegration factor, N-terminally processed	Banf1	33.9608	0.196047	-0.364619
Q9D0E1	Q9D0E1	Heterogeneous nuclear ribonucleoprotein M	Hnrnpm	35.0052	0.391202	-0.429678
Q9CXW4	Q9CXW4	60S ribosomal protein L11	Rpl11	33.8761	0.32427	-0.439789
P05202	P05202	Aspartate aminotransferase, mitochondrial	Got2	36.4979	0.345054	-0.449192
P14206	P14206	40S ribosomal protein SA	Rpsa	36.2089	0.455397	-0.449246
P09405	P09405	Nucleolin	Ncl	36.1508	0.157247	-0.473536
P62960;Q9Z2C8	P62960	Nuclease-sensitive element-binding protein 1	Ybx1	34.2468	0.332509	-0.486325
P58771	P58771	Tropomyosin alpha-1 chain	Tpm1	36.2673	0.0772847	-0.50222
Q8CGP5;Q8CGP6;Q8BFU2;P22752;Q8CGP7	Q8CGP5;Q8CGP6;Q8BFU2;P22752;Q8CGP7	Histone H2A type 1-F;Histone H2A type 1-H;Histone H2A type 3;Histone H2A type 1;Histone H2A type 1-K	Hist1h2af;Hist1h2ah;Hist3h2a;Hist1h2ab;Hist1h2ak	38.6265	0.0382832	-0.52756
Q61171	Q61171	Peroxiredoxin-2	Prdx2	33.7484	0.0136492	-0.561853
P84104	P84104	Serine/arginine-rich splicing factor 3	Srsf3	33.6897	0.696054	-0.582002
Q9Z204	Q9Z204	Heterogeneous nuclear ribonucleoproteins C1/C2	Hnrnpc	33.7456	0.251381	-0.583203
Q8VHX6	Q8VHX6	Filamin-C	Flnc	32.5947	0.295999	-0.583843
Q6ZWU9	Q6ZWU9	40S ribosomal protein S27	Rps27	33.0823	0.359735	-0.60681
P61979	P61979	Heterogeneous nuclear ribonucleoprotein K	Hnrnpk	35.0169	1.01438	-0.654736
P53026	P53026	60S ribosomal protein L10a	Rpl10a	34.4678	0.393647	-0.663877
Q60668	Q60668	Heterogeneous nuclear ribonucleoprotein D0	Hnrnpd	34.1457	1.22071	-0.697545
Q61656	Q61656	Probable ATP-dependent RNA helicase DDX5	Ddx5	34.531	0.688113	-0.719172
P51410	P51410	60S ribosomal protein L9	Rpl9	34.2909	0.387605	-0.723224
P83882	P83882	60S ribosomal protein L36a	Rpl36a	32.4961	0.322391	-0.743478
Q7TPV4	Q7TPV4	Myb-binding protein 1A	Mybbp1a	34.1845	0.0202374	-0.752992
P61358	P61358	60S ribosomal protein L27	Rpl27	34.6148	0.388958	-0.760647
Q8VIJ6	Q8VIJ6	Splicing factor, proline- and glutamine-rich	Sfpq	34.5125	0.290232	-0.819552
Q9D6Z1	Q9D6Z1	Nucleolar protein 56	Nop56	33.4586	0.200692	-0.824405
P62702	P62702	40S ribosomal protein S4, X isoform	Rps4x	35.6596	0.246836	-0.825041
P60867	P60867	40S ribosomal protein S20	Rps20	34.1568	0.34283	-0.826228
Q62093	Q62093	Serine/arginine-rich splicing factor 2	Srsf2	32.4844	1.06779	-0.826393
P62843	P62843	40S ribosomal protein S15	Rps15	32.8795	0.681787	-0.858125
P62301	P62301	40S ribosomal protein S13	Rps13	34.6978	0.275171	-0.879757
P32067	P32067	Lupus La protein homolog	Ssb	32.3451	0.166338	-0.902663
P63325	P63325	40S ribosomal protein S10	Rps10	33.189	0.0391742	-0.93329
Q9D8E6	Q9D8E6	60S ribosomal protein L4	Rpl4	35.728	0.308216	-0.934013
P10922	P10922	Histone H1.0;Histone H1.0, N-terminally processed	H1f0	32.9238	0.0703721	-1.01482
P43277	P43277	Histone H1.3	Hist1h1d	34.1915	0.0356178	-1.04038
P14131	P14131	40S ribosomal protein S16	Rps16	34.7699	0.343152	-1.0415
P62908	P62908	40S ribosomal protein S3	Rps3	35.9601	0.105668	-1.051
Q9CPR4	Q9CPR4	60S ribosomal protein L17	Rpl17	34.2783	0.329372	-1.0729
P47962	P47962	60S ribosomal protein L5	Rpl5	34.6751	1.35709	-1.08366
P26350	P26350	Prothymosin alpha;Prothymosin alpha, N-terminally processed;Thymosin alpha	Ptma	32.4162	0.176313	-1.08596
P25444	P25444	40S ribosomal protein S2	Rps2	35.1633	0.23123	-1.10309
P43275	P43275	Histone H1.1	Hist1h1a	33.9408	0.558248	-1.12072
P62852	P62852	40S ribosomal protein S25	Rps25	33.8806	0.50474	-1.16373
P62264	P62264	40S ribosomal protein S14	Rps14	34.2915	0.399897	-1.22806
P63276	P63276	40S ribosomal protein S17	Rps17	33.9595	0.308832	-1.23152
O55142	O55142	60S ribosomal protein L35a	Rpl35a	33.4264	0.685827	-1.24326
P63323	P63323	40S ribosomal protein S12	Rps12	34.6538	0.278005	-1.25589
P12970	P12970	60S ribosomal protein L7a	Rpl7a	35.554	0.757209	-1.25713
P62242	P62242	40S ribosomal protein S8	Rps8	35.7249	0.255213	-1.27195
Q9CR57	Q9CR57	60S ribosomal protein L14	Rpl14	34.2046	0.552309	-1.27928
P62889	P62889	60S ribosomal protein L30	Rpl30	34.7854	0.302514	-1.28411
P35979	P35979	60S ribosomal protein L12	Rpl12	35.1834	0.342969	-1.28964
P97351	P97351	40S ribosomal protein S3a	Rps3a	35.4851	0.284494	-1.29595
P97461	P97461	40S ribosomal protein S5;40S ribosomal protein S5, N-terminally processed	Rps5	33.844	0.214469	-1.29823
P27659	P27659	60S ribosomal protein L3	Rpl3	35.5694	0.278753	-1.30317
P99027	P99027	60S acidic ribosomal protein P2	Rplp2	35.897	0.22675	-1.35415
Q6ZWV3;P86048	Q6ZWV3;P86048	60S ribosomal protein L10;60S ribosomal protein L10-like	Rpl10;Rpl10l	34.3989	0.317161	-1.35773
P62281	P62281	40S ribosomal protein S11	Rps11	35.1171	0.462653	-1.37906
P62082	P62082	40S ribosomal protein S7	Rps7	34.4892	0.288808	-1.38629
Q9CZX8	Q9CZX8	40S ribosomal protein S19	Rps19	33.9974	0.0722656	-1.39644
P62270	P62270	40S ribosomal protein S18	Rps18	34.6842	1.17704	-1.44967
P62900	P62900	60S ribosomal protein L31	Rpl31	33.6742	0.794838	-1.45273
P15864;Q07133	P15864	Histone H1.2	Hist1h1c	36.6396	1.2115	-1.45529
Q9CY58	Q9CY58	Plasminogen activator inhibitor 1 RNA-binding protein	Serbp1	33.6009	0.598494	-1.45916
P61514	P61514	60S ribosomal protein L37a	Rpl37a	32.6579	0.233731	-1.47881
Q8BP67	Q8BP67	60S ribosomal protein L24	Rpl24	34.0381	0.294981	-1.53876
Q9D1R9	Q9D1R9	60S ribosomal protein L34	Rpl34	32.7845	0.556368	-1.55014
P62751	P62751	60S ribosomal protein L23a	Rpl23a	33.928	0.285773	-1.55579
P47915	P47915	60S ribosomal protein L29	Rpl29	32.7188	0.128208	-1.58112
Q6ZWN5	Q6ZWN5	40S ribosomal protein S9	Rps9	35.467	0.582299	-1.61968
Q9CQR2	Q9CQR2	40S ribosomal protein S21	Rps21	32.5957	0.311848	-1.67459
P43274	P43274	Histone H1.4	Hist1h1e	35.3569	0.106767	-1.69149
Q9CZM2	Q9CZM2	60S ribosomal protein L15	Rpl15	34.7176	0.216566	-1.73654
P62267	P62267	40S ribosomal protein S23	Rps23	33.9864	1.71612	-1.73809
Q8QZT1	Q8QZT1	Acetyl-CoA acetyltransferase, mitochondrial	Acat1	32.9521	0.0359256	-1.79356
Q02819	Q02819	Nucleobindin-1	Nucb1	32.3135	0.192686	-1.79561
O35887	O35887	Calumenin	Calu	34.0683	0.345006	-1.81069
P62754	P62754	40S ribosomal protein S6	Rps6	34.8914	1.80528	-1.85905
P47964	P47964	60S ribosomal protein L36	Rpl36	32.22	0.0654293	-1.9306
P41105	P41105	60S ribosomal protein L28	Rpl28	33.3873	1.89281	-1.9571
P19253	P19253	60S ribosomal protein L13a	Rpl13a	34.1965	1.88409	-1.9656
P14148	P14148	60S ribosomal protein L7	Rpl7	35.5041	0.836797	-1.96615
P14869	P14869	60S acidic ribosomal protein P0	Rplp0	35.6321	0.240157	-1.97474
P61255	P61255	60S ribosomal protein L26	Rpl26	33.722	0.230724	-1.97667
P62918	P62918	60S ribosomal protein L8	Rpl8	34.7064	1.50452	-2.08739
P62855	P62855	40S ribosomal protein S26	Rps26	34.1374	0.367018	-2.1113
P62717	P62717	60S ribosomal protein L18a	Rpl18a	34.7513	0.235471	-2.13723
P35980	P35980	60S ribosomal protein L18	Rpl18	35.7223	1.53974	-2.15089
Q04750;Q8R4U6	Q04750	DNA topoisomerase 1	Top1	32.5839	0.353578	-2.16906
P47911	P47911	60S ribosomal protein L6	Rpl6	35.3585	1.49507	-2.2068
P84099	P84099	60S ribosomal protein L19	Rpl19	34.0456	2.57422	-2.23193
P62862	P62862	40S ribosomal protein S30	Fau	32.293	0.199325	-2.26044
P62849	P62849	40S ribosomal protein S24	Rps24	33.0282	0.0806523	-2.58976
P47963	P47963	60S ribosomal protein L13	Rpl13	34.526	2.17172	-2.72158
P10923	P10923	Osteopontin	Spp1	30.902	1.61432	-3.32656
P03975	P03975	IgE-binding protein	Iap	35.312	1.10592	-4.42218

## Sheet:  Bbs6 smEVs
Protein IDs	Majority protein IDs	Protein names	Gene names	Intensity	-Log Student's T-test p-value Bbs6_exosome_WT_Exosome	Bbs6_exosome_x/y_WT_Exosome
Q9WTQ5	Q9WTQ5	A-kinase anchor protein 12	Akap12	34.7372	3.91487	25.0585
Q8R3G9	Q8R3G9	Tetraspanin-8	Tspan8	35.6725	8.65186	24.9838
P56677	P56677	Suppressor of tumorigenicity 14 protein homolog	St14	32.7649	2.50223	24.9828
P43276	P43276	Histone H1.5	Hist1h1b	34.0358	9.07379	24.9388
P14069	P14069	Protein S100-A6	S100a6	34.4813	2.97555	24.8908
Q61001	Q61001	Laminin subunit alpha-5	Lama5	32.0844	2.35116	24.8684
P97333	P97333	Neuropilin-1	Nrp1	31.1589	13.3269	24.6356
A2TJV2	A2TJV2	Paralemmin-3	Palm3	32.3968	2.53617	24.6173
P12815	P12815	Programmed cell death protein 6	Pdcd6	32.1383	2.25572	24.4157
P23242	P23242	Gap junction alpha-1 protein	Gja1	31.1113	2.63763	24.2695
Q8R2Y2	Q8R2Y2	Cell surface glycoprotein MUC18	Mcam	31.6337	8.4129	24.2646
Q3TJ91	Q3TJ91	Lethal(2) giant larvae protein homolog 2	Llgl2	32.8224	3.70769	24.2164
Q9EPT5	Q9EPT5	Solute carrier organic anion transporter family member 2A1	Slco2a1	31.7793	3.49011	24.1035
Q8BKG3	Q8BKG3	Inactive tyrosine-protein kinase 7	Ptk7	30.6395	2.39564	24.0476
Q9ERK4	Q9ERK4	Exportin-2	Cse1l	34.2775	0.436064	23.8782
Q8BJU2	Q8BJU2	Tetraspanin-9	Tspan9	31.1709	13.8874	23.7123
Q8QZY6	Q8QZY6	Tetraspanin-14	Tspan14	30.5522	2.03043	23.6568
P62858	P62858	40S ribosomal protein S28	Rps28	33.1253	3.14159	23.6137
P02469	P02469	Laminin subunit beta-1	Lamb1	32.2001	2.30859	23.6083
P19157	P19157	Glutathione S-transferase P 1	Gstp1	35.0124	1.89343	23.306
P08122	P08122	Collagen alpha-2(IV) chain;Canstatin	Col4a2	30.3688	14.0746	23.2292
P35822;P28828	P35822	Receptor-type tyrosine-protein phosphatase kappa	Ptprk	31.4658	13.8996	23.1957
P32507	P32507	Nectin-2	Pvrl2	31.0152	2.13246	23.0712
P37889	P37889	Fibulin-2	Fbln2	29.8636	10.2503	23.0529
Q8CFI0;Q6I6G8	Q8CFI0	E3 ubiquitin-protein ligase NEDD4-like	Nedd4l	31.9407	2.07202	23.0399
P68134;P68033;P63268;P62737	P68134;P68033;P63268;P62737	Actin, alpha skeletal muscle;Actin, alpha cardiac muscle 1;Actin, gamma-enteric smooth muscle;Actin, aortic smooth muscle	Acta1;Actc1;Actg2;Acta2	36.6533	1.93678	23.026
O55234	O55234	Proteasome subunit beta type-5	Psmb5	32.5715	1.91378	22.8889
Q9Z0P4	Q9Z0P4	Paralemmin-1	Palm	30.2817	2.15083	22.8072
A2AJN7	A2AJN7	Sodium bicarbonate transporter-like protein 11	Slc4a11	31.5723	3.3649	22.7839
P35456	P35456	Urokinase plasminogen activator surface receptor	Plaur	29.9027	3.22104	22.7745
Q9EPK8	Q9EPK8	Transient receptor potential cation channel subfamily V member 4	Trpv4	31.7706	2.18145	22.7452
Q60631	Q60631	Growth factor receptor-bound protein 2	Grb2	31.0417	1.91609	22.7406
P10833	P10833	Ras-related protein R-Ras	Rras	32.0859	13.3313	22.7309
O35379	O35379	Multidrug resistance-associated protein 1	Abcc1	32.4013	1.90303	22.7076
O35874	O35874	Neutral amino acid transporter A	Slc1a4	30.308	2.29177	22.6998
Q8BWB6	Q8BWB6	Metalloreductase STEAP2	Steap2	31.4037	1.94031	22.6837
Q60770	Q60770	Syntaxin-binding protein 3	Stxbp3	30.7819	1.95591	22.6695
P11440	P11440	Cyclin-dependent kinase 1	Cdk1	32.8764	1.83762	22.648
Q91Z67	Q91Z67	SLIT-ROBO Rho GTPase-activating protein 2	Srgap2	29.7194	2.09326	22.6054
O09044	O09044	Synaptosomal-associated protein 23	Snap23	30.5324	2.01763	22.5513
P84091	P84091	AP-2 complex subunit mu	Ap2m1	32.5444	1.7114	22.522
Q64324	Q64324	Syntaxin-binding protein 2	Stxbp2	32.2021	1.85265	22.516
P40124	P40124	Adenylyl cyclase-associated protein 1	Cap1	33.4213	1.90036	22.502
Q99LI8	Q99LI8	Hepatocyte growth factor-regulated tyrosine kinase substrate	Hgs	33.0405	2.41236	22.479
P21278	P21278	Guanine nucleotide-binding protein subunit alpha-11	Gna11	31.2445	2.02369	22.4398
Q8BIK4	Q8BIK4	Dedicator of cytokinesis protein 9	Dock9	30.2503	2.11994	22.4255
Q9R1S8	Q9R1S8	Calpain-7	Capn7	29.3565	2.02312	22.3868
Q9CQX5	Q9CQX5	Claudin domain-containing protein 1	Cldnd1	29.3423	3.17716	22.3087
Q60751	Q60751	Insulin-like growth factor 1 receptor;Insulin-like growth factor 1 receptor alpha chain;Insulin-like growth factor 1 receptor beta chain	Igf1r	30.9805	2.14431	22.2973
Q64455	Q64455	Receptor-type tyrosine-protein phosphatase eta	Ptprj	30.2007	1.97888	22.2813
Q9JHE3	Q9JHE3	Neutral ceramidase;Neutral ceramidase soluble form	Asah2	29.1942	15.9749	22.2609
Q5FWI3	Q5FWI3	Transmembrane protein 2	Tmem2	30.2735	9.72841	22.2007
Q8CIB5	Q8CIB5	Fermitin family homolog 2	Fermt2	30.3424	12.9581	22.1968
P70206	P70206	Plexin-A1	Plxna1	30.1483	2.87824	22.1953
P25911;P16277	P25911	Tyrosine-protein kinase Lyn	Lyn	29.5918	2.98587	22.1831
A2A8L5	A2A8L5	Receptor-type tyrosine-protein phosphatase F	Ptprf	29.7468	2.75734	22.1449
P34022	P34022	Ran-specific GTPase-activating protein	Ranbp1	33.6215	1.77749	22.1417
O70251	O70251	Elongation factor 1-beta	Eef1b	34.0354	3.19588	22.141
P63321	P63321	Ras-related protein Ral-A	Rala	31.1512	2.02592	22.1382
P47753	P47753	F-actin-capping protein subunit alpha-1	Capza1	32.8249	15.8573	22.1374
Q80SZ7	Q80SZ7	Guanine nucleotide-binding protein G(I)/G(S)/G(O) subunit gamma-5	Gng5	30.7706	1.88301	22.126
Q5F2E8	Q5F2E8	Serine/threonine-protein kinase TAO1	Taok1	30.2068	2.08031	22.1256
P17809	P17809	Solute carrier family 2, facilitated glucose transporter member 1	Slc2a1	30.943	2.09499	22.1185
P97857	P97857	A disintegrin and metalloproteinase with thrombospondin motifs 1	Adamts1	30.8824	3.30208	22.1159
Q05512	Q05512	Serine/threonine-protein kinase MARK2	Mark2	31.4022	1.96219	22.1016
Q9R1P4	Q9R1P4	Proteasome subunit alpha type-1	Psma1	32.3967	3.12795	22.1009
Q9CVB6	Q9CVB6	Actin-related protein 2/3 complex subunit 2	Arpc2	33.602	1.88289	22.0763
Q8VEJ9	Q8VEJ9	Vacuolar protein sorting-associated protein 4A	Vps4a	31.2723	2.81514	22.0673
Q80V42	Q80V42	Carboxypeptidase M	Cpm	29.7029	14.6623	22.0239
Q9EPR5	Q9EPR5	VPS10 domain-containing receptor SorCS2	Sorcs2	31.3247	12.4018	22.0177
Q9CQX2	Q9CQX2	Cytochrome b5 type B	Cyb5b	34.1432	2.85836	22.0127
Q9QZC7	Q9QZC7	Pleckstrin homology domain-containing family B member 2	Plekhb2	29.3444	2.7821	22.009
Q62266	Q62266	Cornifin-A	Sprr1a	33.6268	9.91593	21.9957
Q9R1P0	Q9R1P0	Proteasome subunit alpha type-4	Psma4	32.2814	2.98453	21.9924
O70439	O70439	Syntaxin-7	Stx7	31.3288	3.21706	21.9774
Q9Z2M6	Q9Z2M6	Ubiquitin-like protein 3	Ubl3	30.2126	15.4647	21.9745
P51655	P51655	Glypican-4;Secreted glypican-4	Gpc4	30.304	14.0537	21.9743
Q9JKZ2	Q9JKZ2	Sodium/myo-inositol cotransporter	Slc5a3	29.6846	11.6237	21.9697
Q61146	Q61146	Occludin	Ocln	30.3746	1.69829	21.9415
Q7TT50	Q7TT50	Serine/threonine-protein kinase MRCK beta	Cdc42bpb	31.3043	2.91462	21.9
Q9DBJ3;Q80Y61	Q9DBJ3	Brain-specific angiogenesis inhibitor 1-associated protein 2-like protein 1	Baiap2l1	29.6655	1.95111	21.8522
P61161	P61161	Actin-related protein 2	Actr2	33.7386	1.97278	21.8436
Q9CQD1	Q9CQD1	Ras-related protein Rab-5A	Rab5a	31.3226	3.06818	21.8309
P32883	P32883	GTPase KRas;GTPase KRas, N-terminally processed	Kras	29.7793	1.43898	21.7977
Q8R1B4	Q8R1B4	Eukaryotic translation initiation factor 3 subunit C	Eif3c	33.4303	1.8191	21.7938
P34884	P34884	Macrophage migration inhibitory factor	Mif	33.6698	0.864029	21.7936
P18406	P18406	Protein CYR61	Cyr61	29.9728	3.0033	21.7601
Q9R0M4	Q9R0M4	Podocalyxin	Podxl	31.2105	3.15323	21.7467
P62274	P62274	40S ribosomal protein S29	Rps29	31.9474	2.86147	21.7347
Q8JZQ9	Q8JZQ9	Eukaryotic translation initiation factor 3 subunit B	Eif3b	33.7596	2.05609	21.7288
P54754	P54754	Ephrin type-B receptor 3	Ephb3	28.1651	11.5019	21.7249
P23116	P23116	Eukaryotic translation initiation factor 3 subunit A	Eif3a	33.6938	2.01822	21.7089
P61222	P61222	ATP-binding cassette sub-family E member 1	Abce1	32.8679	1.79472	21.6955
Q9Z0G0;Q8R5M0	Q9Z0G0	PDZ domain-containing protein GIPC1	Gipc1	30.5791	2.02122	21.6877
Q8K1S3	Q8K1S3	Netrin receptor UNC5B	Unc5b	28.5488	1.61993	21.687
Q9DCK3	Q9DCK3	Tetraspanin-4	Tspan4	29.0934	2.78044	21.6856
O89051	O89051	Integral membrane protein 2B;BRI2, membrane form;BRI2 intracellular domain;BRI2C, soluble form;Bri23 peptide	Itm2b	30.7233	2.93283	21.6638
Q8BH43	Q8BH43	Wiskott-Aldrich syndrome protein family member 2	Wasf2	29.2435	1.98968	21.6401
P18828	P18828	Syndecan-1	Sdc1	28.4473	3.14421	21.6399
Q99KK7	Q99KK7	Dipeptidyl peptidase 3	Dpp3	32.7451	1.86509	21.6352
Q62426	Q62426	Cystatin-B	Cstb	33.2912	2.88929	21.6252
Q9DB05;P28663	Q9DB05	Alpha-soluble NSF attachment protein	Napa	31.9993	2.99809	21.6087
Q8R1F1	Q8R1F1	Niban-like protein 1	Fam129b	31.3828	13.3978	21.6044
Q03137	Q03137	Ephrin type-A receptor 4	Epha4	28.6232	14.0925	21.6041
Q9QUR6	Q9QUR6	Prolyl endopeptidase	Prep	33.5693	3.2696	21.6021
O88343	O88343	Electrogenic sodium bicarbonate cotransporter 1	Slc4a4	30.8869	3.05329	21.5974
Q6EDY6	Q6EDY6	Leucine-rich repeat-containing protein 16A	Lrrc16a	30.6254	1.97841	21.5961
Q8BWT5	Q8BWT5	Disco-interacting protein 2 homolog A	Dip2a	29.9227	3.13709	21.5681
O55135	O55135	Eukaryotic translation initiation factor 6	Eif6	32.8798	3.00608	21.5362
Q8VDV8	Q8VDV8	MIT domain-containing protein 1	Mitd1	28.8453	0.408538	21.5333
Q62074;Q02956	Q62074	Protein kinase C iota type	Prkci	31.7627	1.37419	21.5183
P52800	P52800	Ephrin-B2	Efnb2	28.3037	2.78056	21.5169
Q62181;Q62177	Q62181	Semaphorin-3C	Sema3c	30.318	3.08654	21.4823
Q9CQ80	Q9CQ80	Vacuolar protein-sorting-associated protein 25	Vps25	29.4757	16.7815	21.46
P35917	P35917	Vascular endothelial growth factor receptor 3	Flt4	30.6614	2.78335	21.4589
P63168	P63168	Dynein light chain 1, cytoplasmic	Dynll1	33.1475	12.6029	21.4464
Q8VDZ4	Q8VDZ4	Palmitoyltransferase ZDHHC5	Zdhhc5	28.7296	14.9059	21.4408
P47791	P47791	Glutathione reductase, mitochondrial	Gsr	33.851	1.83505	21.4341
Q6X893	Q6X893	Choline transporter-like protein 1	Slc44a1	29.3621	2.98663	21.4242
Q9DCD0	Q9DCD0	6-phosphogluconate dehydrogenase, decarboxylating	Pgd	32.9203	1.73404	21.4201
Q80U72	Q80U72	Protein scribble homolog	Scrib	31.8537	15.1694	21.4177
Q922D8	Q922D8	C-1-tetrahydrofolate synthase, cytoplasmic;Methylenetetrahydrofolate dehydrogenase;Methenyltetrahydrofolate cyclohydrolase;Formyltetrahydrofolate synthetase;C-1-tetrahydrofolate synthase, cytoplasmic, N-terminally processed	Mthfd1	32.8937	1.93137	21.4107
P02463	P02463	Collagen alpha-1(IV) chain;Arresten	Col4a1	29.8862	1.97277	21.4062
Q02013	Q02013	Aquaporin-1	Aqp1	29.9449	13.5749	21.3874
Q9Z2H5	Q9Z2H5	Band 4.1-like protein 1	Epb41l1	31.3011	3.16213	21.3763
Q3V3R4	Q3V3R4	Integrin alpha-1	Itga1	30.4871	15.7732	21.3741
Q11011	Q11011	Puromycin-sensitive aminopeptidase	Npepps	32.9578	1.94855	21.3609
Q920E5	Q920E5	Farnesyl pyrophosphate synthase	Fdps	31.9944	12.8899	21.3594
Q80TH2	Q80TH2	Protein LAP2	Erbb2ip	30.3668	15.9915	21.356
Q61072	Q61072	Disintegrin and metalloproteinase domain-containing protein 9	Adam9	29.8335	14.5456	21.3487
P06745	P06745	Glucose-6-phosphate isomerase	Gpi	32.905	1.83652	21.3477
P70460	P70460	Vasodilator-stimulated phosphoprotein	Vasp	30.9335	1.77507	21.3421
O35375	O35375	Neuropilin-2	Nrp2	28.6173	3.35529	21.3254
Q8JZK9;P54869	Q8JZK9	Hydroxymethylglutaryl-CoA synthase, cytoplasmic	Hmgcs1	31.7015	15.6321	21.3211
P35288	P35288	Ras-related protein Rab-23	Rab23	30.2462	1.42278	21.3173
Q9QXS6	Q9QXS6	Drebrin	Dbn1	33.0973	2.02385	21.3129
P63005	P63005	Platelet-activating factor acetylhydrolase IB subunit alpha	Pafah1b1	32.1559	14.9649	21.3089
P14685	P14685	26S proteasome non-ATPase regulatory subunit 3	Psmd3	33.185	1.90947	21.2884
Q91VH2	Q91VH2	Sorting nexin-9	Snx9	32.5283	1.73351	21.2853
Q64008	Q64008	Ras-related protein Rab-34	Rab34	29.7043	14.0314	21.2849
Q9Z2W0	Q9Z2W0	Aspartyl aminopeptidase	Dnpep	31.3253	15.5573	21.2848
Q61235	Q61235	Beta-2-syntrophin	Sntb2	31.3501	12.7443	21.2796
Q9WUM3	Q9WUM3	Coronin-1B	Coro1b	32.8792	1.81662	21.273
P46935	P46935	E3 ubiquitin-protein ligase NEDD4	Nedd4	32.5874	11.4686	21.2703
Q62159	Q62159	Rho-related GTP-binding protein RhoC	Rhoc	31.2081	2.77115	21.2368
Q60854	Q60854	Serpin B6	Serpinb6	32.6095	2.6433	21.2349
Q9R1P1	Q9R1P1	Proteasome subunit beta type-3	Psmb3	32.0136	2.78181	21.2319
Q9ET43	Q9ET43	Claudin-12	Cldn12	28.9167	11.2623	21.2274
Q6KAU4	Q6KAU4	Multivesicular body subunit 12B	Mvb12b	28.7548	13.4581	21.2254
Q3TJD7	Q3TJD7	PDZ and LIM domain protein 7	Pdlim7	32.5049	1.59741	21.2228
P53811	P53811	Phosphatidylinositol transfer protein beta isoform	Pitpnb	31.3315	1.56351	21.2213
Q9JMA1	Q9JMA1	Ubiquitin carboxyl-terminal hydrolase 14	Usp14	32.2488	13.3369	21.2056
Q9QZI8	Q9QZI8	Serine incorporator 1	Serinc1	28.4324	3.16806	21.1993
Q91W53	Q91W53	Golgin subfamily A member 7	Golga7	29.5164	18.3452	21.1972
Q9QZ06	Q9QZ06	Toll-interacting protein	Tollip	30.7778	2.77839	21.1963
P46735	P46735	Unconventional myosin-Ib	Myo1b	32.2772	1.83187	21.1961
Q8BTH8;Q8BVP5	Q8BTH8;Q8BVP5	Casein kinase I isoform gamma-1;Casein kinase I isoform gamma-2	Csnk1g1;Csnk1g2	29.5604	2.76642	21.1788
A2A7S8	A2A7S8	Uncharacterized protein KIAA1522	Kiaa1522	28.7567	2.78245	21.1751
Q8CDN6	Q8CDN6	Thioredoxin-like protein 1	Txnl1	32.6735	13.3859	21.1571
Q64337	Q64337	Sequestosome-1	Sqstm1	32.8904	1.89699	21.1561
Q9CWK8	Q9CWK8	Sorting nexin-2	Snx2	31.8433	1.58243	21.1557
Q9JJI8	Q9JJI8	60S ribosomal protein L38	Rpl38	32.6525	0.767335	21.1539
Q9CQW1	Q9CQW1	Synaptobrevin homolog YKT6	Ykt6	30.1676	16.6242	21.1438
Q8C863;Q8BZZ3	Q8C863	E3 ubiquitin-protein ligase Itchy	Itch	29.6692	3.03572	21.1395
Q99MN1	Q99MN1	Lysine--tRNA ligase	Kars	33.2614	1.96573	21.1299
Q8K2Y3	Q8K2Y3	Protein eva-1 homolog B	Eva1b	28.3299	1.62231	21.1287
O70492	O70492	Sorting nexin-3	Snx3	32.0647	1.76262	21.1235
O35114	O35114	Lysosome membrane protein 2	Scarb2	30.5493	12.1498	21.1213
Q8BG32	Q8BG32	26S proteasome non-ATPase regulatory subunit 11	Psmd11	33.1121	1.7494	21.1064
Q924C6	Q924C6	Lysyl oxidase homolog 4	Loxl4	30.3498	12.9834	21.0949
P28656	P28656	Nucleosome assembly protein 1-like 1	Nap1l1	33.8748	0.830187	21.0947
Q64512	Q64512	Tyrosine-protein phosphatase non-receptor type 13	Ptpn13	31.6896	0.793194	21.09
P47856;Q9Z2Z9	P47856	Glutamine--fructose-6-phosphate aminotransferase [isomerizing] 1	Gfpt1	31.8579	2.78242	21.0893
O70309	O70309	Integrin beta-5	Itgb5	29.8323	1.48288	21.0875
P26638	P26638	Serine--tRNA ligase, cytoplasmic	Sars	32.9571	13.2909	21.0874
P50396	P50396	Rab GDP dissociation inhibitor alpha	Gdi1	31.1447	14.7868	21.0814
Q921Y0	Q921Y0	MOB kinase activator 1A	Mob1a	30.602	1.85264	21.0708
P11627	P11627	Neural cell adhesion molecule L1	L1cam	30.6841	1.70909	21.0546
Q9CWS0	Q9CWS0	N(G),N(G)-dimethylarginine dimethylaminohydrolase 1	Ddah1	30.3557	2.93346	21.0491
Q9CQ10	Q9CQ10	Charged multivesicular body protein 3	Chmp3	29.88	2.98787	21.0465
Q9JM76	Q9JM76	Actin-related protein 2/3 complex subunit 3	Arpc3	32.305	14.0409	21.0457
Q5EG47	Q5EG47	5-AMP-activated protein kinase catalytic subunit alpha-1	Prkaa1	31.0408	1.49953	21.0336
Q8C129	Q8C129	Leucyl-cystinyl aminopeptidase	Lnpep	30.6964	2.7807	21.0327
Q2PFD7	Q2PFD7	PH and SEC7 domain-containing protein 3	Psd3	29.4429	3.04061	21.0082
P35951	P35951	Low-density lipoprotein receptor	Ldlr	29.5185	13.7639	21.007
P11214	P11214	Tissue-type plasminogen activator;Tissue-type plasminogen activator chain A;Tissue-type plasminogen activator chain B	Plat	30.7634	3.04087	21.0046
P51432	P51432	1-phosphatidylinositol 4,5-bisphosphate phosphodiesterase beta-3	Plcb3	31.474	3.01488	21.0011
Q80Y17	Q80Y17	Lethal(2) giant larvae protein homolog 1	Llgl1	29.1161	1.62227	20.9911
P52293	P52293	Importin subunit alpha-1	Kpna2	32.2454	3.09779	20.9723
Q8QZY1	Q8QZY1	Eukaryotic translation initiation factor 3 subunit L	Eif3l	32.8785	1.50459	20.9718
Q61166	Q61166	Microtubule-associated protein RP/EB family member 1	Mapre1	32.3568	14.2021	20.9663
Q921I6	Q921I6	SH3 domain-binding protein 4	Sh3bp4	29.9495	1.87713	20.9661
Q9D819	Q9D819	Inorganic pyrophosphatase	Ppa1	32.3392	2.86467	20.9646
Q6PB44	Q6PB44	Tyrosine-protein phosphatase non-receptor type 23	Ptpn23	30.8152	0.442649	20.954
P62715	P62715	Serine/threonine-protein phosphatase 2A catalytic subunit beta isoform	Ppp2cb	32.8817	3.0151	20.9527
P63024	P63024	Vesicle-associated membrane protein 3	Vamp3	30.7169	0.928108	20.946
Q9CQM9	Q9CQM9	Glutaredoxin-3	Glrx3	31.6523	1.21471	20.9453
Q9WUK2	Q9WUK2	Eukaryotic translation initiation factor 4H	Eif4h	31.6006	2.90063	20.9347
Q8R502	Q8R502	Volume-regulated anion channel subunit LRRC8C	Lrrc8c	31.6188	16.2323	20.9339
O09118;Q9R1A3	O09118	Netrin-1	Ntn1	28.1164	13.6404	20.9045
Q91YQ5	Q91YQ5	Dolichyl-diphosphooligosaccharide--protein glycosyltransferase subunit 1	Rpn1	34.6602	0.392371	20.9028
Q921M7;Q8BHZ0	Q921M7	Protein FAM49B	Fam49b	30.2542	2.93892	20.8989
O70433	O70433	Four and a half LIM domains protein 2	Fhl2	31.7025	1.83151	20.8987
Q922M3	Q922M3	BTB/POZ domain-containing adapter for CUL3-mediated RhoA degradation protein 3	Kctd10	29.1791	2.0185	20.8867
Q03173	Q03173	Protein enabled homolog	Enah	30.7873	15.9519	20.8858
Q8BGK6	Q8BGK6	Y+L amino acid transporter 2	Slc7a6	29.4764	12.1268	20.8831
Q9JK83;Q9Z101;Q9JK84	Q9JK83	Partitioning defective 6 homolog beta	Pard6b	31.0091	0.799174	20.8678
Q62433	Q62433	Protein NDRG1	Ndrg1	31.4419	1.74254	20.8623
P32921	P32921	Tryptophan--tRNA ligase, cytoplasmic;T1-TrpRS;T2-TrpRS	Wars	32.2376	0.875698	20.8598
P49769;Q61144	P49769	Presenilin-1;Presenilin-1 NTF subunit;Presenilin-1 CTF subunit;Presenilin-1 CTF12	Psen1	29.095	2.99742	20.8577
Q61543	Q61543	Golgi apparatus protein 1	Glg1	31.8941	1.83396	20.8576
Q80SW1	Q80SW1	Putative adenosylhomocysteinase 2	Ahcyl1	31.4199	1.5913	20.8573
Q8JZZ7	Q8JZZ7	Latrophilin-2	Lphn2	28.9038	2.78188	20.8544
Q8BFY9	Q8BFY9	Transportin-1	Tnpo1	32.4275	1.81801	20.8541
P35235	P35235	Tyrosine-protein phosphatase non-receptor type 11	Ptpn11	30.9289	15.9298	20.8488
P97300	P97300	Neuroplastin	Nptn	30.4098	1.47733	20.8451
Q810B6	Q810B6	Rabankyrin-5	Ankfy1	31.475	13.7711	20.8416
P59325	P59325	Eukaryotic translation initiation factor 5	Eif5	31.701	1.62232	20.8344
P57716	P57716	Nicastrin	Ncstn	29.9874	3.01745	20.827
Q8K298	Q8K298	Actin-binding protein anillin	Anln	32.1941	0.756266	20.8241
Q80Z96	Q80Z96	Vang-like protein 1	Vangl1	28.7671	16.7535	20.8238
P68037	P68037	Ubiquitin-conjugating enzyme E2 L3	Ube2l3	31.9587	1.39362	20.8171
Q91WB7	Q91WB7	Ubiquitin domain-containing protein 1	Ubtd1	27.968	1.62156	20.815
Q99JW4;Q91XD2	Q99JW4;Q91XD2	LIM and senescent cell antigen-like-containing domain protein 1;LIM and senescent cell antigen-like-containing domain protein 2	Lims1;Lims2	30.5509	2.78182	20.814
O88685	O88685	26S protease regulatory subunit 6A	Psmc3	32.6508	15.1449	20.8056
Q9CQM5	Q9CQM5	Thioredoxin domain-containing protein 17	Txndc17	30.6278	1.66554	20.8033
Q921J2	Q921J2	GTP-binding protein Rheb	Rheb	29.798	14.9778	20.8022
P28571	P28571	Sodium- and chloride-dependent glycine transporter 1	Slc6a9	27.9313	2.76383	20.7882
Q8VEH3	Q8VEH3	ADP-ribosylation factor-like protein 8A	Arl8a	31.9777	0.390451	20.7867
Q9CWF2	Q9CWF2	Tubulin beta-2B chain	Tubb2b	32.5638	1.61253	20.7862
O70194	O70194	Eukaryotic translation initiation factor 3 subunit D	Eif3d	33.0986	3.02417	20.7788
Q9JHR7	Q9JHR7	Insulin-degrading enzyme	Ide	32.548	1.77823	20.7748
P58021	P58021	Transmembrane 9 superfamily member 2	Tm9sf2	30.4267	0.867049	20.764
P98203	P98203	Armadillo repeat protein deleted in velo-cardio-facial syndrome homolog	Arvcf	29.4019	1.6223	20.7536
Q9CZ30	Q9CZ30	Obg-like ATPase 1	Ola1	31.9058	2.93112	20.7464
Q99JZ0	Q99JZ0	Syntenin-2	Sdcbp2	27.3044	2.77489	20.7428
Q9JMH6	Q9JMH6	Thioredoxin reductase 1, cytoplasmic	Txnrd1	32.137	2.82311	20.7365
Q9R1P3	Q9R1P3	Proteasome subunit beta type-2	Psmb2	31.1847	2.81193	20.7359
Q8BNY6	Q8BNY6	Neuronal calcium sensor 1	Ncs1	27.6386	2.7816	20.7319
Q9CZ44	Q9CZ44	NSFL1 cofactor p47	Nsfl1c	32.5031	2.98049	20.7239
Q9WVL3	Q9WVL3	Solute carrier family 12 member 7	Slc12a7	29.5035	14.4752	20.7193
Q64737	Q64737	Trifunctional purine biosynthetic protein adenosine-3;Phosphoribosylamine--glycine ligase;Phosphoribosylformylglycinamidine cyclo-ligase;Phosphoribosylglycinamide formyltransferase	Gart	33.1031	1.42507	20.7163
Q9D8W5	Q9D8W5	26S proteasome non-ATPase regulatory subunit 12	Psmd12	32.2493	1.74167	20.7105
P08030	P08030	Adenine phosphoribosyltransferase	Aprt	31.3281	2.78117	20.7046
P48024;Q9CXU9	P48024;Q9CXU9	Eukaryotic translation initiation factor 1;Eukaryotic translation initiation factor 1b	Eif1;Eif1b	32.2417	16.4935	20.7046
Q8CIN4	Q8CIN4	Serine/threonine-protein kinase PAK 2;PAK-2p27;PAK-2p34	Pak2	32.2506	15.4505	20.6986
Q07113	Q07113	Cation-independent mannose-6-phosphate receptor	Igf2r	31.1768	2.84482	20.6821
P06801	P06801	NADP-dependent malic enzyme	Me1	30.6085	2.92848	20.6811
P54775	P54775	26S protease regulatory subunit 6B	Psmc4	32.9248	2.96463	20.6773
Q8BVD5	Q8BVD5	MAGUK p55 subfamily member 7	Mpp7	29.3099	2.77603	20.6762
Q8VEM8	Q8VEM8	Phosphate carrier protein, mitochondrial	Slc25a3	35.1146	1.60269	20.6753
P16056	P16056	Hepatocyte growth factor receptor	Met	27.9912	12.6607	20.6682
Q01730	Q01730	Ras suppressor protein 1	Rsu1	30.1505	2.99553	20.6614
Q9JJ28	Q9JJ28	Protein flightless-1 homolog	Flii	32.3401	2.76921	20.6449
Q9D709	Q9D709	Transmembrane protein 79	Tmem79	27.0072	13.7985	20.6344
Q9QZ88	Q9QZ88	Vacuolar protein sorting-associated protein 29	Vps29	32.1381	2.78143	20.615
P97348	P97348	Rho-related GTP-binding protein RhoD	Rhod	29.2876	1.50627	20.6143
Q61411	Q61411	GTPase HRas;GTPase HRas, N-terminally processed	Hras	28.5138	12.2934	20.6134
P84084	P84084	ADP-ribosylation factor 5	Arf5	30.4843	2.78311	20.6133
Q922K9	Q922K9	Tyrosine-protein kinase FRK	Frk	29.4608	14.3137	20.6033
P83940	P83940	Transcription elongation factor B polypeptide 1	Tceb1	31.7836	1.75686	20.5906
P70698	P70698	CTP synthase 1	Ctps1	32.7461	2.87425	20.5903
Q9JII6	Q9JII6	Alcohol dehydrogenase [NADP(+)]	Akr1a1	31.6743	2.84676	20.569
P62748	P62748	Hippocalcin-like protein 1	Hpcal1	30.5768	11.689	20.5617
Q3UUY6	Q3UUY6	Prominin-2	Prom2	28.938	12.204	20.5539
Q9D0R2	Q9D0R2	Threonine--tRNA ligase, cytoplasmic	Tars	33.3368	1.46744	20.5444
Q64010	Q64010	Adapter molecule crk	Crk	31.1389	2.82561	20.5443
O70589	O70589	Peripheral plasma membrane protein CASK	Cask	29.796	2.77767	20.5377
O88456	O88456	Calpain small subunit 1	Capns1	31.431	15.5576	20.5334
Q9WUD1	Q9WUD1	STIP1 homology and U box-containing protein 1	Stub1	30.8838	2.77515	20.5318
Q91XD6	Q91XD6	Vacuolar protein-sorting-associated protein 36	Vps36	29.4245	11.5751	20.5289
P62835;P35276	P62835	Ras-related protein Rap-1A	Rap1a	30.57	1.62005	20.5261
Q61035	Q61035	Histidine--tRNA ligase, cytoplasmic	Hars	31.628	1.44878	20.5233
Q9ES97	Q9ES97	Reticulon-3	Rtn3	31.7374	2.7559	20.5213
Q9D8U8	Q9D8U8	Sorting nexin-5	Snx5	31.6291	0.791408	20.5144
P17426	P17426	AP-2 complex subunit alpha-1	Ap2a1	31.4189	13.9922	20.5041
O35516	O35516	Neurogenic locus notch homolog protein 2;Notch 2 extracellular truncation;Notch 2 intracellular domain	Notch2	27.6107	1.62192	20.4999
Q8CJ53	Q8CJ53	Cdc42-interacting protein 4	Trip10	30.0541	2.94194	20.4988
Q9JLB0	Q9JLB0	MAGUK p55 subfamily member 6	Mpp6	29.3479	1.4941	20.484
Q62312	Q62312	TGF-beta receptor type-2	Tgfbr2	28.1546	14.8924	20.4839
P06797	P06797	Cathepsin L1;Cathepsin L1 heavy chain;Cathepsin L1 light chain	Ctsl	31.2873	14.4863	20.4671
Q8R361	Q8R361	Rab11 family-interacting protein 5	Rab11fip5	31.487	2.75307	20.4651
Q8BVF7	Q8BVF7	Gamma-secretase subunit APH-1A	Aph1a	28.006	2.77451	20.4582
Q9EQH3	Q9EQH3	Vacuolar protein sorting-associated protein 35	Vps35	32.6391	1.80864	20.4537
P56399	P56399	Ubiquitin carboxyl-terminal hydrolase 5	Usp5	32.3202	2.78228	20.44
P61164	P61164	Alpha-centractin	Actr1a	32.5783	2.78113	20.4388
Q8BH24	Q8BH24	Transmembrane 9 superfamily member 4	Tm9sf4	30.4975	2.77977	20.4373
P54823	P54823	Probable ATP-dependent RNA helicase DDX6	Ddx6	32.4704	1.62157	20.4351
P46061	P46061	Ran GTPase-activating protein 1	Rangap1	31.7448	16.2753	20.4312
P16675	P16675	Lysosomal protective protein;Lysosomal protective protein 32 kDa chain;Lysosomal protective protein 20 kDa chain	Ctsa	31.9276	1.62194	20.4237
O35129	O35129	Prohibitin-2	Phb2	34.7708	0.779588	20.4227
Q8BHJ6	Q8BHJ6	Serine incorporator 5	Serinc5	26.1687	2.78159	20.421
P98063;Q9WVM6	P98063	Bone morphogenetic protein 1	Bmp1	29.6343	2.86222	20.4161
Q9JIS8;Q924N4	Q9JIS8	Solute carrier family 12 member 4	Slc12a4	30.3372	19.3289	20.4133
P70280	P70280	Vesicle-associated membrane protein 7	Vamp7	30.0285	17.379	20.4123
Q61655;Q9QY15	Q61655	ATP-dependent RNA helicase DDX19A	Ddx19a	31.6316	15.9645	20.4117
Q8CGK3	Q8CGK3	Lon protease homolog, mitochondrial	Lonp1	34.3685	1.50792	20.4116
P61087	P61087	Ubiquitin-conjugating enzyme E2 K	Ube2k	31.317	1.78102	20.4081
P61082	P61082	NEDD8-conjugating enzyme Ubc12	Ube2m	31.3072	1.47515	20.4079
Q8K078	Q8K078	Solute carrier organic anion transporter family member 4A1	Slco4a1	28.8475	2.78136	20.4033
Q8R5M8	Q8R5M8	Cell adhesion molecule 1	Cadm1	29.2688	2.78176	20.4023
P28474;Q64437	P28474	Alcohol dehydrogenase class-3	Adh5	32.0479	2.64352	20.3983
Q60790	Q60790	Ras GTPase-activating protein 3	Rasa3	29.1243	14.9267	20.3733
Q99JI4	Q99JI4	26S proteasome non-ATPase regulatory subunit 6	Psmd6	32.7941	2.82775	20.3578
Q9QXZ0	Q9QXZ0	Microtubule-actin cross-linking factor 1	Macf1	30.5674	2.78287	20.3501
Q9EPU0	Q9EPU0	Regulator of nonsense transcripts 1	Upf1	33.3821	0.901005	20.3494
Q8BMA3	Q8BMA3	Connector enhancer of kinase suppressor of ras 3	Cnksr3	27.2124	16.6617	20.3402
Q6P5F6	Q6P5F6	Zinc transporter ZIP10	Slc39a10	28.1063	2.77248	20.3358
P47931	P47931	Follistatin	Fst	28.1491	2.78139	20.334
O88338	O88338	Cadherin-16	Cdh16	29.2435	1.61998	20.3324
Q9Z1W9	Q9Z1W9	STE20/SPS1-related proline-alanine-rich protein kinase	Stk39	30.4054	2.77794	20.3316
Q61805	Q61805	Lipopolysaccharide-binding protein	Lbp	28.0725	1.61882	20.3307
Q3UQ28	Q3UQ28	Peroxidasin homolog	Pxdn	29.5184	2.77815	20.3298
P62192	P62192	26S protease regulatory subunit 4	Psmc1	32.3644	2.7649	20.3201
Q6ZPF4	Q6ZPF4	Formin-like protein 3	Fmnl3	29.1183	1.4872	20.3131
P24547	P24547	Inosine-5-monophosphate dehydrogenase 2	Impdh2	33.448	2.77406	20.3129
O35658	O35658	Complement component 1 Q subcomponent-binding protein, mitochondrial	C1qbp	33.8583	2.67829	20.3075
P70297	P70297	Signal transducing adapter molecule 1	Stam	32.072	0.873584	20.3034
P16330	P16330	2,3-cyclic-nucleotide 3-phosphodiesterase	Cnp	27.8485	2.85623	20.2974
O08585	O08585	Clathrin light chain A	Clta	31.0638	1.92406	20.269
O70475	O70475	UDP-glucose 6-dehydrogenase	Ugdh	32.5116	14.7436	20.2621
Q61768	Q61768	Kinesin-1 heavy chain	Kif5b	33.195	2.79572	20.2615
Q9DCH4	Q9DCH4	Eukaryotic translation initiation factor 3 subunit F	Eif3f	32.7856	3.00512	20.2477
Q9D1A2	Q9D1A2	Cytosolic non-specific dipeptidase	Cndp2	32.1459	0.803467	20.2418
Q9CY64	Q9CY64	Biliverdin reductase A	Blvra	29.5888	2.78141	20.2407
O08788	O08788	Dynactin subunit 1	Dctn1	31.3787	1.62204	20.239
Q91Z58	Q91Z58	Uncharacterized protein C6orf132 homolog		29.651	1.62152	20.2326
Q9CYZ2	Q9CYZ2	Tumor protein D54	Tpd52l2	32.1573	1.43414	20.2281
P47941	P47941	Crk-like protein	Crkl	31.0476	2.78176	20.2233
Q80XC3	Q80XC3	USP6 N-terminal-like protein	Usp6nl	29.4131	2.78209	20.2225
O70310	O70310	Glycylpeptide N-tetradecanoyltransferase 1	Nmt1	31.4001	2.78141	20.2222
P26516	P26516	26S proteasome non-ATPase regulatory subunit 7	Psmd7	32.3367	2.88472	20.2164
E2JF22	E2JF22	Piezo-type mechanosensitive ion channel component 1	Piezo1	29.0973	2.77816	20.215
Q9EPK2	Q9EPK2	Protein XRP2	Rp2	29.3899	12.2399	20.1988
Q91ZR2	Q91ZR2	Sorting nexin-18	Snx18	27.9155	0.797001	20.1741
P70677	P70677	Caspase-3;Caspase-3 subunit p17;Caspase-3 subunit p12	Casp3	30.1958	15.4867	20.1688
Q3U1J4	Q3U1J4	DNA damage-binding protein 1	Ddb1	33.4161	1.76785	20.1682
Q9WV60	Q9WV60	Glycogen synthase kinase-3 beta	Gsk3b	30.6855	2.78359	20.1678
Q8BPM0	Q8BPM0	Disheveled-associated activator of morphogenesis 1	Daam1	29.4413	12.2958	20.1656
Q8VEK0	Q8VEK0	Cell cycle control protein 50A	Tmem30a	29.4959	2.78396	20.16
O08539;D3Z6Q9	O08539	Myc box-dependent-interacting protein 1	Bin1	31.0012	2.78136	20.155
Q3UHX2	Q3UHX2	28 kDa heat- and acid-stable phosphoprotein	Pdap1	31.1257	14.8467	20.1543
P62141	P62141	Serine/threonine-protein phosphatase PP1-beta catalytic subunit	Ppp1cb	32.3054	0.804887	20.1486
O35609	O35609	Secretory carrier-associated membrane protein 3	Scamp3	31.4775	1.42529	20.14
Q9WVJ2	Q9WVJ2	26S proteasome non-ATPase regulatory subunit 13	Psmd13	32.0428	17.3347	20.1375
Q9WU03	Q9WU03	Kunitz-type protease inhibitor 2	Spint2	29.0028	12.4931	20.1355
Q9JHL1	Q9JHL1	Na(+)/H(+) exchange regulatory cofactor NHE-RF2	Slc9a3r2	29.4931	0.824901	20.1263
Q8VBW1	Q8VBW1	Sodium- and chloride-dependent creatine transporter 1	Slc6a8	27.392	17.1171	20.1101
Q99LP6	Q99LP6	GrpE protein homolog 1, mitochondrial	Grpel1	34.0394	1.34551	20.1064
Q93092	Q93092	Transaldolase	Taldo1	32.9936	0.810117	20.1019
Q61468	Q61468	Mesothelin;Megakaryocyte-potentiating factor;Mesothelin, cleaved form	Msln	29.1879	1.81672	20.0949
Q8BTY2	Q8BTY2	Sodium bicarbonate cotransporter 3	Slc4a7	29.4239	2.78114	20.0926
O88544	O88544	COP9 signalosome complex subunit 4	Cops4	31.3274	1.36243	20.0911
P97798	P97798	Neogenin	Neo1	29.4566	1.61715	20.0867
Q9CQC6	Q9CQC6	Basic leucine zipper and W2 domain-containing protein 1	Bzw1	31.4061	1.38523	20.0843
Q91X43	Q91X43	SH3 domain-containing protein 19	Sh3d19	29.8035	14.2688	20.076
Q6P1B1;E9Q286	Q6P1B1	Xaa-Pro aminopeptidase 1	Xpnpep1	32.0657	2.8894	20.0696
P47226	P47226	Testin	Tes	31.1332	0.830174	20.058
P59108	P59108	Copine-2	Cpne2	28.4566	2.77554	20.0499
P98083;Q61120;Q8BMC3	P98083	SHC-transforming protein 1	Shc1	29.7746	2.78067	20.0487
P39054;Q8BZ98;P39053	P39054	Dynamin-2	Dnm2	31.5825	2.73207	20.0409
Q61207	Q61207	Prosaposin	Psap	31.3214	0.792123	20.0368
Q91VH6	Q91VH6	Protein MEMO1	Memo1	30.1342	17.8307	20.0336
Q99LC5	Q99LC5	Electron transfer flavoprotein subunit alpha, mitochondrial	Etfa	33.5903	0.882999	20.011
Q8K0C9	Q8K0C9	GDP-mannose 4,6 dehydratase	Gmds	31.1994	2.6744	20.0091
Q9CXW3	Q9CXW3	Calcyclin-binding protein	Cacybp	32.7239	1.5051	20.0072
Q91WK2	Q91WK2	Eukaryotic translation initiation factor 3 subunit H	Eif3h	31.9345	1.73317	19.9982
Q9QZD9	Q9QZD9	Eukaryotic translation initiation factor 3 subunit I	Eif3i	32.8612	1.48798	19.9935
P13439	P13439	Uridine 5-monophosphate synthase;Orotate phosphoribosyltransferase;Orotidine 5-phosphate decarboxylase	Umps	31.4213	2.7797	19.9902
Q8K209	Q8K209	G-protein coupled receptor 56;GPR56 N-terminal fragment;GPR56 C-terminal fragment	Gpr56	28.2535	0.818848	19.9886
Q9JLB2	Q9JLB2	MAGUK p55 subfamily member 5	Mpp5	31.0363	0.379121	19.988
Q9ER72	Q9ER72	Cysteine--tRNA ligase, cytoplasmic	Cars	31.0235	1.46961	19.9703
Q5FWK3	Q5FWK3	Rho GTPase-activating protein 1	Arhgap1	31.55	1.63343	19.9644
O09117	O09117	Synaptophysin-like protein 1	Sypl1	29.994	1.4589	19.9601
Q8K2Q9	Q8K2Q9	Shootin-1	Kiaa1598	31.5145	1.4108	19.9542
Q8BWY3	Q8BWY3	Eukaryotic peptide chain release factor subunit 1	Etf1	31.7362	0.827681	19.9471
Q06890	Q06890	Clusterin;Clusterin beta chain;Clusterin alpha chain	Clu	28.9735	1.62102	19.9448
Q9WTX5	Q9WTX5	S-phase kinase-associated protein 1	Skp1	30.8834	1.622	19.9435
Q60767	Q60767	Lymphocyte antigen 75	Ly75	28.7001	2.78145	19.9413
P60229	P60229	Eukaryotic translation initiation factor 3 subunit E	Eif3e	32.3529	1.5166	19.9393
Q9D358	Q9D358	Low molecular weight phosphotyrosine protein phosphatase	Acp1	31.0858	1.46938	19.9376
P40336	P40336	Vacuolar protein sorting-associated protein 26A	Vps26a	31.7411	14.0048	19.9369
Q99LF4	Q99LF4	tRNA-splicing ligase RtcB homolog	Rtcb	32.8931	0.369924	19.9355
P29268	P29268	Connective tissue growth factor	Ctgf	29.7936	1.50877	19.9213
Q8BG67	Q8BG67	Protein EFR3 homolog A	Efr3a	28.321	2.95327	19.9189
Q91XU3	Q91XU3	Phosphatidylinositol 5-phosphate 4-kinase type-2 gamma	Pip4k2c	29.9254	2.78347	19.9153
Q8K211	Q8K211	High affinity copper uptake protein 1	Slc31a1	28.7108	0.817159	19.9135
Q9JKB1	Q9JKB1	Ubiquitin carboxyl-terminal hydrolase isozyme L3	Uchl3	30.6635	15.8363	19.9088
Q9DAX2	Q9DAX2	Lipid phosphate phosphohydrolase 2	Ppap2c	28.9932	2.78366	19.8917
Q00993	Q00993	Tyrosine-protein kinase receptor UFO	Axl	28.4606	2.9051	19.8856
Q9DC37	Q9DC37	Major facilitator superfamily domain-containing protein 1	Mfsd1	27.8176	0.822983	19.885
P42669	P42669	Transcriptional activator protein Pur-alpha	Pura	31.027	1.44358	19.8836
Q8BYC6	Q8BYC6	Serine/threonine-protein kinase TAO3	Taok3	28.9297	2.78233	19.8775
Q8BFZ9	Q8BFZ9	Erlin-2	Erlin2	32.9445	1.35329	19.8765
Q9JIF7	Q9JIF7	Coatomer subunit beta	Copb1	32.7832	2.77686	19.8565
P11688	P11688	Integrin alpha-5;Integrin alpha-5 heavy chain;Integrin alpha-5 light chain	Itga5	28.0735	2.77432	19.8539
Q5DTU0	Q5DTU0	Actin filament-associated protein 1-like 2	Afap1l2	30.1123	13.6318	19.8523
Q80UP8	Q80UP8	Sodium-dependent phosphate transporter 2	Slc20a2	27.7211	2.78305	19.8373
Q99LD8	Q99LD8	N(G),N(G)-dimethylarginine dimethylaminohydrolase 2	Ddah2	29.1617	2.78338	19.836
Q4KL18	Q4KL18	Transmembrane protein 171	Tmem171	26.6798	2.77763	19.828
P54818	P54818	Galactocerebrosidase	Galc	30.8586	0.776509	19.8278
Q8BU31	Q8BU31	Ras-related protein Rap-2c	Rap2c	28.9095	2.76475	19.8258
Q3V0J1	Q3V0J1	Transmembrane protein 237	Tmem237	28.4031	2.78176	19.8117
E9Q634;P70248	E9Q634	Unconventional myosin-Ie	Myo1e	30.4163	1.42746	19.8117
P48722	P48722	Heat shock 70 kDa protein 4L	Hspa4l	32.0033	0.336867	19.8085
O08997	O08997	Copper transport protein ATOX1	Atox1	31.1907	2.7785	19.7944
Q9CR16	Q9CR16	Peptidyl-prolyl cis-trans isomerase D	Ppid	32.0845	1.66178	19.7928
P54728	P54728	UV excision repair protein RAD23 homolog B	Rad23b	30.6955	1.39024	19.787
A2A5Z6	A2A5Z6	E3 ubiquitin-protein ligase SMURF2	Smurf2	26.3696	2.78229	19.7836
Q91YN9	Q91YN9	BAG family molecular chaperone regulator 2	Bag2	31.5051	17.058	19.7834
Q3THS6;Q91X83	Q3THS6	S-adenosylmethionine synthase isoform type-2	Mat2a	31.8659	1.62202	19.7651
P15306	P15306	Thrombomodulin	Thbd	27.7694	2.77613	19.763
Q9CRB9	Q9CRB9	MICOS complex subunit Mic19	Chchd3	31.9316	1.31637	19.7628
Q9D1P4	Q9D1P4	Cysteine and histidine-rich domain-containing protein 1	Chordc1	31.6137	2.77478	19.7452
P10518	P10518	Delta-aminolevulinic acid dehydratase	Alad	29.329	2.78129	19.7172
Q922Q8	Q922Q8	Leucine-rich repeat-containing protein 59	Lrrc59	34.4915	1.62063	19.7136
Q9CPW4	Q9CPW4	Actin-related protein 2/3 complex subunit 5	Arpc5	32.0341	1.6177	19.7113
Q9QZF2	Q9QZF2	Glypican-1;Secreted glypican-1	Gpc1	28.3596	0.806529	19.7077
Q99KJ8	Q99KJ8	Dynactin subunit 2	Dctn2	32.0674	2.78255	19.706
Q8VI36	Q8VI36	Paxillin	Pxn	29.7066	2.78295	19.701
P18052;P49446	P18052	Receptor-type tyrosine-protein phosphatase alpha	Ptpra	28.2395	15.234	19.6948
P70122	P70122	Ribosome maturation protein SBDS	Sbds	30.3835	1.62236	19.6787
Q9QYI3	Q9QYI3	DnaJ homolog subfamily C member 7	Dnajc7	31.0088	2.91046	19.6745
Q6PDK8	Q6PDK8	E3 ubiquitin-protein ligase DTX4	Dtx4	27.5484	13.8296	19.6722
Q922F4	Q922F4	Tubulin beta-6 chain	Tubb6	32.4237	0.811473	19.6713
Q9R097	Q9R097	Kunitz-type protease inhibitor 1	Spint1	28.8103	2.77938	19.6694
Q8R050;Q149F3	Q8R050	Eukaryotic peptide chain release factor GTP-binding subunit ERF3A	Gspt1	32.1353	2.7781	19.657
Q3UDW8	Q3UDW8	Heparan-alpha-glucosaminide N-acetyltransferase	Hgsnat	29.368	2.77739	19.6536
Q61990;P57722	Q61990	Poly(rC)-binding protein 2	Pcbp2	33.0882	0.744169	19.644
Q9CYG7	Q9CYG7	Mitochondrial import receptor subunit TOM34	Tomm34	31.2155	2.78402	19.6411
Q99K51;Q61233	Q99K51	Plastin-3	Pls3	33.8784	1.49396	19.6291
Q8BFR5	Q8BFR5	Elongation factor Tu, mitochondrial	Tufm	34.7478	1.57305	19.6266
Q6PHZ2;P11798	Q6PHZ2	Calcium/calmodulin-dependent protein kinase type II subunit delta	Camk2d	31.084	1.43842	19.6264
Q9Z0F8	Q9Z0F8	Disintegrin and metalloproteinase domain-containing protein 17	Adam17	27.4064	2.76772	19.6196
P62814	P62814	V-type proton ATPase subunit B, brain isoform	Atp6v1b2	32.8327	0.38653	19.6133
P24527	P24527	Leukotriene A-4 hydrolase	Lta4h	31.0456	2.78354	19.6076
Q9WU60	Q9WU60	Attractin	Atrn	27.5987	14.9569	19.6063
Q64674	Q64674	Spermidine synthase	Srm	31.0468	1.62213	19.6059
P37040	P37040	NADPH--cytochrome P450 reductase	Por	34.2479	1.84135	19.5998
P46664	P46664	Adenylosuccinate synthetase isozyme 2	Adss	31.5865	1.61917	19.5936
P56395	P56395	Cytochrome b5	Cyb5a	32.456	2.78201	19.5932
P15208	P15208	Insulin receptor;Insulin receptor subunit alpha;Insulin receptor subunit beta	Insr	27.6518	2.7836	19.5787
P62996	P62996	Transformer-2 protein homolog beta	Tra2b	31.6445	0.756629	19.5771
Q99KF1	Q99KF1	Transmembrane emp24 domain-containing protein 9	Tmed9	32.0039	1.67675	19.5767
Q3UDE2	Q3UDE2	Tubulin--tyrosine ligase-like protein 12	Ttll12	31.2621	12.84	19.5729
O55023	O55023	Inositol monophosphatase 1	Impa1	30.7588	15.6427	19.5715
Q3UTJ2	Q3UTJ2	Sorbin and SH3 domain-containing protein 2	Sorbs2	32.9981	2.77586	19.5703
P70398	P70398	Probable ubiquitin carboxyl-terminal hydrolase FAF-X	Usp9x	32.1681	1.62141	19.5702
Q922Y1	Q922Y1	UBX domain-containing protein 1	Ubxn1	31.8228	2.77948	19.5682
Q3UMF0	Q3UMF0	Cordon-bleu protein-like 1	Cobll1	30.2858	11.4629	19.5625
Q8BJW6	Q8BJW6	Eukaryotic translation initiation factor 2A;Eukaryotic translation initiation factor 2A, N-terminally processed	Eif2a	30.9749	1.42915	19.5587
Q9D7X3	Q9D7X3	Dual specificity protein phosphatase 3	Dusp3	31.4897	2.78129	19.5503
Q62418	Q62418	Drebrin-like protein	Dbnl	30.9163	1.62227	19.5445
Q8BXK9;Q8BHB9	Q8BXK9	Chloride intracellular channel protein 5	Clic5	29.8351	2.77927	19.5443
O55143;Q8R429;Q64518	O55143	Sarcoplasmic/endoplasmic reticulum calcium ATPase 2	Atp2a2	34.3055	1.54065	19.5403
Q9QYJ3	Q9QYJ3	DnaJ homolog subfamily B member 1	Dnajb1	30.0888	1.62164	19.5331
P00493	P00493	Hypoxanthine-guanine phosphoribosyltransferase	Hprt1	32.0285	1.62054	19.5219
Q9EPC1	Q9EPC1	Alpha-parvin	Parva	29.108	2.77871	19.5149
P57016	P57016	Ladinin-1	Lad1	32.0591	1.49814	19.5119
Q9ES46	Q9ES46	Beta-parvin	Parvb	27.6508	2.78231	19.4959
A2A699	A2A699	Protein FAM171A2	Fam171a2	26.3148	2.78404	19.4904
Q8K2B3	Q8K2B3	Succinate dehydrogenase [ubiquinone] flavoprotein subunit, mitochondrial	Sdha	33.7613	0.334158	19.4837
Q9JJU8	Q9JJU8	SH3 domain-binding glutamic acid-rich-like protein	Sh3bgrl	30.0338	2.78363	19.4833
Q9R0M6	Q9R0M6	Ras-related protein Rab-9A	Rab9a	30.1082	2.7821	19.4815
O54833	O54833	Casein kinase II subunit alpha	Csnk2a2	31.6855	1.62049	19.4791
P61021	P61021	Ras-related protein Rab-5B	Rab5b	29.7072	15.0766	19.477
Q8BJY1	Q8BJY1	26S proteasome non-ATPase regulatory subunit 5	Psmd5	31.7663	2.68193	19.4639
Q8VDL4	Q8VDL4	ADP-dependent glucokinase	Adpgk	30.1398	2.78384	19.4525
Q3B7Z2;Q5QNQ6	Q3B7Z2	Oxysterol-binding protein 1	Osbp	31.1376	2.78202	19.449
Q8C180;Q91WJ0	Q8C180	Fibroblast growth factor receptor substrate 2	Frs2	27.485	10.9399	19.4479
Q80VQ0	Q80VQ0	Aldehyde dehydrogenase family 3 member B1	Aldh3b1	29.5685	2.78111	19.4384
P97315	P97315	Cysteine and glycine-rich protein 1	Csrp1	31.2817	1.40013	19.4257
Q62448	Q62448	Eukaryotic translation initiation factor 4 gamma 2	Eif4g2	31.5544	2.77593	19.4251
Q6IRU5	Q6IRU5	Clathrin light chain B	Cltb	30.7606	1.57195	19.4241
Q02738	Q02738	Gap junction beta-4 protein	Gjb4	25.2521	2.78365	19.4212
Q6P4T2	Q6P4T2	U5 small nuclear ribonucleoprotein 200 kDa helicase	Snrnp200	33.5428	1.6392	19.4207
Q99KP6	Q99KP6	Pre-mRNA-processing factor 19	Prpf19	33.5143	1.29869	19.4179
Q9D074	Q9D074	E3 ubiquitin-protein ligase MGRN1	Mgrn1	27.5029	2.78121	19.4039
Q8BMS1	Q8BMS1	Trifunctional enzyme subunit alpha, mitochondrial;Long-chain enoyl-CoA hydratase;Long chain 3-hydroxyacyl-CoA dehydrogenase	Hadha	34.0204	0.69429	19.3991
Q9JMH9	Q9JMH9	Unconventional myosin-XVIIIa	Myo18a	33.1135	11.0601	19.3874
Q05D44	Q05D44	Eukaryotic translation initiation factor 5B	Eif5b	31.9944	0.742107	19.3699
Q9WUA2	Q9WUA2	Phenylalanine--tRNA ligase beta subunit	Farsb	32.1492	2.78026	19.3677
Q8BL97	Q8BL97	Serine/arginine-rich splicing factor 7	Srsf7	32.9254	0.344118	19.3606
Q00493	Q00493	Carboxypeptidase E	Cpe	31.5544	2.78184	19.3426
Q9WV54	Q9WV54	Acid ceramidase;Acid ceramidase subunit alpha;Acid ceramidase subunit beta	Asah1	31.287	1.41185	19.3314
Q60973	Q60973	Histone-binding protein RBBP7	Rbbp7	32.7903	1.49016	19.3306
Q8K4G5	Q8K4G5	Actin-binding LIM protein 1	Ablim1	31.394	2.7747	19.3252
P12382	P12382	ATP-dependent 6-phosphofructokinase, liver type	Pfkl	32.6408	1.61954	19.31
P20108	P20108	Thioredoxin-dependent peroxide reductase, mitochondrial	Prdx3	33.8707	0.333925	19.3035
Q921F2	Q921F2	TAR DNA-binding protein 43	Tardbp	33.1813	0.7213	19.3021
Q8C7R4	Q8C7R4	Ubiquitin-like modifier-activating enzyme 6	Uba6	32.0623	1.62006	19.2951
P22892	P22892	AP-1 complex subunit gamma-1	Ap1g1	30.4177	1.367	19.2933
O09172	O09172	Glutamate--cysteine ligase regulatory subunit	Gclm	31.99	1.61844	19.2684
P52963	P52963	Band 4.1-like protein 4A	Epb41l4a	27.0936	2.77819	19.2182
Q8BGD9	Q8BGD9	Eukaryotic translation initiation factor 4B	Eif4b	31.8023	0.786692	19.2115
Q62186	Q62186	Translocon-associated protein subunit delta	Ssr4	32.5008	0.346332	19.2113
Q5SWU9	Q5SWU9	Acetyl-CoA carboxylase 1;Biotin carboxylase	Acaca	31.3283	1.6183	19.2002
Q6P5F9	Q6P5F9	Exportin-1	Xpo1	31.2415	2.77847	19.1985
Q9JKR6	Q9JKR6	Hypoxia up-regulated protein 1	Hyou1	34.0924	1.60493	19.1871
Q62559	Q62559	Intraflagellar transport protein 52 homolog	Ift52	28.7502	0.354371	19.1839
Q9DC28	Q9DC28	Casein kinase I isoform delta	Csnk1d	29.3473	14.1001	19.1672
Q6GQT9	Q6GQT9	Nodal modulator 1	Nomo1	32.1718	0.792781	19.1644
Q91VK4	Q91VK4	Integral membrane protein 2C;CT-BRI3	Itm2c	28.003	14.1678	19.1556
Q5SXY1	Q5SXY1	Cytospin-B	Specc1	29.473	2.78261	19.1329
Q8BMF4	Q8BMF4	Dihydrolipoyllysine-residue acetyltransferase component of pyruvate dehydrogenase complex, mitochondrial	Dlat	33.6743	1.49219	19.1295
P23198	P23198	Chromobox protein homolog 3	Cbx3	33.2439	0.353834	19.1288
O54984	O54984	ATPase Asna1	Asna1	32.0773	1.61989	19.1269
Q9EP69	Q9EP69	Phosphatidylinositide phosphatase SAC1	Sacm1l	32.4229	0.761087	19.1078
Q9JKB3	Q9JKB3	Y-box-binding protein 3	Ybx3	30.7151	0.697828	19.0941
P97329	P97329	Kinesin-like protein KIF20A	Kif20a	30.4592	1.62142	19.0817
A2APV2	A2APV2	Formin-like protein 2	Fmnl2	26.5896	2.78132	19.0809
Q8BM86	Q8BM86	Lipoma HMGIC fusion partner	Lhfp	27.683	2.73377	19.0679
Q91ZW3	Q91ZW3	SWI/SNF-related matrix-associated actin-dependent regulator of chromatin subfamily A member 5	Smarca5	32.2803	0.79947	19.0514
Q6ZQI3	Q6ZQI3	Malectin	Mlec	32.0573	0.671854	19.0419
Q8K385	Q8K385	Ferric-chelate reductase 1	FRRS1	27.8347	2.77482	19.0226
Q3UVK0	Q3UVK0	Endoplasmic reticulum metallopeptidase 1	Ermp1	31.5143	2.78033	19.0166
Q8C145	Q8C145	Zinc transporter ZIP6	Slc39a6	25.5746	11.7082	19.005
Q9CR51	Q9CR51	V-type proton ATPase subunit G 1	Atp6v1g1	30.4446	0.335346	19.0033
Q9DBP5	Q9DBP5	UMP-CMP kinase	Cmpk1	31.227	2.78054	18.9792
P70182;P70181;O70161	P70182	Phosphatidylinositol 4-phosphate 5-kinase type-1 alpha	Pip5k1a	28.0718	2.78192	18.9728
Q9R118	Q9R118	Serine protease HTRA1	Htra1	28.0845	2.77815	18.9661
Q99KE1;Q8BMF3	Q99KE1	NAD-dependent malic enzyme, mitochondrial	Me2	31.4931	2.78136	18.9597
Q8CAQ8	Q8CAQ8	MICOS complex subunit Mic60	Immt	34.3378	0.691891	18.9585
Q64514	Q64514	Tripeptidyl-peptidase 2	Tpp2	31.4067	1.62163	18.9559
Q9WTK5	Q9WTK5	Nuclear factor NF-kappa-B p100 subunit;Nuclear factor NF-kappa-B p52 subunit	Nfkb2	31.1128	2.77612	18.9369
O08528;Q3TRM8	O08528	Hexokinase-2	Hk2	34.1242	0.767428	18.9161
Q61335	Q61335	B-cell receptor-associated protein 31	Bcap31	32.3242	0.725048	18.906
P25206	P25206	DNA replication licensing factor MCM3	Mcm3	32.8119	0.334754	18.9042
Q91VR5	Q91VR5	ATP-dependent RNA helicase DDX1	Ddx1	32.5669	0.686808	18.8862
P63328;P48453;P48455	P63328	Serine/threonine-protein phosphatase 2B catalytic subunit alpha isoform	Ppp3ca	30.0297	1.6335	18.8839
Q8VH51	Q8VH51	RNA-binding protein 39	Rbm39	32.0009	0.703517	18.8834
Q61194	Q61194	Phosphatidylinositol 4-phosphate 3-kinase C2 domain-containing subunit alpha	Pik3c2a	28.4297	2.78388	18.8805
Q9DBG5	Q9DBG5	Perilipin-3	Plin3	31.999	2.78319	18.8772
Q6NZJ6	Q6NZJ6	Eukaryotic translation initiation factor 4 gamma 1	Eif4g1	33.0545	0.749643	18.872
Q61382	Q61382	TNF receptor-associated factor 4	Traf4	27.4277	2.77963	18.8561
P61022	P61022	Calcineurin B homologous protein 1	Chp1	30.556	1.62123	18.7788
P24270	P24270	Catalase	Cat	33.5767	0.288369	18.7615
Q61881	Q61881	DNA replication licensing factor MCM7	Mcm7	32.5474	1.62142	18.7466
Q9Z2I8	Q9Z2I8	Succinyl-CoA ligase [GDP-forming] subunit beta, mitochondrial	Suclg2	32.6191	1.62118	18.7441
O88507	O88507	Ciliary neurotrophic factor receptor subunit alpha	Cntfr	27.5723	2.7683	18.6731
O35295	O35295	Transcriptional activator protein Pur-beta	Purb	30.5077	0.784145	18.6624
Q9D379	Q9D379	Epoxide hydrolase 1	Ephx1	34.4933	1.75417	18.6434
Q8BWT1	Q8BWT1	3-ketoacyl-CoA thiolase, mitochondrial	Acaa2	33.2781	2.76404	18.6384
P97807	P97807	Fumarate hydratase, mitochondrial	Fh	33.0208	0.771733	18.6286
Q9WVA3	Q9WVA3	Mitotic checkpoint protein BUB3	Bub3	31.7883	1.44695	18.6213
Q91VC3	Q91VC3	Eukaryotic initiation factor 4A-III;Eukaryotic initiation factor 4A-III, N-terminally processed	Eif4a3	32.9708	0.76006	18.6117
Q80YS6	Q80YS6	Actin filament-associated protein 1	Afap1	31.6847	2.8332	18.5583
Q9QYF1	Q9QYF1	Retinol dehydrogenase 11	Rdh11	32.5744	2.83754	18.5548
Q9R269	Q9R269	Periplakin	Ppl	32.2238	0.709471	18.55
Q9ERG0	Q9ERG0	LIM domain and actin-binding protein 1	Lima1	31.7323	2.78069	18.5399
Q9R1J0	Q9R1J0	Sterol-4-alpha-carboxylate 3-dehydrogenase, decarboxylating	Nsdhl	31.5979	2.77967	18.5385
Q9CQN1	Q9CQN1	Heat shock protein 75 kDa, mitochondrial	Trap1	34.1434	0.790994	18.5054
Q9QYB5	Q9QYB5	Gamma-adducin	Add3	29.8303	1.62179	18.5032
Q9R1C7	Q9R1C7	Pre-mRNA-processing factor 40 homolog A	Prpf40a	30.6742	0.351332	18.476
A2AN08	A2AN08	E3 ubiquitin-protein ligase UBR4	Ubr4	30.5832	1.61807	18.4407
Q91W69	Q91W69	Epsin-3	Epn3	27.8562	2.77839	18.4336
Q8R3P2	Q8R3P2	Probable E3 ubiquitin-protein ligase DTX2	Dtx2	25.7627	2.76867	18.4152
Q8K310	Q8K310	Matrin-3	Matr3	33.9251	0.293109	18.373
Q91VM5	Q91VM5	RNA binding motif protein, X-linked-like-1	Rbmxl1	32.486	0.346225	18.3596
Q8JZR0	Q8JZR0	Long-chain-fatty-acid--CoA ligase 5	Acsl5	32.528	1.2983	18.1494
Q9JIM1	Q9JIM1	Equilibrative nucleoside transporter 1	Slc29a1	28.9274	1.60932	18.1321
Q9CXF4	Q9CXF4	TBC1 domain family member 15	Tbc1d15	30.6028	2.75715	18.0931
P61028	P61028	Ras-related protein Rab-8B	Rab8b	27.869	2.76384	17.9932
Q9CXY6	Q9CXY6	Interleukin enhancer-binding factor 2	Ilf2	33.4895	0.725111	17.8821
Q60597	Q60597	2-oxoglutarate dehydrogenase, mitochondrial	Ogdh	34.3653	1.45877	17.8749
Q9D0M3	Q9D0M3	Cytochrome c1, heme protein, mitochondrial	Cyc1	32.9687	0.321981	17.7993
Q8BH04	Q8BH04	Phosphoenolpyruvate carboxykinase [GTP], mitochondrial	Pck2	33.9339	0.710702	17.7693
O35143	O35143	ATPase inhibitor, mitochondrial	Atpif1	31.4343	0.619438	17.2213
Q8R366	Q8R366	Immunoglobulin superfamily member 8	Igsf8	32.5784	1.76674	7.76357
P02468;Q9R0B6	P02468	Laminin subunit gamma-1	Lamc1	30.8794	1.81681	7.36572
Q99KN1	Q99KN1	Arrestin domain-containing protein 1	Arrdc1	32.4666	1.93888	7.02226
A2A863	A2A863	Integrin beta-4	Itgb4	32.9948	1.82446	6.86587
Q8K2J0	Q8K2J0	1-phosphatidylinositol 4,5-bisphosphate phosphodiesterase delta-3	Plcd3	31.953	1.66759	5.67838
Q8R0J7	Q8R0J7	Vacuolar protein sorting-associated protein 37B	Vps37b	30.9826	1.71077	5.54406
Q01279	Q01279	Epidermal growth factor receptor	Egfr	33.6604	1.27078	5.40059
Q6P5F7	Q6P5F7	Protein tweety homolog 3	Ttyh3	30.0096	1.62873	5.3884
O35598	O35598	Disintegrin and metalloproteinase domain-containing protein 10	Adam10	32.0041	1.53448	5.2731
P60904	P60904	DnaJ homolog subfamily C member 5	Dnajc5	32.8273	1.61368	5.25275
P10649	P10649	Glutathione S-transferase Mu 1	Gstm1	34.2513	1.53427	5.17804
Q03145	Q03145	Ephrin type-A receptor 2	Epha2	33.3755	1.19329	5.17759
Q9WV91	Q9WV91	Prostaglandin F2 receptor negative regulator	Ptgfrn	33.1176	3.66001	4.98911
Q9CYL5	Q9CYL5	Golgi-associated plant pathogenesis-related protein 1	Glipr2	30.8603	1.61527	4.95807
P43406	P43406	Integrin alpha-V;Integrin alpha-V heavy chain;Integrin alpha-V light chain	Itgav	33.0005	1.56288	4.81731
Q99JR5	Q99JR5	Tubulointerstitial nephritis antigen-like	Tinagl1	31.687	1.35446	4.80611
P59113	P59113	Fermitin family homolog 1	Fermt1	31.2782	1.6113	4.68469
Q9QZQ1	Q9QZQ1	Afadin	Mllt4	33.3785	1.35098	4.65563
Q78HU3	Q78HU3	Multivesicular body subunit 12A	Mvb12a	31.8237	1.37256	4.65514
Q61739	Q61739	Integrin alpha-6;Integrin alpha-6 heavy chain;Integrin alpha-6 light chain	Itga6	32.3346	1.31283	4.63685
P40237	P40237	CD82 antigen	Cd82	33.2102	1.11056	4.57789
Q811D0;Q62108;Q91XM9	Q811D0	Disks large homolog 1	Dlg1	32.275	1.45493	4.55359
O88811	O88811	Signal transducing adapter molecule 2	Stam2	32.6881	1.26279	4.54045
Q62469	Q62469	Integrin alpha-2	Itga2	33.2064	1.29995	4.50753
B2RXS4	B2RXS4	Plexin-B2	Plxnb2	34.3886	5.1787	4.45552
O54990	O54990	Prominin-1	Prom1	35.6789	1.03707	4.45338
A2ASQ1	A2ASQ1	Agrin;Agrin N-terminal 110 kDa subunit;Agrin C-terminal 110 kDa subunit;Agrin C-terminal 90 kDa fragment;Agrin C-terminal 22 kDa fragment	Agrn	32.0157	1.23561	4.38333
P63094;Q6R0H7;Q8CGK7	P63094;Q6R0H7	Guanine nucleotide-binding protein G(s) subunit alpha isoforms short;Guanine nucleotide-binding protein G(s) subunit alpha isoforms XLas	Gnas	34.1602	0.968993	4.3609
Q9R069	Q9R069	Basal cell adhesion molecule	Bcam	32.2899	1.23181	4.29605
Q8BP47	Q8BP47	Asparagine--tRNA ligase, cytoplasmic	Nars	33.9665	1.45178	4.18123
Q05793	Q05793	Basement membrane-specific heparan sulfate proteoglycan core protein;Endorepellin;LG3 peptide	Hspg2	34.8594	2.4304	4.17665
P55012;P55014	P55012	Solute carrier family 12 member 2	Slc12a2	32.1605	1.26095	4.15551
P35282	P35282	Ras-related protein Rab-21	Rab21	33.3131	1.27534	4.10629
O70318	O70318	Band 4.1-like protein 2	Epb41l2	33.057	1.47908	4.06224
P17879	P17879	Heat shock 70 kDa protein 1B	Hspa1b	35.1993	1.23573	4.04373
Q3UW53	Q3UW53	Protein Niban	Fam129a	31.5924	1.55021	4.03856
Q3UH60	Q3UH60	Disco-interacting protein 2 homolog B	Dip2b	32.0808	1.06129	4.01574
P51912	P51912	Neutral amino acid transporter B(0)	Slc1a5	30.4838	1.4546	3.97726
Q9CWJ9	Q9CWJ9	Bifunctional purine biosynthesis protein PURH;Phosphoribosylaminoimidazolecarboxamide formyltransferase;IMP cyclohydrolase	Atic	34.0353	1.4552	3.9637
Q8BGV3	Q8BGV3	Tumor-associated calcium signal transducer 2	Tacstd2	33.022	4.68437	3.9434
P26039	P26039	Talin-1	Tln1	34.4581	0.899717	3.94178
Q8BGQ7	Q8BGQ7	Alanine--tRNA ligase, cytoplasmic	Aars	33.7798	1.33473	3.91737
Q91V92	Q91V92	ATP-citrate synthase	Acly	34.1758	1.42942	3.89573
O55222	O55222	Integrin-linked protein kinase	Ilk	31.9393	1.42685	3.86443
Q9WVK4	Q9WVK4	EH domain-containing protein 1	Ehd1	35.4686	3.89837	3.85102
Q9EQP2	Q9EQP2	EH domain-containing protein 4	Ehd4	34.0565	0.952544	3.77086
P14094	P14094	Sodium/potassium-transporting ATPase subunit beta-1	Atp1b1	33.0003	4.2909	3.749
Q80W68	Q80W68	Kin of IRRE-like protein 1	Kirrel	31.3007	1.18373	3.73386
P54761	P54761	Ephrin type-B receptor 4	Ephb4	30.7552	1.26043	3.70354
P16110	P16110	Galectin-3	Lgals3	33.8004	1.3895	3.67106
Q09143	Q09143	High affinity cationic amino acid transporter 1	Slc7a1	31.6894	1.4434	3.60285
P09055	P09055	Integrin beta-1	Itgb1	36.3149	4.37025	3.57924
Q9D1C8	Q9D1C8	Vacuolar protein sorting-associated protein 28 homolog	Vps28	32.4405	1.10794	3.55895
P35441	P35441	Thrombospondin-1	Thbs1	32.9256	1.13473	3.55021
P10287	P10287	Cadherin-3	Cdh3	30.3105	1.43573	3.53685
Q7TPR4	Q7TPR4	Alpha-actinin-1	Actn1	35.8428	1.12968	3.53003
O54988;O55098	O54988	STE20-like serine/threonine-protein kinase	Slk	32.5636	1.30745	3.52538
Q04736	Q04736	Tyrosine-protein kinase Yes	Yes1	30.964	1.366	3.52489
P19096	P19096	Fatty acid synthase;[Acyl-carrier-protein] S-acetyltransferase;[Acyl-carrier-protein] S-malonyltransferase;3-oxoacyl-[acyl-carrier-protein] synthase;3-oxoacyl-[acyl-carrier-protein] reductase;3-hydroxyacyl-[acyl-carrier-protein] dehydratase;Enoyl-[acyl-carrier-protein] reductase;Oleoyl-[acyl-carrier-protein] hydrolase	Fasn	35.1523	0.942082	3.51559
Q8BGS1	Q8BGS1	Band 4.1-like protein 5	Epb41l5	32.1654	1.34307	3.48993
Q62470	Q62470	Integrin alpha-3;Integrin alpha-3 heavy chain;Integrin alpha-3 light chain	Itga3	36.4306	7.17017	3.45588
Q99KG5	Q99KG5	Lipolysis-stimulated lipoprotein receptor	Lsr	32.2955	1.0121	3.43944
Q9JIW9	Q9JIW9	Ras-related protein Ral-B	Ralb	32.8896	1.11907	3.40743
P11276	P11276	Fibronectin;Anastellin	Fn1	38.8121	4.83558	3.40044
O35566	O35566	CD151 antigen	Cd151	32.9099	0.896519	3.37318
P20352	P20352	Tissue factor	F3	30.3619	1.31305	3.37223
Q62351	Q62351	Transferrin receptor protein 1	Tfrc	33.1099	1.38093	3.35899
Q8BFW7	Q8BFW7	Lipoma-preferred partner homolog	Lpp	32.3017	1.42473	3.34675
Q76MZ3	Q76MZ3	Serine/threonine-protein phosphatase 2A 65 kDa regulatory subunit A alpha isoform	Ppp2r1a	34.2364	1.35362	3.30756
P09803	P09803	Cadherin-1;E-Cad/CTF1;E-Cad/CTF2;E-Cad/CTF3	Cdh1	31.7218	1.24495	3.28403
Q3THW5;P0C0S6	Q3THW5;P0C0S6	Histone H2A.V;Histone H2A.Z	H2afv;H2afz	34.4231	0.164149	3.27163
Q9Z1Z2	Q9Z1Z2	Serine-threonine kinase receptor-associated protein	Strap	32.8102	1.34618	3.25484
Q9JIZ9	Q9JIZ9	Phospholipid scramblase 3	Plscr3	31.8664	0.85074	3.22305
Q5U431	Q5U431	G-protein coupled receptor 39	Gpr39	30.6834	1.36365	3.1985
P54116	P54116	Erythrocyte band 7 integral membrane protein	Stom	31.809	1.3687	3.19291
Q6P9J9	Q6P9J9	Anoctamin-6	Ano6	31.3734	1.12613	3.13907
P39447	P39447	Tight junction protein ZO-1	Tjp1	34.4094	0.724562	3.12269
Q9QZI9	Q9QZI9	Serine incorporator 3	Serinc3	29.8717	1.39566	3.11811
Q9WTI7	Q9WTI7	Unconventional myosin-Ic	Myo1c	35.4163	0.945553	3.11154
P18572	P18572	Basigin	Bsg	33.2021	0.816585	3.06403
Q9Z0N1	Q9Z0N1	Eukaryotic translation initiation factor 2 subunit 3, X-linked	Eif2s3x	33.6791	1.33408	3.0607
F8VPU2	F8VPU2	FERM, RhoGEF and pleckstrin domain-containing protein 1	Farp1	32.6261	1.03435	3.05879
P41731	P41731	CD63 antigen	Cd63	32.5803	1.28813	3.04276
P97820	P97820	Mitogen-activated protein kinase kinase kinase kinase 4	Map4k4	30.8727	1.11013	3.02754
Q9R0N0	Q9R0N0	Galactokinase	Galk1	31.1615	0.181677	3.01685
P39061	P39061	Collagen alpha-1(XVIII) chain;Endostatin	Col18a1	32.6355	1.05256	2.98244
Q62165	Q62165	Dystroglycan;Alpha-dystroglycan;Beta-dystroglycan	Dag1	29.7553	1.329	2.96279
O55111	O55111	Desmoglein-2	Dsg2	32.0086	1.02266	2.92425
Q9CZY3	Q9CZY3	Ubiquitin-conjugating enzyme E2 variant 1	Ube2v1	31.7881	1.2526	2.91493
P46471	P46471	26S protease regulatory subunit 7	Psmc2	33.2253	1.2203	2.90579
Q5SYD0;Q5SUA5	Q5SYD0	Unconventional myosin-Id	Myo1d	31.6745	1.28757	2.85986
P50247	P50247	Adenosylhomocysteinase	Ahcy	34.4186	0.962903	2.8578
Q7TQI3	Q7TQI3	Ubiquitin thioesterase OTUB1	Otub1	33.3431	1.21624	2.83149
P47955	P47955	60S acidic ribosomal protein P1	Rplp1	33.67	0.132205	2.81475
P35279;P61294	P35279;P61294	Ras-related protein Rab-6A;Ras-related protein Rab-6B	Rab6a;Rab6b	33.9525	1.32161	2.8107
Q61187	Q61187	Tumor susceptibility gene 101 protein	Tsg101	33.1895	0.854424	2.80647
Q64704	Q64704	Syntaxin-3	Stx3	30.5315	1.21794	2.7793
P40240	P40240	CD9 antigen	Cd9	33.2101	4.15599	2.76053
Q921W0	Q921W0	Charged multivesicular body protein 1a	Chmp1a	30.9762	0.983556	2.74566
Q60598	Q60598	Src substrate cortactin	Cttn	32.8463	0.980289	2.72872
Q64727	Q64727	Vinculin	Vcl	34.1192	0.987396	2.71032
P24452	P24452	Macrophage-capping protein	Capg	33.6512	1.15661	2.68433
Q9DBJ1;O70250	Q9DBJ1	Phosphoglycerate mutase 1	Pgam1	35.4651	0.770737	2.67994
Q8C166	Q8C166	Copine-1	Cpne1	33.0182	1.28296	2.67833
Q9Z261	Q9Z261	Claudin-7	Cldn7	32.4107	1.36261	2.66252
O08529	O08529	Calpain-2 catalytic subunit	Capn2	32.6896	1.29847	2.65325
Q91YR1	Q91YR1	Twinfilin-1	Twf1	32.6716	1.00449	2.62501
P84096	P84096	Rho-related GTP-binding protein RhoG	Rhog	31.0956	1.26266	2.60731
Q8CBW3	Q8CBW3	Abl interactor 1	Abi1	30.7432	1.30851	2.60268
P18242	P18242	Cathepsin D	Ctsd	34.2949	1.26907	2.60143
Q9JLF6	Q9JLF6	Protein-glutamine gamma-glutamyltransferase K	Tgm1	30.9167	0.483334	2.60083
Q80YX1	Q80YX1	Tenascin	Tnc	28.6721	0.162145	2.59259
Q61879	Q61879	Myosin-10	Myh10	36.304	0.894886	2.58855
P49722	P49722	Proteasome subunit alpha type-2	Psma2	31.233	1.37033	2.55845
Q9WTR5	Q9WTR5	Cadherin-13	Cdh13	29.9129	0.533664	2.55412
P23927	P23927	Alpha-crystallin B chain	Cryab	35.6619	0.806636	2.54146
P21279;O70443;P27600	P21279	Guanine nucleotide-binding protein G(q) subunit alpha	Gnaq	32.1697	0.773349	2.53655
P35762	P35762	CD81 antigen	Cd81	34.4544	0.718398	2.5253
Q80X71	Q80X71	Transmembrane protein 106B	Tmem106b	30.3401	1.18708	2.51306
P08003	P08003	Protein disulfide-isomerase A4	Pdia4	34.4818	0.448398	2.49669
P30999	P30999	Catenin delta-1	Ctnnd1	34.815	2.10644	2.48525
P62071	P62071	Ras-related protein R-Ras2	Rras2	34.4494	3.93681	2.48351
Q9DC51	Q9DC51	Guanine nucleotide-binding protein G(k) subunit alpha	Gnai3	32.8207	0.705977	2.47329
P53986	P53986	Monocarboxylate transporter 1	Slc16a1	31.4126	0.726985	2.47265
Q99JI6	Q99JI6	Ras-related protein Rap-1b	Rap1b	34.8173	0.798004	2.47071
Q8BHN3	Q8BHN3	Neutral alpha-glucosidase AB	Ganab	35.6879	1.00389	2.46972
P57780	P57780	Alpha-actinin-4	Actn4	36.8507	1.91908	2.4599
P16546	P16546	Spectrin alpha chain, non-erythrocytic 1	Sptan1	35.8912	0.947804	2.44943
Q6PHN9	Q6PHN9	Ras-related protein Rab-35	Rab35	31.8745	1.01123	2.43668
P70195	P70195	Proteasome subunit beta type-7	Psmb7	31.3597	1.24604	2.43595
P63085	P63085	Mitogen-activated protein kinase 1	Mapk1	32.9071	1.20623	2.42838
Q61699	Q61699	Heat shock protein 105 kDa	Hsph1	34.9779	1.75813	2.41444
Q9WVE8	Q9WVE8	Protein kinase C and casein kinase substrate in neurons protein 2	Pacsin2	32.1184	0.766228	2.41007
O35316	O35316	Sodium- and chloride-dependent taurine transporter	Slc6a6	29.1765	0.485534	2.39617
Q62465	Q62465	Synaptic vesicle membrane protein VAT-1 homolog	Vat1	34.0353	0.740092	2.3961
P46467;Q8BPY9	P46467	Vacuolar protein sorting-associated protein 4B	Vps4b	32.8313	0.715763	2.38743
Q9Z127	Q9Z127	Large neutral amino acids transporter small subunit 1	Slc7a5	32.2743	0.753995	2.38575
Q9DCL9	Q9DCL9	Multifunctional protein ADE2;Phosphoribosylaminoimidazole-succinocarboxamide synthase;Phosphoribosylaminoimidazole carboxylase	Paics	33.5613	0.975941	2.37956
P63242;Q8BGY2	P63242;Q8BGY2	Eukaryotic translation initiation factor 5A-1;Eukaryotic translation initiation factor 5A-2	Eif5a;Eif5a2	34.5952	0.577962	2.37916
Q99JB8	Q99JB8	Protein kinase C and casein kinase II substrate protein 3	Pacsin3	31.2987	0.992974	2.37789
O08553	O08553	Dihydropyrimidinase-related protein 2	Dpysl2	33.4237	1.18602	2.37351
P99029	P99029	Peroxiredoxin-5, mitochondrial	Prdx5	34.6132	0.9422	2.35898
P45591	P45591	Cofilin-2	Cfl2	31.8687	1.20911	2.33934
Q9CX00	Q9CX00	IST1 homolog	Ist1	33.4888	0.681246	2.31087
P30416	P30416	Peptidyl-prolyl cis-trans isomerase FKBP4;Peptidyl-prolyl cis-trans isomerase FKBP4, N-terminally processed	Fkbp4	33.7951	1.16444	2.30038
Q99JW5	Q99JW5	Epithelial cell adhesion molecule	Epcam	34.7902	1.85957	2.27777
Q8R105	Q8R105	Vacuolar protein sorting-associated protein 37C	Vps37c	31.5587	0.795315	2.2744
P80318	P80318	T-complex protein 1 subunit gamma	Cct3	35.1449	0.779194	2.27232
P59999	P59999	Actin-related protein 2/3 complex subunit 4	Arpc4	33.3758	0.92751	2.26454
O09061	O09061	Proteasome subunit beta type-1	Psmb1	32.4387	1.27131	2.26367
Q62523	Q62523	Zyxin	Zyx	31.075	1.25166	2.26317
P35285	P35285	Ras-related protein Rab-22A	Rab22a	30.8609	0.923776	2.26
Q9Z1G4	Q9Z1G4	V-type proton ATPase 116 kDa subunit a isoform 1	Atp6v0a1	32.9065	1.16796	2.25385
Q8BY89	Q8BY89	Choline transporter-like protein 2	Slc44a2	32.6013	0.716918	2.23786
P61226	P61226	Ras-related protein Rap-2b	Rap2b	31.2521	0.91523	2.21682
P35278	P35278	Ras-related protein Rab-5C	Rab5c	33.8858	0.696264	2.20259
Q02053	Q02053	Ubiquitin-like modifier-activating enzyme 1	Uba1	34.7875	0.953716	2.20041
P67871	P67871	Casein kinase II subunit beta	Csnk2b	32.9869	1.15488	2.19893
Q07076	Q07076	Annexin A7	Anxa7	32.1939	1.19903	2.19853
Q99LE6	Q99LE6	ATP-binding cassette sub-family F member 2	Abcf2	33.3027	1.11172	2.19815
Q99K30	Q99K30	Epidermal growth factor receptor kinase substrate 8-like protein 2	Eps8l2	33.1655	0.614163	2.19615
Q01768	Q01768	Nucleoside diphosphate kinase B	Nme2	35.4279	0.721163	2.19338
P05480;P08103;Q62270	P05480	Neuronal proto-oncogene tyrosine-protein kinase Src	Src	32.9809	1.96311	2.18993
O08709	O08709	Peroxiredoxin-6	Prdx6	34.4628	0.672354	2.16701
Q8K2Q7	Q8K2Q7	BRO1 domain-containing protein BROX	Brox	31.8172	0.757775	2.15497
O08992	O08992	Syntenin-1	Sdcbp	35.8067	2.64804	2.1429
P08556	P08556	GTPase NRas	Nras	32.3028	0.936615	2.14199
P08752	P08752	Guanine nucleotide-binding protein G(i) subunit alpha-2	Gnai2	34.9206	3.2225	2.13973
Q3U1V6	Q3U1V6	Ubiquitin-conjugating enzyme E2 variant 3	Uevld	29.8059	1.18954	2.13433
P97384	P97384	Annexin A11	Anxa11	34.5477	0.892871	2.12186
Q61316	Q61316	Heat shock 70 kDa protein 4	Hspa4	34.6106	0.997057	2.11883
P14115	P14115	60S ribosomal protein L27a	Rpl27a	33.7531	0.919269	2.08618
Q9R0P3	Q9R0P3	S-formylglutathione hydrolase	Esd	33.7355	0.509852	2.08527
Q6ZWV7	Q6ZWV7	60S ribosomal protein L35	Rpl35	33.1556	1.19507	2.07705
Q62048	Q62048	Astrocytic phosphoprotein PEA-15	Pea15	31.6833	1.24317	2.07302
Q61598	Q61598	Rab GDP dissociation inhibitor beta	Gdi2	34.5777	0.648793	2.03086
Q9DB34	Q9DB34	Charged multivesicular body protein 2a	Chmp2a	32.1729	0.92612	2.01577
Q9Z110	Q9Z110	Delta-1-pyrroline-5-carboxylate synthase;Glutamate 5-kinase;Gamma-glutamyl phosphate reductase	Aldh18a1	35.36	1.2153	2.00592
P10852	P10852	4F2 cell-surface antigen heavy chain	Slc3a2	34.8813	3.40607	1.99281
Q99PT1	Q99PT1	Rho GDP-dissociation inhibitor 1	Arhgdia	34.6097	0.659218	1.97628
P28660	P28660	Nck-associated protein 1	Nckap1	31.6401	0.925251	1.97431
P62874;Q61011	P62874	Guanine nucleotide-binding protein G(I)/G(S)/G(T) subunit beta-1	Gnb1	33.1669	0.908412	1.96107
P70452	P70452	Syntaxin-4	Stx4	29.9225	1.2083	1.95677
O88342	O88342	WD repeat-containing protein 1	Wdr1	35.3784	2.71648	1.92683
P80315	P80315	T-complex protein 1 subunit delta	Cct4	34.8267	0.72073	1.92356
Q9R0Q7	Q9R0Q7	Prostaglandin E synthase 3	Ptges3	33.6018	1.09499	1.91988
Q8K353	Q8K353	Cysteine-rich and transmembrane domain-containing protein 1	Cystm1	31.1193	0.974956	1.91277
P50580	P50580	Proliferation-associated protein 2G4	Pa2g4	34.4223	1.21062	1.90828
P15116;P39038	P15116	Cadherin-2	Cdh2	32.3519	0.951043	1.88765
Q99LU0	Q99LU0	Charged multivesicular body protein 1b-1	Chmp1b1	31.4668	0.614744	1.88423
Q9Z0U1;Q9QXY1	Q9Z0U1	Tight junction protein ZO-2	Tjp2	34.2681	0.933295	1.88157
P47757	P47757	F-actin-capping protein subunit beta	Capzb	33.2909	0.934527	1.88047
Q8VDN2	Q8VDN2	Sodium/potassium-transporting ATPase subunit alpha-1	Atp1a1	36.2439	3.72213	1.87748
Q9QUI0	Q9QUI0	Transforming protein RhoA	Rhoa	35.0826	1.93442	1.87037
Q9DAW9	Q9DAW9	Calponin-3	Cnn3	33.611	1.04214	1.87027
P15379	P15379	CD44 antigen	Cd44	32.3045	0.914309	1.86371
Q9R1Q6	Q9R1Q6	Transmembrane protein 176B	Tmem176b	28.5518	1.10569	1.8447
Q9QYJ0	Q9QYJ0	DnaJ homolog subfamily A member 2	Dnaja2	33.1906	1.19565	1.82623
Q60864	Q60864	Stress-induced-phosphoprotein 1	Stip1	35.2851	1.9138	1.82559
Q9JHU4	Q9JHU4	Cytoplasmic dynein 1 heavy chain 1	Dync1h1	35.4148	0.977426	1.82156
Q8BT60	Q8BT60	Copine-3	Cpne3	31.8467	1.21107	1.80554
Q91V41	Q91V41	Ras-related protein Rab-14	Rab14	33.6101	0.986449	1.80475
Q8C1B7	Q8C1B7	Septin-11	Sept11	33.9288	0.635656	1.79884
P10404;P11370	P10404	MLV-related proviral Env polyprotein;Surface protein;Transmembrane protein		32.2581	0.889216	1.79879
Q99K85	Q99K85	Phosphoserine aminotransferase	Psat1	33.3251	0.66533	1.77172
P63001;Q05144;Q9ER71	P63001;Q05144	Ras-related C3 botulinum toxin substrate 1;Ras-related C3 botulinum toxin substrate 2	Rac1;Rac2	34.0024	1.5213	1.75912
Q9JIK5	Q9JIK5	Nucleolar RNA helicase 2	Ddx21	33.5353	0.13744	1.73876
Q9JJ00	Q9JJ00	Phospholipid scramblase 1	Plscr1	31.8605	0.602427	1.72404
P50516	P50516	V-type proton ATPase catalytic subunit A	Atp6v1a	33.5345	1.21774	1.72036
Q91VI7	Q91VI7	Ribonuclease inhibitor	Rnh1	34.0551	0.891642	1.70439
Q7TMB8	Q7TMB8	Cytoplasmic FMR1-interacting protein 1	Cyfip1	32.1962	0.69607	1.69983
Q9Z2U0	Q9Z2U0	Proteasome subunit alpha type-7	Psma7	33.2797	0.613117	1.69013
O88952;Q8JZS0;O88951	O88952	Protein lin-7 homolog C	Lin7c	31.2726	0.242404	1.68948
P51174	P51174	Long-chain specific acyl-CoA dehydrogenase, mitochondrial	Acadl	34.7762	0.814272	1.68873
P11983	P11983	T-complex protein 1 subunit alpha	Tcp1	35.1107	0.924964	1.67641
Q8VDM4	Q8VDM4	26S proteasome non-ATPase regulatory subunit 2	Psmd2	33.8993	0.873068	1.6755
P62331	P62331	ADP-ribosylation factor 6	Arf6	32.686	0.8917	1.67346
P26040	P26040	Ezrin	Ezr	35.4134	2.25702	1.66811
Q99JY9;Q641P0	Q99JY9	Actin-related protein 3	Actr3	34.4748	0.908615	1.64281
Q9WV32	Q9WV32	Actin-related protein 2/3 complex subunit 1B	Arpc1b	34.0183	0.623804	1.64233
B2RQC6	B2RQC6	CAD protein;Glutamine-dependent carbamoyl-phosphate synthase;Aspartate carbamoyltransferase;Dihydroorotase	Cad	34.8381	0.589243	1.64196
P47754	P47754	F-actin-capping protein subunit alpha-2	Capza2	33.536	0.860209	1.62776
P26231;REV__Q9JMB1	P26231	Catenin alpha-1	Ctnna1	35.2197	1.60214	1.6232
Q9DAS9	Q9DAS9	Guanine nucleotide-binding protein G(I)/G(S)/G(O) subunit gamma-12	Gng12	32.3289	2.33306	1.62291
P35293	P35293	Ras-related protein Rab-18	Rab18	32.4686	1.18654	1.61587
P55258	P55258	Ras-related protein Rab-8A	Rab8a	31.3937	0.885532	1.6153
Q9Z2U1	Q9Z2U1	Proteasome subunit alpha type-5	Psma5	32.8751	0.603208	1.59456
Q02248	Q02248	Catenin beta-1	Ctnnb1	33.7475	0.599824	1.59383
Q99L45	Q99L45	Eukaryotic translation initiation factor 2 subunit 2	Eif2s2	32.6533	1.09701	1.59264
Q8C0E3	Q8C0E3	Tripartite motif-containing protein 47	Trim47	31.6487	0.587152	1.59153
Q68FD5	Q68FD5	Clathrin heavy chain 1	Cltc	36.9583	1.37608	1.58847
P62862	P62862	40S ribosomal protein S30	Fau	32.293	0.215736	1.58289
Q9DBG3	Q9DBG3	AP-2 complex subunit beta	Ap2b1	33.2335	0.636062	1.58142
O70404	O70404	Vesicle-associated membrane protein 8	Vamp8	31.8752	0.90368	1.57935
Q9QUJ7	Q9QUJ7	Long-chain-fatty-acid--CoA ligase 4	Acsl4	33.0501	0.846137	1.56081
Q9DC16	Q9DC16	Endoplasmic reticulum-Golgi intermediate compartment protein 1	Ergic1	32.9737	1.04598	1.55904
Q99PV0	Q99PV0	Pre-mRNA-processing-splicing factor 8	Prpf8	33.6342	1.22234	1.55836
P46638;P62492	P46638;P62492	Ras-related protein Rab-11B;Ras-related protein Rab-11A	Rab11b;Rab11a	34.0696	2.59343	1.55578
O35988	O35988	Syndecan-4	Sdc4	30.7991	0.855736	1.55397
Q9D8N0	Q9D8N0	Elongation factor 1-gamma	Eef1g	35.859	0.644612	1.53205
P80316	P80316	T-complex protein 1 subunit epsilon	Cct5	34.6282	0.889213	1.52651
Q9D7F7	Q9D7F7	Charged multivesicular body protein 4c	Chmp4c	29.5719	0.870561	1.52591
Q99KI0	Q99KI0	Aconitate hydratase, mitochondrial	Aco2	35.6485	0.534112	1.521
P62880	P62880	Guanine nucleotide-binding protein G(I)/G(S)/G(T) subunit beta-2	Gnb2	35.4303	3.04481	1.51818
O08688	O08688	Calpain-5	Capn5	34.2296	1.58272	1.51337
Q9JKF1	Q9JKF1	Ras GTPase-activating-like protein IQGAP1	Iqgap1	34.8598	0.661185	1.51257
Q6ZQ38;Q6ZQ73	Q6ZQ38	Cullin-associated NEDD8-dissociated protein 1	Cand1	33.7083	1.00891	1.51004
P17918	P17918	Proliferating cell nuclear antigen	Pcna	32.7579	0.460456	1.50878
P62137	P62137	Serine/threonine-protein phosphatase PP1-alpha catalytic subunit	Ppp1ca	34.3867	0.836653	1.49942
P62259	P62259	14-3-3 protein epsilon	Ywhae	36.4257	2.87422	1.49144
Q9QXS1	Q9QXS1	Plectin	Plec	36.9028	1.16364	1.48872
P80314	P80314	T-complex protein 1 subunit beta	Cct2	35.4249	3.32902	1.47324
O08917	O08917	Flotillin-1	Flot1	33.7189	0.581643	1.4671
P62983;P0CG49;P0CG50	P62983;P0CG49;P0CG50	Ubiquitin-40S ribosomal protein S27a;Ubiquitin;40S ribosomal protein S27a;Polyubiquitin-B;Ubiquitin;Polyubiquitin-C;Ubiquitin;Ubiquitin-related 1;Ubiquitin-related 2	Rps27a;Ubb;Ubc	37.7618	5.56255	1.44966
Q7TMK9	Q7TMK9	Heterogeneous nuclear ribonucleoprotein Q	Syncrip	34.0667	1.08873	1.44947
P05201	P05201	Aspartate aminotransferase, cytoplasmic	Got1	33.087	1.24019	1.44678
P28667	P28667	MARCKS-related protein	Marcksl1	30.493	0.821366	1.44258
P42932	P42932	T-complex protein 1 subunit theta	Cct8	35.0518	1.74114	1.43157
P68510	P68510	14-3-3 protein eta	Ywhah	34.2329	2.63534	1.4207
P07901	P07901	Heat shock protein HSP 90-alpha	Hsp90aa1	36.9007	0.584716	1.41799
Q9D7S9	Q9D7S9	Charged multivesicular body protein 5	Chmp5	32.0336	0.588038	1.40262
P62204;Q9D6P8;P20801	P62204;Q9D6P8	Calmodulin;Calmodulin-like protein 3	Calm1;Calml3	33.6253	0.523163	1.38729
Q78PY7	Q78PY7	Staphylococcal nuclease domain-containing protein 1	Snd1	34.1629	1.1626	1.384
P58242	P58242	Acid sphingomyelinase-like phosphodiesterase 3b	Smpdl3b	32.2161	0.520682	1.38193
G5E829	G5E829	Plasma membrane calcium-transporting ATPase 1	Atp2b1	32.2575	0.586373	1.36768
Q9CQV8	Q9CQV8	14-3-3 protein beta/alpha;14-3-3 protein beta/alpha, N-terminally processed	Ywhab	33.9126	2.29718	1.36728
P97792	P97792	Coxsackievirus and adenovirus receptor homolog	Cxadr	32.3561	2.51223	1.35253
P62806	P62806	Histone H4	Hist1h4a	39.4091	0.151599	1.3515
P17427	P17427	AP-2 complex subunit alpha-2	Ap2a2	33.0219	1.16565	1.35073
O35639	O35639	Annexin A3	Anxa3	37.7561	1.57474	1.34943
Q9ET30	Q9ET30	Transmembrane 9 superfamily member 3	Tm9sf3	32.342	0.496213	1.34886
Q9Z1Q9	Q9Z1Q9	Valine--tRNA ligase	Vars	34.4864	0.601628	1.34572
P42208	P42208	Septin-2	Sept2	34.1641	0.582949	1.34262
O55029	O55029	Coatomer subunit beta	Copb2	32.8605	1.06542	1.34001
P62334	P62334	26S protease regulatory subunit 10B	Psmc6	32.6449	0.439182	1.32787
P21956	P21956	Lactadherin	Mfge8	35.4423	1.3872	1.32647
P21107	P21107	Tropomyosin alpha-3 chain	Tpm3	34.6754	0.855391	1.31484
Q9WU78	Q9WU78	Programmed cell death 6-interacting protein	Pdcd6ip	35.7633	1.51145	1.30885
P58252	P58252	Elongation factor 2	Eef2	36.8376	2.05492	1.29921
O08795	O08795	Glucosidase 2 subunit beta	Prkcsh	33.4378	0.962479	1.28928
P51660	P51660	Peroxisomal multifunctional enzyme type 2;(3R)-hydroxyacyl-CoA dehydrogenase;Enoyl-CoA hydratase 2	Hsd17b4	34.4426	1.04111	1.28794
Q9JLQ0	Q9JLQ0	CD2-associated protein	Cd2ap	33.247	0.552973	1.28659
Q9D0I9	Q9D0I9	Arginine--tRNA ligase, cytoplasmic	Rars	33.7079	0.860157	1.28534
P61982	P61982	14-3-3 protein gamma;14-3-3 protein gamma, N-terminally processed	Ywhag	34.4711	1.61304	1.26852
Q9WVA4	Q9WVA4	Transgelin-2	Tagln2	34.3676	0.554905	1.25914
Q08509	Q08509	Epidermal growth factor receptor kinase substrate 8	Eps8	32.8254	0.40314	1.25686
[truncated: 418 more rows]

## Sheet: Bbs6 smEVs -log2
Proteins identified in smEVs Serum Starved
[truncated: 1,186 more rows]
