# Supplementary material for: Bardet-Biedl syndrome proteins modulate the release of bioactive extracellular vesicles
Source: Nat Commun. 2021 Sep 27;12:5671. doi: 10.1038/s41467-021-25929-1 (PMC8476602; doi:10.1038/s41467-021-25929-1)
Supplement: Supplementary file 4 — Supplementary Data 2 [file 41467_2021_25929_MOESM4_ESM.xlsx]

## Sheet: WT Serum Fed
Protein names	Gene names	Intensity KM_WT	Intensity KM_WT_x/y_Medium	N: -Log Student's T-test p-value KM_WT_Medium		355 Proteins
ADP-ribosylation factor 6	Arf6	22.9873	22.9873	14.4424
Rho GDP-dissociation inhibitor 1	Arhgdia	23.8301	23.8301	13.3798
4F2 cell-surface antigen heavy chain	Slc3a2	25.2026	25.2026	12.3748
Brain acid soluble protein 1	Basp1	25.2028	25.2028	12.2844
Unconventional myosin-Ic	Myo1c	25.3633	25.3633	12.0545
Catenin alpha-1	Ctnna1	25.7257	25.7257	11.9972
WD repeat-containing protein 1	Wdr1	24.9062	24.9062	11.5797
Epidermal growth factor receptor	Egfr	23.4887	23.4887	11.4148
Ezrin	Ezr	24.0045	24.0045	11.0818
Collagen alpha-1(XVIII) chain;Endostatin	Col18a1	24.5758	24.5758	10.8151
Centrosomal protein of 55 kDa	Cep55	24.5871	24.5871	10.7327
Disintegrin and metalloproteinase domain-containing protein 10	Adam10	22.9176	22.9176	10.7277
Galectin-1	Lgals1	24.8351	24.8351	10.673
Ras-related protein R-Ras2	Rras2	24.5728	24.5728	10.5086
Guanine nucleotide-binding protein G(k) subunit alpha	Gnai3	24.1264	24.1264	10.2226
Phosphoglycerate kinase 1	Pgk1	23.6756	23.6756	10.2076
Rab GDP dissociation inhibitor beta	Gdi2	24.0692	24.0692	10.1058
Integrin beta-4	Itgb4	21.7379	21.7379	9.92844
Basigin	Bsg	24.6565	24.6565	9.88063
Guanine nucleotide-binding protein G(I)/G(S)/G(T) subunit beta-1	Gnb1	25.5015	25.5015	9.87755
Bifunctional purine biosynthesis protein PURH;Phosphoribosylaminoimidazolecarboxamide formyltransferase;IMP cyclohydrolase	Atic	21.9033	21.9033	9.87087
Integrin beta-1	Itgb1	27.2182	27.2182	9.81538
T-complex protein 1 subunit theta	Cct8	22.2311	22.2311	9.77474
Myeloid-associated differentiation marker	Myadm	22.9808	22.9808	9.69689
60S ribosomal protein L6	Rpl6	22.2352	22.2352	9.63673
Sodium/potassium-transporting ATPase subunit beta-1	Atp1b1	22.6659	22.6659	9.60563
Alpha-actinin-4	Actn4	25.4352	25.4352	9.59861
Catenin beta-1	Ctnnb1	24.909	24.909	9.54455
Actin-related protein 3	Actr3	23.2502	23.2502	9.48293
Ras-related protein Rab-5C	Rab5c	23.3066	23.3066	9.46305
Keratin, type II cytoskeletal 7	Krt7	23.8919	23.8919	9.42551
Glutathione S-transferase P 1;Glutathione S-transferase P 2	Gstp1;Gstp2	22.5631	22.5631	9.24175
Tropomyosin alpha-3 chain	Tpm3	23.4403	23.4403	9.21956
Ras-related protein Rab-7a	Rab7a	24.3348	24.3348	9.21776
Integrin alpha-3;Integrin alpha-3 heavy chain;Integrin alpha-3 light chain	Itga3	27.2311	27.2311	9.12509
Claudin-1	Cldn1	23.957	23.957	9.0773
Clathrin heavy chain 1	Cltc	24.9818	24.9818	9.06129
Plexin-B2	Plxnb2	24.4007	24.4007	9.04801
Destrin	Dstn	24.6836	24.6836	9.02407
Plasma membrane calcium-transporting ATPase 1	Atp2b1	21.8488	21.8488	9.00409
Nucleoside diphosphate kinase B	Nme2	23.8459	23.8459	8.97736
Eukaryotic translation initiation factor 5A-1	Eif5a	22.4367	22.4367	8.9695
Phosphatidylethanolamine-binding protein 1;Hippocampal cholinergic neurostimulating peptide	Pebp1	22.9851	22.9851	8.96408
FERM, RhoGEF and pleckstrin domain-containing protein 1	Farp1	22.4222	22.4222	8.94607
Filamin-A	Flna	25.8144	25.8144	8.91687
CD151 antigen	Cd151	23.3058	23.3058	8.83824
Guanine nucleotide-binding protein G(s) subunit alpha isoforms short;Guanine nucleotide-binding protein G(s) subunit alpha isoforms XLas	Gnas	23.9387	23.9387	8.78946
14-3-3 protein theta	Ywhaq	22.8232	22.8232	8.76725
14-3-3 protein beta/alpha;14-3-3 protein beta/alpha, N-terminally processed	Ywhab	23.8197	23.8197	8.72741
Peroxiredoxin-1	Prdx1	22.702	22.702	8.71774
Immunoglobulin superfamily member 8	Igsf8	22.9209	22.9209	8.71403
Endophilin-A2	Sh3gl1	22.0293	22.0293	8.70981
F-actin-capping protein subunit alpha-1	Capza1	22.2558	22.2558	8.65386
Myristoylated alanine-rich C-kinase substrate	Marcks	23.7827	23.7827	8.60265
Transforming protein RhoA	Rhoa	25.2006	25.2006	8.54708
Guanine nucleotide-binding protein G(I)/G(S)/G(T) subunit beta-2	Gnb2	24.7271	24.7271	8.53836
Laminin subunit alpha-5	Lama5	22.4902	22.4902	8.51105
Large neutral amino acids transporter small subunit 1	Slc7a5	22.9743	22.9743	8.4998
Guanine nucleotide-binding protein G(i) subunit alpha-2	Gnai2	25.1561	25.1561	8.48084
Ephrin type-A receptor 2	Epha2	24.2745	24.2745	8.43734
EH domain-containing protein 4	Ehd4	24.0068	24.0068	8.39782
Claudin-4	Cldn4	24.7436	24.7436	8.38636
Laminin subunit gamma-1	Lamc1	22.2654	22.2654	8.38511
Sodium/potassium-transporting ATPase subunit alpha-1	Atp1a1	26.5846	26.5846	8.36743
Interferon-induced transmembrane protein 3	Ifitm3	23.5785	23.5785	8.32678
Catenin delta-1	Ctnnd1	24.8526	24.8526	8.29344
Programmed cell death protein 6	Pdcd6	22.3944	22.3944	8.27319
EH domain-containing protein 2	Ehd2	22.9479	22.9479	8.17025
Guanine nucleotide-binding protein G(q) subunit alpha	Gnaq	21.5208	21.5208	8.15924
Vacuolar protein sorting-associated protein 37C	Vps37c	21.4251	21.4251	8.15585
Cell division control protein 42 homolog	Cdc42	24.1829	24.1829	8.14355
Septin-2	2002-09-01	22.8698	22.8698	8.13384
Choline transporter-like protein 2	Slc44a2	23.8695	23.8695	8.10316
Na(+)/H(+) exchange regulatory cofactor NHE-RF1	Slc9a3r1	22.9119	22.9119	8.10159
Keratin, type II cytoskeletal 8	Krt8	24.4783	24.4783	8.09641
Annexin A1	Anxa1	26.6253	26.6253	8.0938
IST1 homolog	Ist1	24.3477	24.3477	8.08389
Alpha-actinin-1	Actn1	23.8534	23.8534	8.05012
Urokinase-type plasminogen activator;Urokinase-type plasminogen activator long chain A;Urokinase-type plasminogen activator short chain A;Urokinase-type plasminogen activator chain B	Plau	26.2791	26.2791	8.0039
Integrin alpha-2	Itga2	21.5839	21.5839	7.99241
Vacuolar protein sorting-associated protein 4B	Vps4b	24.0483	24.0483	7.98837
Claudin-3	Cldn3	25.2973	25.2973	7.97141
Epithelial cell adhesion molecule	Epcam	27.0955	27.0955	7.96533
Actin-related protein 2	Actr2	22.3691	22.3691	7.95121
Cystatin-C	Cst3	23.4852	23.4852	7.93085
Ras-related C3 botulinum toxin substrate 1;Ras-related C3 botulinum toxin substrate 3;Ras-related C3 botulinum toxin substrate 2	Rac1;Rac3;Rac2	25.4653	25.4653	7.92038
Tumor susceptibility gene 101 protein	Tsg101	22.9854	22.9854	7.88825
Chloride intracellular channel protein 4	Clic4	23.1902	23.1902	7.87817
Annexin A3	Anxa3	25.8315	25.8315	7.87627
Talin-1	Tln1	23.4372	23.4372	7.86292
Neprilysin	Mme	24.6367	24.6367	7.8286
Eukaryotic initiation factor 4A-I;Eukaryotic initiation factor 4A-II;Eukaryotic initiation factor 4A-II, N-terminally processed	Eif4a1;Eif4a2	23.2134	23.2134	7.80522
Vacuolar protein sorting-associated protein 28 homolog	Vps28	22.9532	22.9532	7.79925
Junction plakoglobin	Jup	24.1504	24.1504	7.78011
Vacuolar protein sorting-associated protein VTA1 homolog	Vta1	22.7015	22.7015	7.77482
14-3-3 protein eta	Ywhah	23.6122	23.6122	7.77178
EH domain-containing protein 1	Ehd1	25.7759	25.7759	7.74822
Vinculin	Vcl	22.9921	22.9921	7.73653
Retinoic acid-induced protein 3	Gprc5a	25.4197	25.4197	7.73639
Insulin-like growth factor-binding protein 7	Igfbp7	22.4051	22.4051	7.7103
MLV-related proviral Env polyprotein;Surface protein;Transmembrane protein		24.8414	24.8414	7.69794
Charged multivesicular body protein 5	Chmp5	22.7019	22.7019	7.68139
Claudin-6	Cldn6	25.88	25.88	7.62121
Ras GTPase-activating-like protein IQGAP1	Iqgap1	23.5031	23.5031	7.61341
Lactadherin	Mfge8	26.8169	26.8169	7.59196
60S acidic ribosomal protein P2	Rplp2	22.9209	22.9209	7.58526
Junctional adhesion molecule A	F11r	23.4229	23.4229	7.54979
Filamin-B	Flnb	24.3829	24.3829	7.4841
Chloride intracellular channel protein 1	Clic1	25.4674	25.4674	7.43447
DnaJ homolog subfamily C member 5	Dnajc5	22.1873	22.1873	7.40594
Prominin-1	Prom1	24.8396	24.8396	7.38963
Glucose-6-phosphate isomerase	Gpi	21.9388	21.9388	7.38419
Programmed cell death 6-interacting protein	Pdcd6ip	27.2063	27.2063	7.37444
Tumor-associated calcium signal transducer 2	Tacstd2	24.5695	24.5695	7.34774
High affinity cationic amino acid transporter 1	Slc7a1	23.4198	23.4198	7.30117
Calpain-5	Capn5	24.8022	24.8022	7.25844
60S ribosomal protein L7a	Rpl7a	23.5249	23.5249	7.23529
Laminin subunit beta-1	Lamb1	22.2586	22.2586	7.23089
Keratin, type I cytoskeletal 18	Krt18	25.0484	25.0484	7.1961
CD81 antigen	Cd81	26.2086	26.2086	7.17369
BRO1 domain-containing protein BROX	Brox	23.3672	23.3672	7.16859
Transitional endoplasmic reticulum ATPase	Vcp	25.6642	25.6642	7.15547
Basal cell adhesion molecule	Bcam	22.0014	22.0014	7.04957
Monocarboxylate transporter 1	Slc16a1	22.5849	22.5849	7.03303
T-complex protein 1 subunit gamma	Cct3	22.4937	22.4937	7.01435
Charged multivesicular body protein 4b	Chmp4b	24.2631	24.2631	6.98241
Annexin A6	Anxa6	25.1187	25.1187	6.94583
Serine protease HTRA1	Htra1	22.9533	22.9533	6.93966
Heat shock protein beta-1	Hspb1	22.9148	22.9148	6.93133
Myoferlin	Myof	25.4308	25.4308	6.92355
Brain-specific angiogenesis inhibitor 1-associated protein 2	Baiap2	22.8319	22.8319	6.91539
CD82 antigen	Cd82	23.9394	23.9394	6.88694
Lipolysis-stimulated lipoprotein receptor	Lsr	22.4501	22.4501	6.87625
Importin subunit beta-1	Kpnb1	22.1335	22.1335	6.86474
60S ribosomal protein L17	Rpl17	22.7657	22.7657	6.8636
Annexin A5	Anxa5	25.6558	25.6558	6.84604
Sodium/potassium-transporting ATPase subunit beta-3	Atp1b3	23.823	23.823	6.81
Prostaglandin F2 receptor negative regulator	Ptgfrn	25.0178	25.0178	6.75103
Coagulation factor V;Coagulation factor V heavy chain;Coagulation factor V light chain	F5	21.4932	21.4932	6.74893
Agrin;Agrin N-terminal 110 kDa subunit;Agrin C-terminal 110 kDa subunit;Agrin C-terminal 90 kDa fragment;Agrin C-terminal 22 kDa fragment	Agrn	22.7075	22.7075	6.74266
Lysyl oxidase homolog 4	Loxl4	24.219	24.219	6.739
Casein kinase II subunit alpha	Csnk2a1	23.368	23.368	6.70401
Ceruloplasmin	Cp	23.4977	23.4977	6.67829
Cathepsin L1;Cathepsin L1 heavy chain;Cathepsin L1 light chain	Ctsl	23.1249	23.1249	6.66556
Sodium-coupled neutral amino acid transporter 2	Slc38a2	24.6585	24.6585	6.60354
Cathepsin D	Ctsd	21.7633	21.7633	6.45978
Syndecan-4	Sdc4	23.8252	23.8252	6.43362
60S ribosomal protein L18	Rpl18	23.0012	23.0012	6.40394
ATP synthase subunit beta, mitochondrial	Atp5b	24.3633	24.3633	6.39793
Tubulointerstitial nephritis antigen-like	Tinagl1	25.0293	25.0293	6.3446
60S acidic ribosomal protein P0	Rplp0	23.1718	23.1718	6.31131
Radixin	Rdx	21.8913	21.8913	6.27949
Osteopontin	Spp1	23.6912	23.6912	6.23472
Kinesin-like protein KIF23	Kif23	26.0687	26.0687	6.16928
Aspartate aminotransferase, mitochondrial	Got2	23.128	23.128	6.16471
Elongation factor 1-gamma	Eef1g	23.2385	23.2385	6.16073
Tetraspanin-14	Tspan14	21.3288	21.3288	6.1574
78 kDa glucose-regulated protein	Hspa5	24.3637	24.3637	6.15267
Malate dehydrogenase, mitochondrial	Mdh2	24.3295	24.3295	6.13283
40S ribosomal protein S4, X isoform	Rps4x	22.4874	22.4874	6.11993
60S ribosomal protein L5	Rpl5	22.8907	22.8907	6.10315
Rac GTPase-activating protein 1	Racgap1	25.6492	25.6492	6.09021
60S ribosomal protein L3	Rpl3	23.126	23.126	6.06355
60S ribosomal protein L4	Rpl4	23.5973	23.5973	6.05438
ATP synthase subunit alpha, mitochondrial	Atp5a1	23.7313	23.7313	6.05216
Annexin A4	Anxa4	24.3039	24.3039	5.895
Netrin-1	Ntn1	24.5324	24.5324	5.86818
60 kDa heat shock protein, mitochondrial	Hspd1	23.9437	23.9437	5.83557
40S ribosomal protein S3a	Rps3a	22.7974	22.7974	5.82551
Histone H2A type 1-H;Histone H2A.J;Histone H2A type 1-K;Histone H2A type 1-F;Histone H2A type 3;Histone H2AX	Hist1h2ah;H2afj;Hist1h2ak;Hist1h2af;Hist3h2a;H2afx	24.6055	24.6055	5.73882
Stress-70 protein, mitochondrial	Hspa9	22.3849	22.3849	5.68716
Protein disulfide-isomerase	P4hb	22.8706	22.8706	5.67215
60S ribosomal protein L9	Rpl9	21.3741	21.3741	5.64986
A disintegrin and metalloproteinase with thrombospondin motifs 1	Adamts1	24.5959	24.5959	5.64359
IgE-binding protein	Iap	23.15	23.15	5.60121
Endoplasmin	Hsp90b1	23.4711	23.4711	5.49859
Calreticulin	Calr	23.9773	23.9773	5.32948
40S ribosomal protein S2	Rps2	21.786	21.786	5.25512
Protein S100-A10	S100a10	21.8688	21.8688	4.84194
Histone H2B type 1-P;Histone H2B type 1-K;Histone H2B type 1-C/E/G;Histone H2B type 2-B;Histone H2B type 1-H;Histone H2B type 1-B;Histone H2B type 1-M;Histone H2B type 1-F/J/L;Histone H2B type 3-A;Histone H2B type 3-B;Histone H2B type 2-E	Hist1h2bp;Hist1h2bk;Hist1h2bc;Hist2h2bb;Hist1h2bh;Hist1h2bb;Hist1h2bm;Hist1h2bf;Hist3h2ba;Hist3h2bb;Hist2h2be	22.8314	22.8314	4.61595
Fibronectin;Anastellin	Fn1	32.2255	6.43851	2.76596
Actin, cytoplasmic 1;Actin, cytoplasmic 1, N-terminally processed	Actb	30.1087	4.48391	2.64912
Glyceraldehyde-3-phosphate dehydrogenase	Gapdh	26.2446	2.26117	2.34342
Tubulin beta-4B chain;Tubulin beta-4A chain	Tubb4b;Tubb4a	26.3514	1.94692	2.26631
Heat shock protein HSP 90-beta	Hsp90ab1	26.4468	4.04064	2.16135
Myosin-9	Myh9	27.4994	3.39764	2.12818
Basement membrane-specific heparan sulfate proteoglycan core protein;Endorepellin;LG3 peptide	Hspg2	28.2516	28.2516	1.56078
Pyruvate kinase PKM	Pkm	26.2453	26.2453	1.49918
Cofilin-1	Cfl1	27.2255	27.2255	1.47182
14-3-3 protein zeta/delta	Ywhaz	25.5328	25.5328	1.3854
14-3-3 protein gamma;14-3-3 protein gamma, N-terminally processed	Ywhag	23.9059	23.9059	1.3707
Histone H4	Hist1h4a	25.479	25.479	1.36999
40S ribosomal protein S8	Rps8	24.2541	24.2541	1.36685
Syntenin-1	Sdcbp	26.9593	26.9593	1.35091
Elongation factor 2	Eef2	25.1813	25.1813	1.34785
Flotillin-1	Flot1	21.8409	21.8409	1.284
Tubulin alpha-1C chain	Tuba1c	25.2439	25.2439	1.28144
Complement C4-B;Complement C4 beta chain;Complement C4 alpha chain;C4a anaphylatoxin;Complement C4 gamma chain	C4b	23.3475	23.3475	1.25725
Tubulin alpha-4A chain	Tuba4a	26.181	1.1034	1.24898
GTP-binding nuclear protein Ran;GTP-binding nuclear protein Ran, testis-specific isoform	Ran;Rasl2-9	23.6338	23.6338	1.23614
Hematopoietic progenitor cell antigen CD34	Cd34	23.1012	23.1012	1.23614
Podocalyxin	Podxl	21.0251	21.0251	1.23614
Peroxiredoxin-6	Prdx6	22.6402	22.6402	1.23613
Protein CYR61	Cyr61	23.3935	23.3935	1.23613
Neuropilin-1	Nrp1	21.4749	21.4749	1.23613
GTPase HRas;GTPase HRas, N-terminally processed;GTPase NRas;GTPase KRas;GTPase KRas, N-terminally processed	Hras;Nras;Kras	22.6465	22.6465	1.23613
Cytoplasmic FMR1-interacting protein 1	Cyfip1	21.602	21.602	1.23613
G-protein coupled receptor family C group 5 member C	Gprc5c	22.9913	22.9913	1.23613
Reticulon-4	Rtn4	23.0963	23.0963	1.23613
Ras-related protein Rab-1B	Rab1b	22.7179	22.7179	1.23613
Tight junction protein ZO-2	Tjp2	21.7722	21.7722	1.23612
Acid sphingomyelinase-like phosphodiesterase 3b	Smpdl3b	22.6988	22.6988	1.23611
Ras-related protein Rab-10	Rab10	21.3048	21.3048	1.23611
Heat shock protein 105 kDa	Hsph1	21.4008	21.4008	1.23611
Synaptic vesicle membrane protein VAT-1 homolog	Vat1	21.8271	21.8271	1.23611
Multivesicular body subunit 12A	Mvb12a	22.1143	22.1143	1.23611
Kin of IRRE-like protein 1	Kirrel	21.8598	21.8598	1.23611
Copine-8	Cpne8	22.6834	22.6834	1.23611
Ras-related protein Ral-B	Ralb	22.677	22.677	1.23611
CD2-associated protein	Cd2ap	21.4458	21.4458	1.23611
Kinesin-like protein KIF14	Kif14	22.3061	22.3061	1.2361
Band 4.1-like protein 2	Epb41l2	22.2968	22.2968	1.2361
Cadherin-2	Cdh2	22.2488	22.2488	1.2361
Tissue factor	F3	22.9103	22.9103	1.2361
Guanine nucleotide-binding protein subunit alpha-11	Gna11	22.116	22.116	1.2361
Serine/threonine-protein phosphatase 2A catalytic subunit alpha isoform;Serine/threonine-protein phosphatase 2A catalytic subunit beta isoform	Ppp2ca;Ppp2cb	21.7319	21.7319	1.2361
Claudin-7	Cldn7	23.7582	23.7582	1.2361
Neuronal proto-oncogene tyrosine-protein kinase Src	Src	22.9437	22.9437	1.23609
DnaJ homolog subfamily A member 1	Dnaja1	21.777	21.777	1.23609
Band 4.1-like protein 5	Epb41l5	21.4822	21.4822	1.23609
Guanine nucleotide-binding protein subunit beta-2-like 1;Guanine nucleotide-binding protein subunit beta-2-like 1, N-terminally processed	Gnb2l1	23.0977	23.0977	1.23608
Suppressor of tumorigenicity 14 protein homolog	St14	21.7608	21.7608	1.23607
Ubiquitin-conjugating enzyme E2 variant 3	Uevld	21.7	21.7	1.23607
Flotillin-2	Flot2	21.2543	21.2543	1.23607
Integrin alpha-6;Integrin alpha-6 heavy chain;Integrin alpha-6 light chain	Itga6	21.9562	21.9562	1.23603
Protein regulator of cytokinesis 1	Prc1	21.9835	21.9835	1.23603
Ras-related protein Rap-1A	Rap1a	23.8309	23.8309	1.23602
Plectin	Plec	20.897	20.897	1.23602
T-complex protein 1 subunit alpha	Tcp1	21.8745	21.8745	1.23601
Serine/threonine-protein phosphatase PP1-alpha catalytic subunit	Ppp1ca	22.3811	22.3811	1.236
60S ribosomal protein L10a	Rpl10a	22.2645	22.2645	1.23599
Coxsackievirus and adenovirus receptor homolog	Cxadr	22.3325	22.3325	1.23598
Actin-binding protein anillin	Anln	21.0514	21.0514	1.23597
Cadherin-1;E-Cad/CTF1;E-Cad/CTF2;E-Cad/CTF3	Cdh1	22.3714	22.3714	1.23596
60S ribosomal protein L13a	Rpl13a	22.3364	22.3364	1.23596
Transferrin receptor protein 1	Tfrc	22.2519	22.2519	1.23595
Citron Rho-interacting kinase	Cit	21.961	21.961	1.23591
Casein kinase II subunit beta	Csnk2b	23.1425	23.1425	1.23591
Major vault protein	Mvp	23.6173	23.6173	1.23591
Nucleosome assembly protein 1-like 1	Nap1l1	22.4733	22.4733	1.23589
40S ribosomal protein SA	Rpsa	22.8446	22.8446	1.23588
Charged multivesicular body protein 2a	Chmp2a	22.5871	22.5871	1.23588
Vacuolar protein sorting-associated protein 37B	Vps37b	21.2712	21.2712	1.23582
Annexin A7	Anxa7	21.4432	21.4432	1.2358
60S ribosomal protein L10;60S ribosomal protein L10-like	Rpl10;Rpl10l	22.8134	22.8134	1.23575
CD9 antigen	Cd9	24.6845	24.6845	1.23569
Nucleophosmin	Npm1	22.5086	22.5086	1.23569
Fatty acid synthase;[Acyl-carrier-protein] S-acetyltransferase;[Acyl-carrier-protein] S-malonyltransferase;3-oxoacyl-[acyl-carrier-protein] synthase;3-oxoacyl-[acyl-carrier-protein] reductase;3-hydroxyacyl-[acyl-carrier-protein] dehydratase;Enoyl-[acyl-carrier-protein] reductase;Oleoyl-[acyl-carrier-protein] hydrolase	Fasn	21.2205	21.2205	1.23563
10 kDa heat shock protein, mitochondrial	Hspe1	22.9934	22.9934	1.23555
Plasminogen;Plasmin heavy chain A;Activation peptide;Angiostatin;Plasmin heavy chain A, short form;Plasmin light chain B	Plg	23.6435	23.6435	1.23554
Cation-independent mannose-6-phosphate receptor	Igf2r	22.1495	22.1495	1.23553
40S ribosomal protein S3	Rps3	23.1712	23.1712	1.23542
Protein disulfide-isomerase A3	Pdia3	23.0087	23.0087	1.23534
60S ribosomal protein L14	Rpl14	22.7668	22.7668	1.23528
Calumenin	Calu	20.2024	20.2024	1.23503
40S ribosomal protein S6	Rps6	23.2378	23.2378	1.235
60S ribosomal protein L7	Rpl7	22.3122	22.3122	1.23447
Glypican-1;Secreted glypican-1	Gpc1	22.1744	22.1744	1.23428
60S ribosomal protein L15	Rpl15	21.5826	21.5826	1.23403
40S ribosomal protein S9	Rps9	22.143	22.143	1.23246
Heterogeneous nuclear ribonucleoprotein U	Hnrnpu	22.3405	22.3405	1.23168
Thrombospondin-4	Thbs4	22.6638	22.6638	1.21285
Dedicator of cytokinesis protein 7	Dock7	30.0534	30.0534	1.20129
Ferritin heavy chain;Ferritin heavy chain, N-terminally processed	Fth1	24.4719	24.4719	1.13056
Annexin A2	Anxa2	27.3834	5.62906	1.08881
Moesin	Msn	26.5862	5.29107	1.0826
Heat shock cognate 71 kDa protein	Hspa8	28.0274	5.82756	1.04871
14-3-3 protein epsilon	Ywhae	25.8839	2.98558	0.911089
Ubiquitin-40S ribosomal protein S27a;Ubiquitin;40S ribosomal protein S27a;Ubiquitin-60S ribosomal protein L40;Ubiquitin;60S ribosomal protein L40;Polyubiquitin-B;Ubiquitin;Polyubiquitin-C;Ubiquitin;Ubiquitin-related 1;Ubiquitin-related 2	Rps27a;Uba52;Ubb;Ubc	28.5992	3.08861	0.906364
Elongation factor 1-alpha 1	Eef1a1	26.5221	2.09231	0.846775
Tubulin beta-5 chain	Tubb5	24.6482	1.94546	0.835912
L-lactate dehydrogenase A chain	Ldha	24.2914	1.58017	0.810994
Peptidyl-prolyl cis-trans isomerase A;Peptidyl-prolyl cis-trans isomerase A, N-terminally processed	Ppia	25.7958	1.6775	0.803852
Triosephosphate isomerase	Tpi1	23.6965	0.122774	0.793375
ADP-ribosylation factor 1;ADP-ribosylation factor 3;ADP-ribosylation factor 2	Arf1;Arf3;Arf2	25.3191	1.27704	0.791626
Heat shock protein HSP 90-alpha	Hsp90aa1	24.2321	0.978491	0.745741
Complement component 1 Q subcomponent-binding protein, mitochondrial	C1qbp	0	0	0.728273
Barrier-to-autointegration factor;Barrier-to-autointegration factor, N-terminally processed	Banf1	0	0	0.728273
Septin-7	2007-09-01	0	0	0.728273
Integrin-linked protein kinase	Ilk	0	0	0.728273
SPARC	Sparc	0	0	0.728273
Nucleolin	Ncl	0	0	0.728273
Protein S100-A6	S100a6	0	0	0.728273
Gap junction alpha-1 protein	Gja1	0	0	0.728273
MARCKS-related protein	Marcksl1	0	0	0.728273
Calnexin	Canx	0	0	0.728273
60S ribosomal protein L28	Rpl28	0	0	0.728273
Aldose reductase	Akr1b1	0	0	0.728273
Ras-related protein Rab-11B;Ras-related protein Rab-11A	Rab11b;Rab11a	0	0	0.728273
ADP/ATP translocase 2;ADP/ATP translocase 2, N-terminally processed	Slc25a5	0	0	0.728273
Solute carrier family 12 member 2	Slc12a2	0	0	0.728273
Ras-related protein Rab-8A	Rab8a	0	0	0.728273
Elongation factor 1-delta	Eef1d	0	0	0.728273
40S ribosomal protein S11	Rps11	0	0	0.728273
60S ribosomal protein L18a	Rpl18a	0	0	0.728273
40S ribosomal protein S26	Rps26	0	0	0.728273
Nuclease-sensitive element-binding protein 1	Ybx1	0	0	0.728273
Translationally-controlled tumor protein	Tpt1	0	0	0.728273
T-complex protein 1 subunit beta	Cct2	0	0	0.728273
T-complex protein 1 subunit delta	Cct4	0	0	0.728273
T-complex protein 1 subunit zeta	Cct6a	0	0	0.728273
40S ribosomal protein S5;40S ribosomal protein S5, N-terminally processed	Rps5	0	0	0.728273
Epidermal growth factor receptor kinase substrate 8	Eps8	0	0	0.728273
Stress-induced-phosphoprotein 1	Stip1	0	0	0.728273
Voltage-dependent anion-selective channel protein 1	Vdac1	0	0	0.728273
LIM and SH3 domain protein 1	Lasp1	0	0	0.728273
Syntaxin-binding protein 2	Stxbp2	0	0	0.728273
Tropomyosin alpha-4 chain	Tpm4	0	0	0.728273
Protein tweety homolog 3	Ttyh3	0	0	0.728273
Serine/threonine-protein phosphatase 2A 65 kDa regulatory subunit A alpha isoform	Ppp2r1a	0	0	0.728273
Myb-binding protein 1A	Mybbp1a	0	0	0.728273
Tenascin	Tnc	0	0	0.728273
Elongation factor Tu, mitochondrial	Tufm	0	0	0.728273
Neutral alpha-glucosidase AB	Ganab	0	0	0.728273
Asparagine--tRNA ligase, cytoplasmic	Nars	0	0	0.728273
Ras-related protein Rab-14	Rab14	0	0	0.728273
Ras-related protein Rap-1b	Rap1b	0	0	0.728273
Phosphoserine aminotransferase	Psat1	0	0	0.728273
Arrestin domain-containing protein 1	Arrdc1	0	0	0.728273
Hepatocyte growth factor-regulated tyrosine kinase substrate	Hgs	0	0	0.728273
AP-2 complex subunit beta	Ap2b1	0	0	0.728273
Multifunctional protein ADE2;Phosphoribosylaminoimidazole-succinocarboxamide synthase;Phosphoribosylaminoimidazole carboxylase	Paics	0	0	0.728273
Nucleolar RNA helicase 2	Ddx21	0	0	0.728273
Equilibrative nucleoside transporter 1	Slc29a1	0	0	0.728273
Thioredoxin reductase 1, cytoplasmic	Txnrd1	0	0	0.728273
Long-chain-fatty-acid--CoA ligase 4	Acsl4	0	0	0.728273
Coronin-1C	Coro1c	0	0	0.728273
Actin-related protein 2/3 complex subunit 1B	Arpc1b	0	0	0.728273
Profilin-1	Pfn1	25.0744	0.0774612	0.707071
Fibulin-1	Fbln1	23.8217	-0.259266	0.697361
Antithrombin-III	Serpinc1	25.328	-1.2187	0.661171
Serum albumin	Alb	32.1547	-0.31123	0.316949
Heat shock 70 kDa protein 1A;Heat shock 70 kDa protein 1B	Hspa1a;Hspa1b	0	0	0.309209
Tubulin beta-1 chain	Tubb1	23.1616	-0.62879	0.293664
Lumican	Lum	22.6565	-1.16352	0.280851
Regucalcin	Rgn	22.9608	-1.18749	0.279122
Gelsolin	Gsn	24.6306	-0.531651	0.24789
Ferritin light chain 1;Ferritin light chain 2	Ftl1;Ftl2	25.3197	-0.736076	0.202683
Prothrombin;Activation peptide fragment 1;Activation peptide fragment 2;Thrombin light chain;Thrombin heavy chain	F2	24.2308	0.109104	0.189469
Alpha-2-macroglobulin-P	A2mp	29.0817	0.0536747	0.183782
Heparin cofactor 2	Serpind1	0	-23.6621	0.124796
Thrombospondin-1	Thbs1	26.2363	-0.387083	0.047192
Pigment epithelium-derived factor	Serpinf1	25.6657	-1.39081	0.025638
Complement C3;Complement C3 beta chain;C3-beta-c;Complement C3 alpha chain;C3a anaphylatoxin;Acylation stimulating protein;Complement C3b alpha chain;Complement C3c alpha chain fragment 1;Complement C3dg fragment;Complement C3g fragment;Complement C3d fragment;Complement C3f fragment;Complement C3c alpha chain fragment 2	C3	26.4957	-0.777229	0.0169316
Cartilage oligomeric matrix protein	Comp	24.3196	-0.951763	0.00859291
Inter-alpha-trypsin inhibitor heavy chain H2	Itih2	26.5369	-1.30798	0.00623516

## Sheet: Bbs4 Serum Fed
T: Protein names	T: Gene names	Intensity KM_BBS4KO	Intensity KM_BBS4KO_x/y_KM_WT	N: -Log Student's T-test p-value KM_BBS4KO_KM_WT		386 Proteins
Calmodulin-like protein 3	Calml3	24.9555	24.9555	10.6406
Lethal(2) giant larvae protein homolog 2	Llgl2	21.8405	21.8405	9.01319
Paralemmin-3	Palm3	22.8407	22.8407	8.61996
1-phosphatidylinositol 4,5-bisphosphate phosphodiesterase delta-3	Plcd3	21.7282	21.7282	8.50847
Peroxiredoxin-5, mitochondrial	Prdx5	21.2564	21.2564	8.24435
Interferon-induced transmembrane protein 3	Ifitm3	0	-23.5785	8.02575
A-kinase anchor protein 12	Akap12	23.7995	23.7995	7.8194
F-actin-capping protein subunit beta	Capzb	21.8373	21.8373	7.7338
Fascin	Fscn1	23.3055	23.3055	7.07267
Tetraspanin-8	Tspan8	25.1007	25.1007	6.81021
Signal transducing adapter molecule 2	Stam2	26.419	26.419	6.76896
Serine protease HTRA1	Htra1	0	-22.9533	6.63863
Signal transducing adapter molecule 1	Stam	22.8452	22.8452	6.4402
STE20-like serine/threonine-protein kinase	Slk	22.0946	22.0946	5.85826
Epidermal growth factor receptor	Egfr	24.8123	1.32352	5.38044
IgE-binding protein	Iap	0	-23.15	5.30018
Ezrin	Ezr	25.5369	1.53241	3.96026
Integrin beta-4	Itgb4	22.5609	0.823009	3.88248
Integrin alpha-2	Itga2	24.3107	2.72681	3.33376
Sodium/potassium-transporting ATPase subunit beta-1	Atp1b1	23.8662	1.20024	2.98272
Destrin	Dstn	23.3099	-1.37362	2.97533
Ras-related protein R-Ras2	Rras2	25.2014	0.628656	2.95515
Unconventional myosin-Ic	Myo1c	26.1196	0.756315	2.73692
Guanine nucleotide-binding protein G(I)/G(S)/G(T) subunit beta-1	Gnb1	26.0216	0.520082	2.67794
Rab GDP dissociation inhibitor beta	Gdi2	24.5143	0.445068	2.67737
Glutathione S-transferase P 1;Glutathione S-transferase P 2	Gstp1;Gstp2	23.3566	0.793533	2.56745
Guanine nucleotide-binding protein G(q) subunit alpha	Gnaq	22.4641	0.943302	2.50542
Brain acid soluble protein 1	Basp1	25.7669	0.564053	2.3207
Actin, cytoplasmic 1;Actin, cytoplasmic 1, N-terminally processed	Actb	30.4367	0.327948	2.31811
Programmed cell death protein 6	Pdcd6	23.8354	1.44095	2.27376
Guanine nucleotide-binding protein G(k) subunit alpha	Gnai3	24.6432	0.516863	2.25052
Actin-related protein 3	Actr3	23.6825	0.432264	2.24255
Claudin-1	Cldn1	24.8446	0.887602	2.19421
Myristoylated alanine-rich C-kinase substrate	Marcks	24.4976	0.714926	2.13394
Prominin-1	Prom1	26.5103	1.67067	2.11454
Integrin alpha-3;Integrin alpha-3 heavy chain;Integrin alpha-3 light chain	Itga3	27.9209	0.689884	2.11103
Plexin-B2	Plxnb2	25.1879	0.787264	2.0987
Myosin-9	Myh9	26.7256	-0.773779	2.07068
14-3-3 protein epsilon	Ywhae	26.2436	0.359631	2.05023
Integrin beta-1	Itgb1	27.9964	0.778248	1.99583
CD151 antigen	Cd151	23.9687	0.662914	1.94552
Claudin-3	Cldn3	24.2732	-1.0241	1.8839
FERM, RhoGEF and pleckstrin domain-containing protein 1	Farp1	23.0053	0.583061	1.85996
Guanine nucleotide-binding protein G(I)/G(S)/G(T) subunit beta-2	Gnb2	25.4007	0.673611	1.81087
EH domain-containing protein 1	Ehd1	26.8274	1.05145	1.79863
Keratin, type II cytoskeletal 8	Krt8	23.7055	-0.772881	1.75604
Centrosomal protein of 55 kDa	Cep55	25.5445	0.957361	1.71808
T-complex protein 1 subunit theta	Cct8	22.5105	0.279427	1.65333
Basal cell adhesion molecule	Bcam	23.1856	1.18419	1.58672
Elongation factor 2	Eef2	25.5743	0.393047	1.58086
Tumor susceptibility gene 101 protein	Tsg101	23.5651	0.57976	1.54958
14-3-3 protein gamma;14-3-3 protein gamma, N-terminally processed	Ywhag	24.2315	0.325558	1.52469
Nucleoside diphosphate kinase B	Nme2	24.1543	0.308353	1.52031
WD repeat-containing protein 1	Wdr1	24.73	-0.176155	1.50377
Na(+)/H(+) exchange regulatory cofactor NHE-RF1	Slc9a3r1	23.6634	0.75148	1.426
CD81 antigen	Cd81	27.183	0.974361	1.40981
Heat shock cognate 71 kDa protein	Hspa8	28.3785	0.351088	1.3573
Guanine nucleotide-binding protein G(s) subunit alpha isoforms short;Guanine nucleotide-binding protein G(s) subunit alpha isoforms XLas	Gnas	24.3699	0.431187	1.26957
Guanine nucleotide-binding protein G(i) subunit alpha-2	Gnai2	25.448	0.291914	1.24098
Filamin-A	Flna	25.2361	-0.578316	1.2202
Catenin beta-1	Ctnnb1	24.5625	-0.346533	1.19762
Sodium/potassium-transporting ATPase subunit alpha-1	Atp1a1	27.245	0.660366	1.15937
Cystatin-C	Cst3	0	-23.4852	1.15637
Prostaglandin F2 receptor negative regulator	Ptgfrn	23.3454	-1.67237	1.13731
78 kDa glucose-regulated protein	Hspa5	23.1177	-1.24607	1.1177
Hepatocyte growth factor-regulated tyrosine kinase substrate	Hgs	24.0201	24.0201	1.11168
Glyceraldehyde-3-phosphate dehydrogenase	Gapdh	27.0846	0.83993	1.10522
Laminin subunit alpha-5	Lama5	21.4736	-1.01665	1.10043
Fibulin-1	Fbln1	23.4122	-0.409502	1.086
Vinculin	Vcl	22.5344	-0.457729	1.07666
Lactadherin	Mfge8	26.0898	-0.727135	1.07485
Brain-specific angiogenesis inhibitor 1-associated protein 2	Baiap2	23.5128	0.680916	1.03301
Syntaxin-binding protein 2	Stxbp2	22.2483	22.2483	1.01774
Syntenin-1	Sdcbp	27.795	0.835697	1.01735
Tubulin beta-4B chain;Tubulin beta-4A chain	Tubb4b;Tubb4a	26.1483	-0.203093	1.01645
Epidermal growth factor receptor kinase substrate 8	Eps8	22.9529	22.9529	1.00923
Gap junction alpha-1 protein	Gja1	24.2639	24.2639	1.00854
Keratin, type I cytoskeletal 18	Krt18	24.1851	-0.863287	1.00504
Alpha-actinin-1	Actn1	23.1827	-0.670643	0.993206
Annexin A1	Anxa1	27.2744	0.649021	0.989483
Long-chain-fatty-acid--CoA ligase 4	Acsl4	22.6195	22.6195	0.982909
Ras-related protein Rab-8A	Rab8a	19.8878	19.8878	0.979463
Solute carrier family 12 member 2	Slc12a2	23.5796	23.5796	0.97815
Equilibrative nucleoside transporter 1	Slc29a1	22.3224	22.3224	0.975811
IST1 homolog	Ist1	24.991	0.643301	0.970899
Keratin, type II cytoskeletal 7	Krt7	23.48	-0.41189	0.967128
Protein S100-A6	S100a6	24.3319	24.3319	0.96537
Actin-related protein 2/3 complex subunit 1B	Arpc1b	22.3678	22.3678	0.964658
T-complex protein 1 subunit zeta	Cct6a	21.4084	21.4084	0.958606
Thioredoxin reductase 1, cytoplasmic	Txnrd1	21.1661	21.1661	0.955195
Phosphoserine aminotransferase	Psat1	21.9698	21.9698	0.947362
Ras-related protein Rab-11B;Ras-related protein Rab-11A	Rab11b;Rab11a	22.8032	22.8032	0.935891
Hematopoietic progenitor cell antigen CD34	Cd34	0	-23.1012	0.935106
Glutathione S-transferase Mu 1	Gstm1	21.1961	21.1961	0.935105
Sodium bicarbonate transporter-like protein 11	Slc4a11	20.4704	20.4704	0.9351
Afadin	Mllt4	21.3642	21.3642	0.9351
ATP-citrate synthase	Acly	20.9049	20.9049	0.935083
Nectin-2	Pvrl2	21.6204	21.6204	0.93505
Nck-associated protein 1	Nckap1	20.4975	20.4975	0.935046
DnaJ homolog subfamily A member 2	Dnaja2	21.7653	21.7653	0.93501
Plectin	Plec	0	-20.897	0.934991
Protein enabled homolog	Enah	22.4483	22.4483	0.934976
Sorting nexin-9	Snx9	21.6159	21.6159	0.934975
Follistatin	Fst	21.9498	21.9498	0.934968
Glutathione reductase, mitochondrial	Gsr	22.0295	22.0295	0.934957
Annexin A7	Anxa7	0	-21.4432	0.934772
Coronin-1B	Coro1b	21.0123	21.0123	0.934722
Cation-independent mannose-6-phosphate receptor	Igf2r	0	-22.1495	0.934499
Protein disulfide-isomerase A3	Pdia3	0	-23.0087	0.93431
Neutral alpha-glucosidase AB	Ganab	22.3804	22.3804	0.930602
Integrin-linked protein kinase	Ilk	21.1665	21.1665	0.921519
T-complex protein 1 subunit delta	Cct4	22.1865	22.1865	0.910357
Ephrin type-A receptor 2	Epha2	24.6678	0.39337	0.905639
Complement C3;Complement C3 beta chain;C3-beta-c;Complement C3 alpha chain;C3a anaphylatoxin;Acylation stimulating protein;Complement C3b alpha chain;Complement C3c alpha chain fragment 1;Complement C3dg fragment;Complement C3g fragment;Complement C3d fragment;Complement C3f fragment;Complement C3c alpha chain fragment 2	C3	25.8148	-0.680855	0.877307
Heat shock 70 kDa protein 1A;Heat shock 70 kDa protein 1B	Hspa1a;Hspa1b	23.4897	23.4897	0.864082
Heat shock protein beta-1	Hspb1	23.8049	0.890045	0.857953
Phosphoglycerate kinase 1	Pgk1	23.3001	-0.375565	0.847557
Ras-related protein Rab-7a	Rab7a	24.8771	0.542315	0.84449
Septin-2	2002-09-01	22.3884	-0.481388	0.84273
Sodium-coupled neutral amino acid transporter 2	Slc38a2	23.8142	-0.844244	0.829308
Basigin	Bsg	24.8298	0.173285	0.817898
Gelsolin	Gsn	24.0446	-0.58602	0.806967
Cofilin-1	Cfl1	27.5072	0.281729	0.80676
Peroxiredoxin-1	Prdx1	22.4937	-0.208267	0.803792
Annexin A2	Anxa2	26.5033	-0.880117	0.77904
Serum albumin	Alb	31.5764	-0.578295	0.776243
Vacuolar protein sorting-associated protein 37C	Vps37c	21.9031	0.47797	0.772254
Programmed cell death 6-interacting protein	Pdcd6ip	27.7818	0.575459	0.76501
ATP synthase subunit alpha, mitochondrial	Atp5a1	22.9707	-0.760605	0.741631
Cathepsin L1;Cathepsin L1 heavy chain;Cathepsin L1 light chain	Ctsl	22.2966	-0.828207	0.740736
Cartilage oligomeric matrix protein	Comp	23.8877	-0.431902	0.724595
ATP synthase subunit beta, mitochondrial	Atp5b	23.6516	-0.71163	0.71997
Endoplasmin	Hsp90b1	22.9354	-0.53566	0.714038
Junctional adhesion molecule A	F11r	24.159	0.736094	0.709972
Ras GTPase-activating-like protein IQGAP1	Iqgap1	23.7175	0.214413	0.698058
Thrombospondin-1	Thbs1	25.2422	-0.994137	0.694486
Alpha-2-macroglobulin-P	A2mp	27.3414	-1.74036	0.679516
Cathepsin D	Ctsd	22.2132	0.449955	0.675869
Vacuolar protein sorting-associated protein 4B	Vps4b	24.3194	0.271065	0.674985
Calpain-5	Capn5	25.0962	0.294014	0.663159
4F2 cell-surface antigen heavy chain	Slc3a2	25.2391	0.0364876	0.644443
Rho GDP-dissociation inhibitor 1	Arhgdia	23.8074	-0.0226192	0.622696
Fibronectin;Anastellin	Fn1	31.401	-0.824465	0.622161
Laminin subunit gamma-1	Lamc1	21.9253	-0.340048	0.610235
Tubulin alpha-4A chain	Tuba4a	25.6957	-0.485252	0.592601
Retinoic acid-induced protein 3	Gprc5a	25.9213	0.501587	0.585648
Basement membrane-specific heparan sulfate proteoglycan core protein;Endorepellin;LG3 peptide	Hspg2	27.6578	-0.593861	0.579035
Dedicator of cytokinesis protein 7	Dock7	29.398	-0.655411	0.578896
Lysyl oxidase homolog 4	Loxl4	23.4214	-0.7976	0.568026
Ceruloplasmin	Cp	22.5599	-0.937708	0.556495
MLV-related proviral Env polyprotein;Surface protein;Transmembrane protein		24.6673	-0.174131	0.555596
Annexin A5	Anxa5	25.227	-0.428812	0.548403
Claudin-4	Cldn4	22.8557	-1.88787	0.538845
Malate dehydrogenase, mitochondrial	Mdh2	23.6102	-0.719303	0.529307
Inter-alpha-trypsin inhibitor heavy chain H2	Itih2	26.4627	-0.074152	0.514929
Band 4.1-like protein 5	Epb41l5	22.6122	1.13003	0.512575
Elongation factor 1-gamma	Eef1g	23.6942	0.455736	0.5096
60S ribosomal protein L4	Rpl4	24.544	0.946737	0.505047
Cadherin-2	Cdh2	23.4635	1.21475	0.499683
Bifunctional purine biosynthesis protein PURH;Phosphoribosylaminoimidazolecarboxamide formyltransferase;IMP cyclohydrolase	Atic	21.7491	-0.154196	0.496356
Tubulin alpha-1C chain	Tuba1c	25.1691	-0.0747757	0.492072
EH domain-containing protein 2	Ehd2	22.0358	-0.9121	0.48937
Syndecan-4	Sdc4	23.3112	-0.514032	0.487793
CD2-associated protein	Cd2ap	22.3542	0.90836	0.486987
Aspartate aminotransferase, mitochondrial	Got2	22.2995	-0.828501	0.482334
Protein disulfide-isomerase	P4hb	21.7052	-1.16532	0.479307
Copine-8	Cpne8	23.4741	0.79072	0.477725
Guanine nucleotide-binding protein subunit alpha-11	Gna11	22.9785	0.862457	0.47737
Ferritin light chain 1;Ferritin light chain 2	Ftl1;Ftl2	24.9884	-0.331242	0.476441
Laminin subunit beta-1	Lamb1	21.4262	-0.832405	0.47632
Peptidyl-prolyl cis-trans isomerase A;Peptidyl-prolyl cis-trans isomerase A, N-terminally processed	Ppia	26.2033	0.407526	0.475334
Thrombospondin-4	Thbs4	22.0576	-0.606123	0.472437
Calreticulin	Calr	23.0407	-0.936562	0.467309
G-protein coupled receptor family C group 5 member C	Gprc5c	23.6701	0.678867	0.463505
Multivesicular body subunit 12A	Mvb12a	22.983	0.868767	0.462609
Tight junction protein ZO-2	Tjp2	22.4009	0.628735	0.462587
Neuropilin-1	Nrp1	22.0867	0.611786	0.46154
Synaptic vesicle membrane protein VAT-1 homolog	Vat1	22.3512	0.524097	0.457652
Vacuolar protein sorting-associated protein 37B	Vps37b	21.9788	0.707539	0.457455
60S ribosomal protein L15	Rpl15	22.4051	0.822512	0.457064
Monocarboxylate transporter 1	Slc16a1	23.0104	0.425531	0.454904
GTPase HRas;GTPase HRas, N-terminally processed;GTPase NRas;GTPase KRas;GTPase KRas, N-terminally processed	Hras;Nras;Kras	23.0872	0.440769	0.453721
Peroxiredoxin-6	Prdx6	23.0131	0.372837	0.452929
Cytoplasmic FMR1-interacting protein 1	Cyfip1	22.0734	0.471405	0.452913
Chloride intracellular channel protein 4	Clic4	22.7314	-0.458878	0.451993
60S ribosomal protein L7	Rpl7	22.9497	0.637453	0.450935
Complement C4-B;Complement C4 beta chain;Complement C4 alpha chain;C4a anaphylatoxin;Complement C4 gamma chain	C4b	22.9658	-0.381624	0.446092
Ubiquitin-conjugating enzyme E2 variant 3	Uevld	22.12	0.420006	0.443975
Suppressor of tumorigenicity 14 protein homolog	St14	22.1512	0.390347	0.442327
Fatty acid synthase;[Acyl-carrier-protein] S-acetyltransferase;[Acyl-carrier-protein] S-malonyltransferase;3-oxoacyl-[acyl-carrier-protein] synthase;3-oxoacyl-[acyl-carrier-protein] reductase;3-hydroxyacyl-[acyl-carrier-protein] dehydratase;Enoyl-[acyl-carrier-protein] reductase;Oleoyl-[acyl-carrier-protein] hydrolase	Fasn	21.7982	0.577642	0.440894
Tropomyosin alpha-3 chain	Tpm3	22.9537	-0.486526	0.440357
Importin subunit beta-1	Kpnb1	21.7101	-0.423382	0.440253
Kin of IRRE-like protein 1	Kirrel	22.2872	0.427437	0.440074
Flotillin-1	Flot1	21.644	-0.196894	0.439337
Coxsackievirus and adenovirus receptor homolog	Cxadr	22.7777	0.445206	0.436893
40S ribosomal protein S6	Rps6	23.9209	0.68313	0.4355
DnaJ homolog subfamily A member 1	Dnaja1	21.7932	0.0162086	0.4343
60S ribosomal protein L10;60S ribosomal protein L10-like	Rpl10;Rpl10l	22.9155	0.102053	0.434202
Annexin A3	Anxa3	26.18	0.348515	0.433491
Alpha-actinin-4	Actn4	25.1042	-0.330956	0.432977
Lipolysis-stimulated lipoprotein receptor	Lsr	22.9748	0.524687	0.431799
Serine/threonine-protein phosphatase PP1-alpha catalytic subunit	Ppp1ca	22.5526	0.171547	0.430524
Kinesin-like protein KIF14	Kif14	22.3515	0.0453758	0.429668
CD9 antigen	Cd9	25.0442	0.359709	0.429125
Integrin alpha-6;Integrin alpha-6 heavy chain;Integrin alpha-6 light chain	Itga6	22.0986	0.14233	0.428343
Tetraspanin-14	Tspan14	21.0559	-0.272873	0.427677
CAD protein;Glutamine-dependent carbamoyl-phosphate synthase;Aspartate carbamoyltransferase;Dihydroorotase	Cad	0	0	0.427243
60S ribosomal protein L27a	Rpl27a	0	0	0.427243
Fibulin-2	Fbln2	0	0	0.427243
Tight junction protein ZO-1	Tjp1	0	0	0.427243
40S ribosomal protein S11	Rps11	0	0	0.427243
Tenascin	Tnc	0	0	0.427243
Tetraspanin-9	Tspan9	0	0	0.427243
Ras-related protein Rap-1b	Rap1b	0	0	0.427243
Guanine nucleotide-binding protein G(I)/G(S)/G(O) subunit gamma-12	Gng12	0	0	0.427243
Phospholipid scramblase 3	Plscr3	0	0	0.427243
Neuronal proto-oncogene tyrosine-protein kinase Src	Src	23.1083	0.164629	0.424674
Nucleosome assembly protein 1-like 1	Nap1l1	22.91	0.436689	0.424361
Transferrin receptor protein 1	Tfrc	22.4669	0.215	0.424082
60S ribosomal protein L14	Rpl14	23.2186	0.451782	0.423654
T-complex protein 1 subunit alpha	Tcp1	21.946	0.0714798	0.419825
Heterogeneous nuclear ribonucleoprotein U	Hnrnpu	22.9925	0.651939	0.419334
40S ribosomal protein S9	Rps9	22.8153	0.672359	0.418731
Myeloid-associated differentiation marker	Myadm	23.0543	0.0734749	0.417546
Heat shock protein HSP 90-beta	Hsp90ab1	26.9098	0.462936	0.41488
Major vault protein	Mvp	23.6649	0.0476379	0.412893
Heat shock protein 105 kDa	Hsph1	21.1402	-0.260618	0.411739
40S ribosomal protein S3	Rps3	23.1904	0.0191936	0.411616
Immunoglobulin superfamily member 8	Igsf8	22.9248	0.0039196	0.410167
60 kDa heat shock protein, mitochondrial	Hspd1	23.6655	-0.278225	0.408565
Band 4.1-like protein 2	Epb41l2	22.1434	-0.153425	0.407061
Acid sphingomyelinase-like phosphodiesterase 3b	Smpdl3b	22.4394	-0.259415	0.404938
Citron Rho-interacting kinase	Cit	21.8853	-0.0757027	0.404749
Actin-related protein 2	Actr2	22.6099	0.240871	0.402431
60S ribosomal protein L6	Rpl6	22.5813	0.346073	0.40216
Vacuolar protein sorting-associated protein 28 homolog	Vps28	23.2036	0.250435	0.398073
Regucalcin	Rgn	22.7542	-0.206606	0.397346
Protein regulator of cytokinesis 1	Prc1	21.6378	-0.345764	0.396184
CD82 antigen	Cd82	24.1182	0.178835	0.391676
Agrin;Agrin N-terminal 110 kDa subunit;Agrin C-terminal 110 kDa subunit;Agrin C-terminal 90 kDa fragment;Agrin C-terminal 22 kDa fragment	Agrn	22.3346	-0.372982	0.391113
Collagen alpha-1(XVIII) chain;Endostatin	Col18a1	24.8008	0.22497	0.380818
Tumor-associated calcium signal transducer 2	Tacstd2	24.0109	-0.558666	0.370164
Eukaryotic translation initiation factor 5A-1	Eif5a	22.4299	-0.00680161	0.365595
Claudin-6	Cldn6	26.1497	0.26969	0.361811
Reticulon-4	Rtn4	22.1109	-0.985403	0.357722
Clathrin heavy chain 1	Cltc	24.7535	-0.228231	0.354954
Moesin	Msn	27.5213	0.935053	0.348531
Osteopontin	Spp1	23.0557	-0.635435	0.348346
Chloride intracellular channel protein 1	Clic1	25.6438	0.176462	0.344048
Tissue factor	F3	21.6401	-1.27027	0.33941
40S ribosomal protein S2	Rps2	22.966	1.18005	0.335309
Transitional endoplasmic reticulum ATPase	Vcp	25.2381	-0.426195	0.333087
14-3-3 protein zeta/delta	Ywhaz	25.7186	0.185846	0.329326
60S ribosomal protein L3	Rpl3	24.0324	0.906391	0.328744
Radixin	Rdx	22.2217	0.330463	0.328199
Galectin-1	Lgals1	24.79	-0.0450916	0.326244
Ferritin heavy chain;Ferritin heavy chain, N-terminally processed	Fth1	23.8456	-0.626348	0.323983
Ras-related protein Rab-5C	Rab5c	23.3439	0.0373363	0.318242
Nuclease-sensitive element-binding protein 1	Ybx1	21.0916	21.0916	0.314039
LIM and SH3 domain protein 1	Lasp1	21.6449	21.6449	0.304893
Triosephosphate isomerase	Tpi1	23.6069	-0.0895329	0.303268
10 kDa heat shock protein, mitochondrial	Hspe1	0	-22.9934	0.302092
Calumenin	Calu	0	-20.2024	0.302063
Glypican-1;Secreted glypican-1	Gpc1	0	-22.1744	0.301577
Stress-induced-phosphoprotein 1	Stip1	21.5378	21.5378	0.299121
Plasminogen;Plasmin heavy chain A;Activation peptide;Angiostatin;Plasmin heavy chain A, short form;Plasmin light chain B	Plg	0	-23.6435	0.296474
Translationally-controlled tumor protein	Tpt1	21.4748	21.4748	0.295079
Arrestin domain-containing protein 1	Arrdc1	21.7266	21.7266	0.293771
Tubulin beta-1 chain	Tubb1	0	-23.1616	0.29365
Charged multivesicular body protein 2a	Chmp2a	0	-22.5871	0.288341
Barrier-to-autointegration factor;Barrier-to-autointegration factor, N-terminally processed	Banf1	24.6147	24.6147	0.288279
Protein tweety homolog 3	Ttyh3	20.7872	20.7872	0.285486
T-complex protein 1 subunit beta	Cct2	22.3282	22.3282	0.285466
Serine/threonine-protein phosphatase 2A catalytic subunit alpha isoform;Serine/threonine-protein phosphatase 2A catalytic subunit beta isoform	Ppp2ca;Ppp2cb	0	-21.7319	0.28475
Asparagine--tRNA ligase, cytoplasmic	Nars	20.653	20.653	0.28415
60S ribosomal protein L18a	Rpl18a	23.3343	23.3343	0.283668
Nucleolar RNA helicase 2	Ddx21	21.1352	21.1352	0.281582
Myb-binding protein 1A	Mybbp1a	21.4737	21.4737	0.281273
Podocalyxin	Podxl	0	-21.0251	0.281004
Coronin-1C	Coro1c	20.5369	20.5369	0.280375
SPARC	Sparc	22.436	22.436	0.279911
Actin-binding protein anillin	Anln	0	-21.0514	0.27868
Multifunctional protein ADE2;Phosphoribosylaminoimidazole-succinocarboxamide synthase;Phosphoribosylaminoimidazole carboxylase	Paics	20.896	20.896	0.278527
Ras-related protein Rab-14	Rab14	20.9873	20.9873	0.277476
60S ribosomal protein L18	Rpl18	23.9728	0.971626	0.277414
Protein S100-A10	S100a10	22.6268	0.758005	0.276307
14-3-3 protein eta	Ywhah	24.0321	0.419895	0.276235
Nucleolin	Ncl	20.9931	20.9931	0.273977
Transforming protein RhoA	Rhoa	25.4296	0.229033	0.273916
Heparin cofactor 2	Serpind1	22.313	22.313	0.272378
40S ribosomal protein S5;40S ribosomal protein S5, N-terminally processed	Rps5	20.1318	20.1318	0.270855
ADP-ribosylation factor 1;ADP-ribosylation factor 3;ADP-ribosylation factor 2	Arf1;Arf3;Arf2	25.3556	0.0364132	0.266367
Complement component 1 Q subcomponent-binding protein, mitochondrial	C1qbp	20.9154	20.9154	0.26464
Sodium/potassium-transporting ATPase subunit beta-3	Atp1b3	23.5579	-0.265099	0.264233
Voltage-dependent anion-selective channel protein 1	Vdac1	21.754	21.754	0.262956
Ras-related protein Rab-10	Rab10	0	-21.3048	0.261658
60S ribosomal protein L7a	Rpl7a	23.8034	0.27849	0.260859
ADP/ATP translocase 2;ADP/ATP translocase 2, N-terminally processed	Slc25a5	22.2191	22.2191	0.259378
Calnexin	Canx	22.2627	22.2627	0.258487
Neprilysin	Mme	24.2447	-0.392048	0.254899
Elongation factor Tu, mitochondrial	Tufm	20.1592	20.1592	0.250038
Elongation factor 1-alpha 1	Eef1a1	26.8921	0.370083	0.247681
Ubiquitin-40S ribosomal protein S27a;Ubiquitin;40S ribosomal protein S27a;Ubiquitin-60S ribosomal protein L40;Ubiquitin;60S ribosomal protein L40;Polyubiquitin-B;Ubiquitin;Polyubiquitin-C;Ubiquitin;Ubiquitin-related 1;Ubiquitin-related 2	Rps27a;Uba52;Ubb;Ubc	29.0005	0.401304	0.243509
Vacuolar protein sorting-associated protein VTA1 homolog	Vta1	22.6782	-0.0233059	0.23779
ADP-ribosylation factor 6	Arf6	22.9138	-0.0734615	0.236736
Histone H2A type 1-H;Histone H2A.J;Histone H2A type 1-K;Histone H2A type 1-F;Histone H2A type 3;Histone H2AX	Hist1h2ah;H2afj;Hist1h2ak;Hist1h2af;Hist3h2a;H2afx	24.1581	-0.447388	0.227229
40S ribosomal protein S8	Rps8	24.7859	0.531717	0.214435
Prothrombin;Activation peptide fragment 1;Activation peptide fragment 2;Thrombin light chain;Thrombin heavy chain	F2	23.9481	-0.282749	0.21176
Myoferlin	Myof	25.003	-0.427809	0.202885
14-3-3 protein theta	Ywhaq	22.7967	-0.0265846	0.196378
High affinity cationic amino acid transporter 1	Slc7a1	22.9608	-0.45907	0.195857
Plasma membrane calcium-transporting ATPase 1	Atp2b1	21.9818	0.13302	0.190747
Phosphatidylethanolamine-binding protein 1;Hippocampal cholinergic neurostimulating peptide	Pebp1	23.0575	0.072401	0.188724
Endophilin-A2	Sh3gl1	21.9342	-0.09515	0.187286
Glucose-6-phosphate isomerase	Gpi	22.2685	0.329645	0.184953
60S acidic ribosomal protein P2	Rplp2	23.3042	0.383352	0.181
14-3-3 protein beta/alpha;14-3-3 protein beta/alpha, N-terminally processed	Ywhab	23.9605	0.140812	0.175985
Stress-70 protein, mitochondrial	Hspa9	22.8348	0.449879	0.174572
Epithelial cell adhesion molecule	Epcam	26.7107	-0.384773	0.170441
T-complex protein 1 subunit gamma	Cct3	22.5199	0.0261917	0.159404
F-actin-capping protein subunit alpha-1	Capza1	22.2514	-0.0043869	0.158738
Pigment epithelium-derived factor	Serpinf1	25.6057	-0.0600185	0.158164
Urokinase-type plasminogen activator;Urokinase-type plasminogen activator long chain A;Urokinase-type plasminogen activator short chain A;Urokinase-type plasminogen activator chain B	Plau	25.9813	-0.297815	0.156815
Netrin-1	Ntn1	23.5914	-0.941053	0.155189
A disintegrin and metalloproteinase with thrombospondin motifs 1	Adamts1	24.3452	-0.250708	0.155159
Heat shock protein HSP 90-alpha	Hsp90aa1	24.0718	-0.160357	0.153955
Large neutral amino acids transporter small subunit 1	Slc7a5	23.12	0.145714	0.151734
60S ribosomal protein L9	Rpl9	21.9519	0.577797	0.148984
Annexin A4	Anxa4	24.5502	0.246265	0.130671
40S ribosomal protein S3a	Rps3a	22.8995	0.102085	0.129949
Catenin delta-1	Ctnnd1	24.749	-0.103586	0.127807
Casein kinase II subunit alpha	Csnk2a1	23.4817	0.113735	0.12215
60S ribosomal protein L17	Rpl17	22.9073	0.141577	0.11994
L-lactate dehydrogenase A chain	Ldha	24.3507	0.0592613	0.116415
Junction plakoglobin	Jup	24.0926	-0.0577774	0.115866
Histone H2B type 1-P;Histone H2B type 1-K;Histone H2B type 1-C/E/G;Histone H2B type 2-B;Histone H2B type 1-H;Histone H2B type 1-B;Histone H2B type 1-M;Histone H2B type 1-F/J/L;Histone H2B type 3-A;Histone H2B type 3-B;Histone H2B type 2-E	Hist1h2bp;Hist1h2bk;Hist1h2bc;Hist2h2bb;Hist1h2bh;Hist1h2bb;Hist1h2bm;Hist1h2bf;Hist3h2ba;Hist3h2bb;Hist2h2be	23.9434	1.11206	0.115359
Coagulation factor V;Coagulation factor V heavy chain;Coagulation factor V light chain	F5	21.9695	0.476383	0.113833
Antithrombin-III	Serpinc1	25.0007	-0.327333	0.113442
Cell division control protein 42 homolog	Cdc42	24.2016	0.0186653	0.113052
Charged multivesicular body protein 5	Chmp5	23.0903	0.38843	0.109387
Disintegrin and metalloproteinase domain-containing protein 10	Adam10	22.6772	-0.240387	0.107186
Profilin-1	Pfn1	25.1027	0.028265	0.100687
Rac GTPase-activating protein 1	Racgap1	25.1834	-0.465881	0.0962072
Eukaryotic initiation factor 4A-I;Eukaryotic initiation factor 4A-II;Eukaryotic initiation factor 4A-II, N-terminally processed	Eif4a1;Eif4a2	23.1531	-0.0603256	0.0852091
EH domain-containing protein 4	Ehd4	24.1829	0.176065	0.0776703
60S acidic ribosomal protein P0	Rplp0	23.1898	0.0180855	0.0762623
Choline transporter-like protein 2	Slc44a2	23.8725	0.00300789	0.0671936
Talin-1	Tln1	23.4887	0.051527	0.0632672
60S ribosomal protein L5	Rpl5	22.9068	0.0161438	0.0612844
Tubulin beta-5 chain	Tubb5	24.9192	0.271032	0.0578522
Histone H4	Hist1h4a	25.5702	0.0912075	0.0545274
Pyruvate kinase PKM	Pkm	25.9223	-0.322945	0.0487168
Catenin alpha-1	Ctnna1	25.7328	0.00713158	0.0477569
Filamin-B	Flnb	24.2213	-0.161655	0.0469402
Ras-related C3 botulinum toxin substrate 1;Ras-related C3 botulinum toxin substrate 3;Ras-related C3 botulinum toxin substrate 2	Rac1;Rac3;Rac2	25.5257	0.0604401	0.0369289
BRO1 domain-containing protein BROX	Brox	23.3645	-0.00266838	0.0284255
60S ribosomal protein L13a	Rpl13a	23.3923	1.05587	0.0261322
Charged multivesicular body protein 4b	Chmp4b	24.3423	0.0791874	0.0256714
DnaJ homolog subfamily C member 5	Dnajc5	22.1213	-0.0660133	0.0240287
Kinesin-like protein KIF23	Kif23	25.6662	-0.402466	0.0238005
Tubulointerstitial nephritis antigen-like	Tinagl1	25.0985	0.0691757	0.0234215
Claudin-7	Cldn7	22.626	-1.13212	0.0219789
Insulin-like growth factor-binding protein 7	Igfbp7	22.2286	-0.176456	0.0181254
40S ribosomal protein SA	Rpsa	22.1462	-0.698481	0.0149515
Flotillin-2	Flot2	20.4885	-0.765841	0.0104177
60S ribosomal protein L10a	Rpl10a	21.6595	-0.605045	0.0102488
60S ribosomal protein L28	Rpl28	0	0	0.00968713
MARCKS-related protein	Marcksl1	0	0	0.00805602
Elongation factor 1-delta	Eef1d	0	0	0.00753975
Protein CYR61	Cyr61	22.9336	-0.459921	0.00524325
Cadherin-1;E-Cad/CTF1;E-Cad/CTF2;E-Cad/CTF3	Cdh1	22.1232	-0.248152	0.00500963
Annexin A6	Anxa6	25.4758	0.357143	0.00481348
Serine/threonine-protein phosphatase 2A 65 kDa regulatory subunit A alpha isoform	Ppp2r1a	0	0	0.00453297
Nucleophosmin	Npm1	22.2963	-0.212315	0.00427966
Guanine nucleotide-binding protein subunit beta-2-like 1;Guanine nucleotide-binding protein subunit beta-2-like 1, N-terminally processed	Gnb2l1	23.0547	-0.043066	0.00325142
Ras-related protein Rap-1A	Rap1a	24.1495	0.31856	0.00309928
Aldose reductase	Akr1b1	0	0	0.00304038
Ras-related protein Rab-1B	Rab1b	22.8808	0.162991	0.00282285
GTP-binding nuclear protein Ran;GTP-binding nuclear protein Ran, testis-specific isoform	Ran;Rasl2-9	23.7774	0.143576	0.00263355
Lumican	Lum	22.867	0.210445	0.00228281
Casein kinase II subunit beta	Csnk2b	23.2774	0.134842	0.00224015
Tropomyosin alpha-4 chain	Tpm4	0	0	0.00133831
Ras-related protein Ral-B	Ralb	22.6885	0.0114212	0.00112716
Septin-7	2007-09-01	0	0	0.000978648
40S ribosomal protein S26	Rps26	0	0	0.000960605
40S ribosomal protein S4, X isoform	Rps4x	22.7002	0.212746	0.000520889
AP-2 complex subunit beta	Ap2b1	0	0	6.43434e-05

## Sheet: Bbs6 Serum Fed
Proteins identified in smEVs grown with Serum
T: Protein names	T: Gene names	Intensity KM_BBS6KO	Intensity KM_BBS6KO_x/y_KM_WT	N: -Log Student's T-test p-value KM_BBS6KO_KM_WT		382 Proteins
Paralemmin-3	Palm3	22.9429	22.9429	9.99303
Nectin-2	Pvrl2	22.0666	22.0666	9.76384
Myeloid-associated differentiation marker	Myadm	0	-22.9808	9.39586
Cell surface glycoprotein MUC18	Mcam	22.2412	22.2412	8.87578
Tetraspanin-9	Tspan9	23.5875	23.5875	8.62229
Lethal(2) giant larvae protein homolog 2	Llgl2	21.6222	21.6222	8.49745
Claudin-4	Cldn4	0	-24.7436	8.08533
Interferon-induced transmembrane protein 3	Ifitm3	0	-23.5785	8.02575
EH domain-containing protein 2	Ehd2	0	-22.9479	7.86922
Nck-associated protein 1	Nckap1	20.8128	20.8128	7.8477
Integrin alpha-2	Itga2	0	-21.5839	7.69138
Claudin-3	Cldn3	0	-25.2973	7.67038
Cystatin-C	Cst3	0	-23.4852	7.62982
A-kinase anchor protein 12	Akap12	24.2931	24.2931	7.43898
1-phosphatidylinositol 4,5-bisphosphate phosphodiesterase delta-3	Plcd3	21.6593	21.6593	7.29844
Glutathione S-transferase Mu 1	Gstm1	21.6203	21.6203	7.19634
Calmodulin-like protein 3	Calml3	24.4206	24.4206	7.17365
Tetraspanin-8	Tspan8	22.6271	22.6271	6.83467
Serine protease HTRA1	Htra1	0	-22.9533	6.63863
IgE-binding protein	Iap	0	-23.15	5.30018
Claudin-1	Cldn1	22.0122	-1.94476	4.06292
Rho GDP-dissociation inhibitor 1	Arhgdia	23.4288	-0.40127	3.87619
Alpha-actinin-4	Actn4	26.5047	1.06954	3.75422
MLV-related proviral Env polyprotein;Surface protein;Transmembrane protein		22.0003	-2.84116	3.59879
Ras-related protein R-Ras2	Rras2	25.2031	0.630377	3.47831
Programmed cell death protein 6	Pdcd6	23.8997	1.50523	3.21188
Unconventional myosin-Ic	Myo1c	25.7089	0.345676	3.20775
Keratin, type II cytoskeletal 7	Krt7	22.6892	-1.20268	3.03019
ADP-ribosylation factor 6	Arf6	23.2392	0.251978	2.89015
Actin-related protein 3	Actr3	23.8989	0.648689	2.86393
Prominin-1	Prom1	26.6115	1.77186	2.75543
Alpha-actinin-1	Actn1	25.0781	1.22472	2.70742
Guanine nucleotide-binding protein G(s) subunit alpha isoforms short;Guanine nucleotide-binding protein G(s) subunit alpha isoforms XLas	Gnas	24.7074	0.768682	2.63828
Epidermal growth factor receptor	Egfr	24.0091	0.520334	2.3837
Sodium/potassium-transporting ATPase subunit beta-1	Atp1b1	23.6891	1.02318	2.3279
Plasma membrane calcium-transporting ATPase 1	Atp2b1	21.2759	-0.572886	2.26347
Tropomyosin alpha-3 chain	Tpm3	24.1861	0.745836	2.21689
EH domain-containing protein 4	Ehd4	24.793	0.786135	2.09454
Moesin	Msn	25.2088	-1.37743	2.05444
Actin, cytoplasmic 1;Actin, cytoplasmic 1, N-terminally processed	Actb	30.532	0.423302	2.05392
Immunoglobulin superfamily member 8	Igsf8	23.6598	0.738962	2.00497
Neprilysin	Mme	23.4506	-1.18611	1.95001
Urokinase-type plasminogen activator;Urokinase-type plasminogen activator long chain A;Urokinase-type plasminogen activator short chain A;Urokinase-type plasminogen activator chain B	Plau	25.1577	-1.12145	1.87785
EH domain-containing protein 1	Ehd1	26.7379	0.961988	1.86726
L-lactate dehydrogenase A chain	Ldha	23.8597	-0.431786	1.79049
Destrin	Dstn	23.9361	-0.747498	1.74163
Annexin A6	Anxa6	23.0076	-2.11105	1.73996
Phosphoglycerate kinase 1	Pgk1	23.2274	-0.448257	1.68723
Centrosomal protein of 55 kDa	Cep55	24.0352	-0.551857	1.6079
Cofilin-1	Cfl1	27.9474	0.72192	1.55124
Ras GTPase-activating-like protein IQGAP1	Iqgap1	24.1695	0.666389	1.5475
Keratin, type II cytoskeletal 8	Krt8	23.565	-0.91334	1.5333
DnaJ homolog subfamily C member 5	Dnajc5	22.9253	0.738052	1.49455
Tumor susceptibility gene 101 protein	Tsg101	23.5215	0.536095	1.48073
Ras-related protein Rab-7a	Rab7a	24.0559	-0.278872	1.4442
Claudin-6	Cldn6	25.1407	-0.739271	1.39167
Guanine nucleotide-binding protein G(I)/G(S)/G(T) subunit beta-2	Gnb2	25.1155	0.388405	1.35253
Annexin A1	Anxa1	26.0832	-0.542109	1.29531
Guanine nucleotide-binding protein G(q) subunit alpha	Gnaq	21.9136	0.392809	1.29402
Basal cell adhesion molecule	Bcam	22.8244	0.822994	1.244
Epithelial cell adhesion molecule	Epcam	26.2888	-0.806702	1.18955
Catenin beta-1	Ctnnb1	24.5367	-0.372324	1.11516
4F2 cell-surface antigen heavy chain	Slc3a2	25.096	-0.10659	1.10536
WD repeat-containing protein 1	Wdr1	25.1472	0.24102	1.09773
Actin-related protein 2	Actr2	22.8244	0.455343	1.07636
Ceruloplasmin	Cp	22.7043	-0.793356	1.07555
Filamin-A	Flna	26.0248	0.210337	1.05942
Heat shock protein beta-1	Hspb1	23.9474	1.0326	1.04021
Cathepsin D	Ctsd	22.5637	0.800438	1.02511
Bifunctional purine biosynthesis protein PURH;Phosphoribosylaminoimidazolecarboxamide formyltransferase;IMP cyclohydrolase	Atic	21.6633	-0.240032	1.02391
Lactadherin	Mfge8	26.352	-0.464882	1.00998
14-3-3 protein epsilon	Ywhae	25.9763	0.0923195	1.00531
Tropomyosin alpha-4 chain	Tpm4	23.3416	23.3416	0.994206
Coronin-1C	Coro1c	21.8249	21.8249	0.991132
CD151 antigen	Cd151	23.6184	0.312632	0.990972
Arrestin domain-containing protein 1	Arrdc1	22.3174	22.3174	0.989444
Actin-related protein 2/3 complex subunit 1B	Arpc1b	22.6714	22.6714	0.982399
Thioredoxin reductase 1, cytoplasmic	Txnrd1	21.3942	21.3942	0.98141
Ras-related protein Rab-8A	Rab8a	19.762	19.762	0.970597
Annexin A2	Anxa2	26.6003	-0.783127	0.966842
Lysyl oxidase homolog 4	Loxl4	22.8112	-1.40779	0.96493
Na(+)/H(+) exchange regulatory cofactor NHE-RF1	Slc9a3r1	0	-22.9119	0.953463
Keratin, type I cytoskeletal 18	Krt18	24.1524	-0.896029	0.94908
Translationally-controlled tumor protein	Tpt1	21.4865	21.4865	0.944291
Gap junction alpha-1 protein	Gja1	23.49	23.49	0.941085
Prostaglandin F2 receptor negative regulator	Ptgfrn	23.4681	-1.54968	0.936703
Solute carrier family 12 member 2	Slc12a2	23.0906	23.0906	0.936207
Protein tweety homolog 3	Ttyh3	20.934	20.934	0.935696
Tight junction protein ZO-1	Tjp1	22.534	22.534	0.935106
Hematopoietic progenitor cell antigen CD34	Cd34	0	-23.1012	0.935106
Afadin	Mllt4	21.2445	21.2445	0.935106
Phospholipid scramblase 3	Plscr3	22.2707	22.2707	0.935088
CAD protein;Glutamine-dependent carbamoyl-phosphate synthase;Aspartate carbamoyltransferase;Dihydroorotase	Cad	21.6861	21.6861	0.935082
Synaptic vesicle membrane protein VAT-1 homolog	Vat1	0	-21.8271	0.935079
Disco-interacting protein 2 homolog B	Dip2b	20.902	20.902	0.935054
Metalloreductase STEAP2	Steap2	21.1727	21.1727	0.935053
Glutathione reductase, mitochondrial	Gsr	21.4599	21.4599	0.935035
Drebrin	Dbn1	20.3598	20.3598	0.934959
F-actin-capping protein subunit beta	Capzb	22.0723	22.0723	0.934884
Cation-independent mannose-6-phosphate receptor	Igf2r	0	-22.1495	0.934499
Guanine nucleotide-binding protein G(I)/G(S)/G(O) subunit gamma-12	Gng12	21.3806	21.3806	0.934441
60S ribosomal protein L27a	Rpl27a	23.4585	23.4585	0.934424
Fibulin-2	Fbln2	21.305	21.305	0.93433
Annexin A5	Anxa5	24.9993	-0.656559	0.925036
Ras-related protein Rab-14	Rab14	21.6744	21.6744	0.924137
Osteopontin	Spp1	0	-23.6912	0.917466
Neutral alpha-glucosidase AB	Ganab	21.8846	21.8846	0.909563
Serine/threonine-protein phosphatase 2A 65 kDa regulatory subunit A alpha isoform	Ppp2r1a	21.7673	21.7673	0.906258
Chloride intracellular channel protein 1	Clic1	24.7616	-0.705803	0.904176
Glyceraldehyde-3-phosphate dehydrogenase	Gapdh	26.9994	0.754747	0.901042
Rab GDP dissociation inhibitor beta	Gdi2	23.9802	-0.0889969	0.879152
Complement component 1 Q subcomponent-binding protein, mitochondrial	C1qbp	21.6829	21.6829	0.874659
Guanine nucleotide-binding protein G(i) subunit alpha-2	Gnai2	25.3441	0.187969	0.868763
Serum albumin	Alb	31.5141	-0.640533	0.807486
Septin-2	2002-09-01	22.4449	-0.424932	0.799724
Heat shock protein HSP 90-alpha	Hsp90aa1	24.5102	0.278074	0.796207
Tumor-associated calcium signal transducer 2	Tacstd2	24.9654	0.395905	0.792222
Eukaryotic translation initiation factor 5A-1	Eif5a	22.232	-0.204683	0.789734
Brain-specific angiogenesis inhibitor 1-associated protein 2	Baiap2	22.1325	-0.699371	0.782037
14-3-3 protein gamma;14-3-3 protein gamma, N-terminally processed	Ywhag	23.8083	-0.0975838	0.781505
Vacuolar protein sorting-associated protein VTA1 homolog	Vta1	22.1683	-0.533182	0.778816
Gelsolin	Gsn	24.2924	-0.338196	0.76478
Annexin A3	Anxa3	26.5882	0.756714	0.758484
14-3-3 protein eta	Ywhah	23.4241	-0.188168	0.756685
CD81 antigen	Cd81	26.4487	0.240076	0.755294
Vinculin	Vcl	22.437	-0.555107	0.751697
IST1 homolog	Ist1	24.5139	0.166279	0.747521
Sodium/potassium-transporting ATPase subunit beta-3	Atp1b3	23.2301	-0.592878	0.731024
Syntenin-1	Sdcbp	27.0318	0.0725574	0.713801
Elongation factor 1-alpha 1	Eef1a1	26.9412	0.419163	0.702319
Myosin-9	Myh9	27.3563	-0.143049	0.697325
Glutathione S-transferase P 1;Glutathione S-transferase P 2	Gstp1;Gstp2	22.4588	-0.104277	0.688191
Radixin	Rdx	21.133	-0.758249	0.682486
Integrin beta-4	Itgb4	21.4329	-0.30496	0.662491
Protein S100-A10	S100a10	23.515	1.64617	0.66002
Sodium/potassium-transporting ATPase subunit alpha-1	Atp1a1	26.9025	0.317907	0.652814
Ras-related C3 botulinum toxin substrate 1;Ras-related C3 botulinum toxin substrate 3;Ras-related C3 botulinum toxin substrate 2	Rac1;Rac3;Rac2	25.1852	-0.280107	0.637431
Lipolysis-stimulated lipoprotein receptor	Lsr	23.3479	0.897764	0.621401
F-actin-capping protein subunit alpha-1	Capza1	22.2781	0.0222683	0.572412
Cathepsin L1;Cathepsin L1 heavy chain;Cathepsin L1 light chain	Ctsl	23.011	-0.113871	0.56296
Myristoylated alanine-rich C-kinase substrate	Marcks	21.6602	-2.12244	0.553264
Peroxiredoxin-1	Prdx1	22.6216	-0.0804119	0.553253
Integrin alpha-3;Integrin alpha-3 heavy chain;Integrin alpha-3 light chain	Itga3	27.0096	-0.221491	0.551991
Heat shock cognate 71 kDa protein	Hspa8	27.9565	-0.0709	0.549965
Large neutral amino acids transporter small subunit 1	Slc7a5	22.9099	-0.0644417	0.548661
Triosephosphate isomerase	Tpi1	23.6828	-0.013649	0.548036
Pyruvate kinase PKM	Pkm	25.5788	-0.666462	0.547858
Neuropilin-1	Nrp1	23.1224	1.64749	0.538585
Sodium-coupled neutral amino acid transporter 2	Slc38a2	23.6341	-1.02434	0.531547
Complement C3;Complement C3 beta chain;C3-beta-c;Complement C3 alpha chain;C3a anaphylatoxin;Acylation stimulating protein;Complement C3b alpha chain;Complement C3c alpha chain fragment 1;Complement C3dg fragment;Complement C3g fragment;Complement C3d fragment;Complement C3f fragment;Complement C3c alpha chain fragment 2	C3	25.9772	-0.518538	0.531369
Plexin-B2	Plxnb2	24.7184	0.317701	0.516458
Myoferlin	Myof	24.9892	-0.441605	0.513383
Cartilage oligomeric matrix protein	Comp	23.7469	-0.572681	0.51086
Chloride intracellular channel protein 4	Clic4	21.9354	-1.25489	0.503145
Copine-8	Cpne8	23.8661	1.18273	0.4933
Band 4.1-like protein 5	Epb41l5	22.4574	0.975187	0.488268
14-3-3 protein beta/alpha;14-3-3 protein beta/alpha, N-terminally processed	Ywhab	23.7268	-0.0928631	0.479452
Guanine nucleotide-binding protein G(k) subunit alpha	Gnai3	24.0246	-0.101744	0.476748
Ubiquitin-conjugating enzyme E2 variant 3	Uevld	22.5249	0.824823	0.47393
Multivesicular body subunit 12A	Mvb12a	22.6658	0.551573	0.472365
Cadherin-2	Cdh2	23.04	0.791203	0.471098
60S ribosomal protein L15	Rpl15	23.0471	1.46448	0.470753
Complement C4-B;Complement C4 beta chain;Complement C4 alpha chain;C4a anaphylatoxin;Complement C4 gamma chain	C4b	22.465	-0.882429	0.469855
T-complex protein 1 subunit gamma	Cct3	22.1842	-0.309536	0.469481
Netrin-1	Ntn1	23.2681	-1.2643	0.468778
Syndecan-4	Sdc4	22.9518	-0.873419	0.451856
ADP-ribosylation factor 1;ADP-ribosylation factor 3;ADP-ribosylation factor 2	Arf1;Arf3;Arf2	25.6876	0.368414	0.451707
Endophilin-A2	Sh3gl1	21.5179	-0.511423	0.45152
Dedicator of cytokinesis protein 7	Dock7	29.1264	-0.926962	0.451354
Vacuolar protein sorting-associated protein 37B	Vps37b	21.7506	0.479404	0.45123
Coxsackievirus and adenovirus receptor homolog	Cxadr	22.7876	0.455103	0.450441
Peroxiredoxin-6	Prdx6	23.0763	0.436026	0.450336
Guanine nucleotide-binding protein subunit alpha-11	Gna11	22.6905	0.574472	0.446859
Fatty acid synthase;[Acyl-carrier-protein] S-acetyltransferase;[Acyl-carrier-protein] S-malonyltransferase;3-oxoacyl-[acyl-carrier-protein] synthase;3-oxoacyl-[acyl-carrier-protein] reductase;3-hydroxyacyl-[acyl-carrier-protein] dehydratase;Enoyl-[acyl-carrier-protein] reductase;Oleoyl-[acyl-carrier-protein] hydrolase	Fasn	21.9977	0.777208	0.446168
Ras-related protein Rab-1B	Rab1b	23.0017	0.283813	0.446048
Serine/threonine-protein phosphatase PP1-alpha catalytic subunit	Ppp1ca	23.0232	0.642159	0.444354
14-3-3 protein theta	Ywhaq	22.516	-0.307262	0.443861
Ferritin heavy chain;Ferritin heavy chain, N-terminally processed	Fth1	23.2156	-1.25631	0.440752
Charged multivesicular body protein 5	Chmp5	22.5849	-0.116962	0.440478
Tetraspanin-14	Tspan14	20.7617	-0.567026	0.439262
Protein disulfide-isomerase	P4hb	21.8217	-1.04889	0.438796
CD82 antigen	Cd82	23.2667	-0.672684	0.435158
Vacuolar protein sorting-associated protein 37C	Vps37c	21.6403	0.215216	0.435111
Ezrin	Ezr	23.8397	-0.164824	0.434966
Heat shock protein 105 kDa	Hsph1	21.5092	0.108374	0.433582
Citron Rho-interacting kinase	Cit	22.7605	0.799484	0.433099
Cytoplasmic FMR1-interacting protein 1	Cyfip1	21.6793	0.077301	0.431895
Ras-related protein Ral-B	Ralb	22.8902	0.213165	0.431584
Glucose-6-phosphate isomerase	Gpi	21.924	-0.0148602	0.429213
GTP-binding nuclear protein Ran;GTP-binding nuclear protein Ran, testis-specific isoform	Ran;Rasl2-9	23.622	-0.011797	0.428534
GTPase HRas;GTPase HRas, N-terminally processed;GTPase NRas;GTPase KRas;GTPase KRas, N-terminally processed	Hras;Nras;Kras	22.7076	0.0611153	0.427409
Sodium bicarbonate transporter-like protein 11	Slc4a11	0	0	0.427243
Barrier-to-autointegration factor;Barrier-to-autointegration factor, N-terminally processed	Banf1	0	0	0.427243
Signal transducing adapter molecule 2	Stam2	0	0	0.427243
Protein S100-A6	S100a6	0	0	0.427243
Follistatin	Fst	0	0	0.427243
60S ribosomal protein L18a	Rpl18a	0	0	0.427243
Equilibrative nucleoside transporter 1	Slc29a1	0	0	0.427243
Coronin-1B	Coro1b	0	0	0.427243
Lumican	Lum	23.2634	0.606871	0.424608
Ras-related protein Rap-1A	Rap1a	23.9467	0.115789	0.424439
60S ribosomal protein L7	Rpl7	22.9002	0.587978	0.423919
60S ribosomal protein L14	Rpl14	22.8598	0.0929413	0.422485
Ubiquitin-40S ribosomal protein S27a;Ubiquitin;40S ribosomal protein S27a;Ubiquitin-60S ribosomal protein L40;Ubiquitin;60S ribosomal protein L40;Polyubiquitin-B;Ubiquitin;Polyubiquitin-C;Ubiquitin;Ubiquitin-related 1;Ubiquitin-related 2	Rps27a;Uba52;Ubb;Ubc	28.2752	-0.324022	0.421084
Major vault protein	Mvp	23.6074	-0.00990105	0.420792
10 kDa heat shock protein, mitochondrial	Hspe1	23.3823	0.388939	0.420713
78 kDa glucose-regulated protein	Hspa5	23.9795	-0.384182	0.420703
Flotillin-1	Flot1	21.527	-0.313904	0.420195
Nucleosome assembly protein 1-like 1	Nap1l1	22.5919	0.118595	0.418669
Regucalcin	Rgn	23.1672	0.206329	0.417758
Ras-related protein Rab-5C	Rab5c	23.2079	-0.0987225	0.41654
Transferrin receptor protein 1	Tfrc	22.2439	-0.00790596	0.413521
Integrin alpha-6;Integrin alpha-6 heavy chain;Integrin alpha-6 light chain	Itga6	21.9679	0.011652	0.413073
60S ribosomal protein L6	Rpl6	22.1618	-0.073431	0.412593
T-complex protein 1 subunit alpha	Tcp1	21.8871	0.0125885	0.412474
Guanine nucleotide-binding protein subunit beta-2-like 1;Guanine nucleotide-binding protein subunit beta-2-like 1, N-terminally processed	Gnb2l1	22.9605	-0.13723	0.412417
40S ribosomal protein S9	Rps9	22.4602	0.317179	0.41227
Claudin-7	Cldn7	23.5507	-0.20742	0.407743
Prothrombin;Activation peptide fragment 1;Activation peptide fragment 2;Thrombin light chain;Thrombin heavy chain	F2	23.9825	-0.248308	0.405968
Neuronal proto-oncogene tyrosine-protein kinase Src	Src	22.7429	-0.200832	0.404814
Protein regulator of cytokinesis 1	Prc1	22.0442	0.0606709	0.404491
Galectin-1	Lgals1	24.7526	-0.0825253	0.402601
Nucleophosmin	Npm1	22.4683	-0.0403061	0.400328
40S ribosomal protein S3	Rps3	22.8144	-0.356785	0.399849
Integrin beta-1	Itgb1	27.0156	-0.202539	0.391471
Transitional endoplasmic reticulum ATPase	Vcp	25.4538	-0.210402	0.389519
40S ribosomal protein SA	Rpsa	22.4269	-0.417709	0.388886
Calumenin	Calu	20.2371	0.0347347	0.386458
60S ribosomal protein L18	Rpl18	23.4193	0.418127	0.3824
Tubulin beta-1 chain	Tubb1	22.8661	-0.295452	0.381678
Clathrin heavy chain 1	Cltc	25.1823	0.200499	0.377894
Heterogeneous nuclear ribonucleoprotein U	Hnrnpu	22.1502	-0.190361	0.372554
Peptidyl-prolyl cis-trans isomerase A;Peptidyl-prolyl cis-trans isomerase A, N-terminally processed	Ppia	26.0703	0.274517	0.366654
Inter-alpha-trypsin inhibitor heavy chain H2	Itih2	26.2261	-0.310802	0.364583
Insulin-like growth factor-binding protein 7	Igfbp7	21.936	-0.46907	0.358786
Histone H4	Hist1h4a	26.3769	0.897942	0.357989
Reticulon-4	Rtn4	22.0842	-1.01212	0.356505
Tubulin beta-4B chain;Tubulin beta-4A chain	Tubb4b;Tubb4a	26.1551	-0.19632	0.349469
Antithrombin-III	Serpinc1	25.5568	0.228836	0.347587
Transforming protein RhoA	Rhoa	25.0566	-0.143923	0.334101
Cadherin-1;E-Cad/CTF1;E-Cad/CTF2;E-Cad/CTF3	Cdh1	0	-22.3714	0.319075
Talin-1	Tln1	23.4395	0.0022831	0.318957
Tissue factor	F3	0	-22.9103	0.312297
Annexin A7	Anxa7	0	-21.4432	0.310874
60S ribosomal protein L28	Rpl28	22.1264	22.1264	0.305792
Glypican-1;Secreted glypican-1	Gpc1	0	-22.1744	0.304227
Stress-induced-phosphoprotein 1	Stip1	21.6853	21.6853	0.301929
Nuclease-sensitive element-binding protein 1	Ybx1	21.0884	21.0884	0.300941
40S ribosomal protein S26	Rps26	22.5942	22.5942	0.299215
Ras-related protein Rab-11B;Ras-related protein Rab-11A	Rab11b;Rab11a	23.4987	23.4987	0.298729
Elongation factor 1-delta	Eef1d	21.5563	21.5563	0.297581
CD9 antigen	Cd9	0	-24.6845	0.295676
Aldose reductase	Akr1b1	21.9194	21.9194	0.294944
LIM and SH3 domain protein 1	Lasp1	20.9638	20.9638	0.294361
Phosphoserine aminotransferase	Psat1	22.1356	22.1356	0.293245
Septin-7	2007-09-01	22.2869	22.2869	0.292116
Plectin	Plec	0	-20.897	0.290053
60S ribosomal protein L4	Rpl4	23.8516	0.254274	0.289396
Podocalyxin	Podxl	0	-21.0251	0.288594
MARCKS-related protein	Marcksl1	21.1003	21.1003	0.287692
Flotillin-2	Flot2	0	-21.2543	0.287222
Charged multivesicular body protein 2a	Chmp2a	0	-22.5871	0.285977
AP-2 complex subunit beta	Ap2b1	21.0767	21.0767	0.28581
Nucleolin	Ncl	21.1203	21.1203	0.284641
Suppressor of tumorigenicity 14 protein homolog	St14	0	-21.7608	0.284395
Stress-70 protein, mitochondrial	Hspa9	23.5324	1.14753	0.283683
60S ribosomal protein L9	Rpl9	22.2071	0.83297	0.282513
Thrombospondin-4	Thbs4	22.6647	0.000955582	0.281141
T-complex protein 1 subunit beta	Cct2	22.16	22.16	0.280681
Ras-related protein Rap-1b	Rap1b	22.5348	22.5348	0.280461
Serine/threonine-protein phosphatase 2A catalytic subunit alpha isoform;Serine/threonine-protein phosphatase 2A catalytic subunit beta isoform	Ppp2ca;Ppp2cb	0	-21.7319	0.279718
60S ribosomal protein L10a	Rpl10a	0	-22.2645	0.278586
Asparagine--tRNA ligase, cytoplasmic	Nars	20.2164	20.2164	0.27773
40S ribosomal protein S11	Rps11	22.1052	22.1052	0.275549
Profilin-1	Pfn1	25.1192	0.0447865	0.271539
Voltage-dependent anion-selective channel protein 1	Vdac1	22.1193	22.1193	0.269687
Histone H2B type 1-P;Histone H2B type 1-K;Histone H2B type 1-C/E/G;Histone H2B type 2-B;Histone H2B type 1-H;Histone H2B type 1-B;Histone H2B type 1-M;Histone H2B type 1-F/J/L;Histone H2B type 3-A;Histone H2B type 3-B;Histone H2B type 2-E	Hist1h2bp;Hist1h2bk;Hist1h2bc;Hist2h2bb;Hist1h2bh;Hist1h2bb;Hist1h2bm;Hist1h2bf;Hist3h2ba;Hist3h2bb;Hist2h2be	24.6531	1.82169	0.267206
Heparin cofactor 2	Serpind1	22.1248	22.1248	0.267105
Ras-related protein Rab-10	Rab10	0	-21.3048	0.266903
Eukaryotic initiation factor 4A-I;Eukaryotic initiation factor 4A-II;Eukaryotic initiation factor 4A-II, N-terminally processed	Eif4a1;Eif4a2	23.1151	-0.0982971	0.256948
Heat shock 70 kDa protein 1A;Heat shock 70 kDa protein 1B	Hspa1a;Hspa1b	23.1586	23.1586	0.255321
Choline transporter-like protein 2	Slc44a2	23.6433	-0.226194	0.251311
Tenascin	Tnc	21.4862	21.4862	0.245912
Disintegrin and metalloproteinase domain-containing protein 10	Adam10	22.8661	-0.0514946	0.242917
Collagen alpha-1(XVIII) chain;Endostatin	Col18a1	24.7278	0.151922	0.237123
Catenin delta-1	Ctnnd1	24.761	-0.0916634	0.218713
T-complex protein 1 subunit theta	Cct8	22.1934	-0.0377064	0.218321
Charged multivesicular body protein 4b	Chmp4b	23.7537	-0.509443	0.2163
40S ribosomal protein S2	Rps2	22.3809	0.594902	0.215521
60 kDa heat shock protein, mitochondrial	Hspd1	23.9465	0.00285912	0.20864
Tubulin alpha-4A chain	Tuba4a	26.2086	0.0276089	0.205956
60S ribosomal protein L7a	Rpl7a	23.4859	-0.0390091	0.202882
Malate dehydrogenase, mitochondrial	Mdh2	24.3552	0.0257053	0.201095
Calpain-5	Capn5	24.7954	-0.00677109	0.190591
Alpha-2-macroglobulin-P	A2mp	28.3926	-0.68919	0.190122
Aspartate aminotransferase, mitochondrial	Got2	23.4544	0.326406	0.18119
Retinoic acid-induced protein 3	Gprc5a	25.5152	0.0955715	0.180412
Junction plakoglobin	Jup	23.9754	-0.175076	0.168894
60S ribosomal protein L3	Rpl3	23.2531	0.127092	0.150546
Annexin A4	Anxa4	23.911	-0.392849	0.149638
FERM, RhoGEF and pleckstrin domain-containing protein 1	Farp1	22.3932	-0.0290909	0.144518
60S ribosomal protein L17	Rpl17	22.4018	-0.363894	0.143358
Endoplasmin	Hsp90b1	23.6227	0.151556	0.140129
40S ribosomal protein S4, X isoform	Rps4x	23.0312	0.543825	0.126114
Vacuolar protein sorting-associated protein 28 homolog	Vps28	22.7121	-0.241041	0.124073
60S acidic ribosomal protein P2	Rplp2	22.897	-0.0238495	0.12301
40S ribosomal protein S3a	Rps3a	23.1901	0.392693	0.121273
Tubulin alpha-1C chain	Tuba1c	25.2282	-0.0156231	0.119071
Basement membrane-specific heparan sulfate proteoglycan core protein;Endorepellin;LG3 peptide	Hspg2	28.7504	0.498791	0.119065
Pigment epithelium-derived factor	Serpinf1	25.7347	0.0689583	0.117578
Elongation factor 1-gamma	Eef1g	23.2614	0.0229092	0.110982
Elongation factor 2	Eef2	25.2064	0.0250721	0.107908
Laminin subunit alpha-5	Lama5	22.5014	0.0111465	0.105554
Phosphatidylethanolamine-binding protein 1;Hippocampal cholinergic neurostimulating peptide	Pebp1	23.1015	0.116377	0.0999851
Catenin alpha-1	Ctnna1	25.7089	-0.0167885	0.0955038
Histone H2A type 1-H;Histone H2A.J;Histone H2A type 1-K;Histone H2A type 1-F;Histone H2A type 3;Histone H2AX	Hist1h2ah;H2afj;Hist1h2ak;Hist1h2af;Hist3h2a;H2afx	24.7519	0.146437	0.0890003
Calreticulin	Calr	23.7783	-0.199011	0.0866187
Heat shock protein HSP 90-beta	Hsp90ab1	26.9987	0.551907	0.0809848
Junctional adhesion molecule A	F11r	23.3988	-0.0240612	0.0803286
Laminin subunit beta-1	Lamb1	22.681	0.422358	0.0758413
ATP synthase subunit alpha, mitochondrial	Atp5a1	23.8455	0.114185	0.0716437
Coagulation factor V;Coagulation factor V heavy chain;Coagulation factor V light chain	F5	21.7395	0.246296	0.0698637
High affinity cationic amino acid transporter 1	Slc7a1	23.0481	-0.37171	0.0652462
Ferritin light chain 1;Ferritin light chain 2	Ftl1;Ftl2	24.9394	-0.380219	0.0647826
Cell division control protein 42 homolog	Cdc42	24.1286	-0.0542622	0.0565749
BRO1 domain-containing protein BROX	Brox	23.1845	-0.182743	0.0549259
Agrin;Agrin N-terminal 110 kDa subunit;Agrin C-terminal 110 kDa subunit;Agrin C-terminal 90 kDa fragment;Agrin C-terminal 22 kDa fragment	Agrn	22.5291	-0.178471	0.0504308
Guanine nucleotide-binding protein G(I)/G(S)/G(T) subunit beta-1	Gnb1	25.3989	-0.102634	0.044402
Fibulin-1	Fbln1	23.8081	-0.0135899	0.0441009
14-3-3 protein zeta/delta	Ywhaz	25.4436	-0.0892143	0.0427132
A disintegrin and metalloproteinase with thrombospondin motifs 1	Adamts1	25.0317	0.43581	0.0418519
Brain acid soluble protein 1	Basp1	25.2213	0.0184841	0.0415934
Tubulointerstitial nephritis antigen-like	Tinagl1	25.0771	0.0477753	0.0404497
Kinesin-like protein KIF23	Kif23	26.3422	0.273552	0.0324094
Programmed cell death 6-interacting protein	Pdcd6ip	26.9721	-0.234165	0.027895
Ephrin type-A receptor 2	Epha2	24.2919	0.0174541	0.026816
40S ribosomal protein S8	Rps8	24.1682	-0.0859318	0.0253022
Casein kinase II subunit alpha	Csnk2a1	23.235	-0.132982	0.0240694
60S acidic ribosomal protein P0	Rplp0	23.1311	-0.0406456	0.0210131
Nucleoside diphosphate kinase B	Nme2	23.4995	-0.346462	0.02029
Fibronectin;Anastellin	Fn1	31.9632	-0.26227	0.0197332
Band 4.1-like protein 2	Epb41l2	21.38	-0.916792	0.0195148
Laminin subunit gamma-1	Lamc1	22.4179	0.152508	0.01932
Actin-binding protein anillin	Anln	20.1234	-0.928005	0.0190995
Tubulin beta-5 chain	Tubb5	25.071	0.422779	0.0160287
Basigin	Bsg	24.677	0.0204754	0.0148426
Rac GTPase-activating protein 1	Racgap1	25.7282	0.0789223	0.0128
ATP synthase subunit beta, mitochondrial	Atp5b	24.2937	-0.0695705	0.0127813
Thrombospondin-1	Thbs1	25.9504	-0.285852	0.0125126
ADP/ATP translocase 2;ADP/ATP translocase 2, N-terminally processed	Slc25a5	0	0	0.0122034
Vacuolar protein sorting-associated protein 4B	Vps4b	24.0474	-0.000915527	0.0120205
60S ribosomal protein L13a	Rpl13a	22.1659	-0.170559	0.011855
Acid sphingomyelinase-like phosphodiesterase 3b	Smpdl3b	22.058	-0.640799	0.0109457
Kinesin-like protein KIF14	Kif14	22.7122	0.40608	0.0103131
60S ribosomal protein L5	Rpl5	22.9514	0.0607796	0.0102016
Protein disulfide-isomerase A3	Pdia3	22.8171	-0.191553	0.00935289
Plasminogen;Plasmin heavy chain A;Activation peptide;Angiostatin;Plasmin heavy chain A, short form;Plasmin light chain B	Plg	23.4096	-0.23387	0.00913603
T-complex protein 1 subunit delta	Cct4	0	0	0.00861366
Calnexin	Canx	0	0	0.00796194
Filamin-B	Flnb	24.0958	-0.287121	0.0076743
Monocarboxylate transporter 1	Slc16a1	22.6578	0.0728645	0.00690391
Importin subunit beta-1	Kpnb1	21.7355	-0.397913	0.00679231
Syntaxin-binding protein 2	Stxbp2	0	0	0.00607004
DnaJ homolog subfamily A member 1	Dnaja1	21.5553	-0.221657	0.00575586
Elongation factor Tu, mitochondrial	Tufm	0	0	0.00567257
Nucleolar RNA helicase 2	Ddx21	0	0	0.00548334
Protein CYR61	Cyr61	23.3313	-0.0622025	0.00435492
T-complex protein 1 subunit zeta	Cct6a	0	0	0.00403072
Kin of IRRE-like protein 1	Kirrel	21.8828	0.0230522	0.00399442
Integrin-linked protein kinase	Ilk	0	0	0.00386678
SPARC	Sparc	0	0	0.00361151
Casein kinase II subunit beta	Csnk2b	22.9448	-0.197733	0.00331679
Hepatocyte growth factor-regulated tyrosine kinase substrate	Hgs	0	0	0.00317967
CD2-associated protein	Cd2ap	21.4631	0.0173187	0.00305861
Multifunctional protein ADE2;Phosphoribosylaminoimidazole-succinocarboxamide synthase;Phosphoribosylaminoimidazole carboxylase	Paics	0	0	0.00288637
Myb-binding protein 1A	Mybbp1a	0	0	0.00235555
G-protein coupled receptor family C group 5 member C	Gprc5c	22.6914	-0.299826	0.00174508
40S ribosomal protein S5;40S ribosomal protein S5, N-terminally processed	Rps5	0	0	0.00165829
40S ribosomal protein S6	Rps6	23.1065	-0.131273	0.00146775
Tight junction protein ZO-2	Tjp2	21.8258	0.0536118	0.00130858
Epidermal growth factor receptor kinase substrate 8	Eps8	0	0	0.00121377
Long-chain-fatty-acid--CoA ligase 4	Acsl4	0	0	0.000565721
60S ribosomal protein L10;60S ribosomal protein L10-like	Rpl10;Rpl10l	22.3514	-0.462017	6.78724e-05
