# Supplementary material for: Bardet-Biedl syndrome proteins modulate the release of bioactive extracellular vesicles
Source: Nat Commun. 2021 Sep 27;12:5671. doi: 10.1038/s41467-021-25929-1 (PMC8476602; doi:10.1038/s41467-021-25929-1)
Supplement: Supplementary file 5 — Supplementary Data 3 [file 41467_2021_25929_MOESM5_ESM.xlsx]

## Sheet: WT lgEVs
Proteins identified in lgEVs Serum Starved
T: Majority protein IDs	T: Protein names	T: Gene names	N: -Log Student's T-test p-value WT_lgEVs_Medium_only_lgEVs	WT_lgEVs_x/y_Medium_only_lgEVs
P62805	Histone H4	HIST1H4A	3.09682	547760000
P08238	Heat shock protein HSP 90-beta	HSP90AB1	9.70616	491825000
P11142	Heat shock cognate 71 kDa protein	HSPA8	2.88546	407125000
P23528	Cofilin-1	CFL1	11.6202	335090000
Q93077;Q7L7L0;P04908	Histone H2A type 1-C;Histone H2A type 3;Histone H2A type 1-B/E	HIST1H2AC;HIST3H2A;HIST1H2AB	9.3462	301070000
Q71U36;Q13748;Q6PEY2	Tubulin alpha-1A chain;Tubulin alpha-3C/D chain;Tubulin alpha-3E chain	TUBA1A;TUBA3C;TUBA3E	3.09705	293300000
P11021	78 kDa glucose-regulated protein	HSPA5	2.73837	244550000
P21333	Filamin-A	FLNA	12.6981	204965000
P10809	60 kDa heat shock protein, mitochondrial	HSPD1	9.44339	200810000
Q99880;Q99879;Q99877;Q93079;Q5QNW6;P62807;P58876;P57053;O60814;Q8N257;Q16778;P33778;P23527;P06899;Q96A08	Histone H2B type 1-L;Histone H2B type 1-M;Histone H2B type 1-N;Histone H2B type 1-H;Histone H2B type 2-F;Histone H2B type 1-C/E/F/G/I;Histone H2B type 1-D;Histone H2B type F-S;Histone H2B type 1-K;Histone H2B type 3-B;Histone H2B type 2-E;Histone H2B type 1-B;Histone H2B type 1-O;Histone H2B type 1-J;Histone H2B type 1-A	HIST1H2BL;HIST1H2BM;HIST1H2BN;HIST1H2BH;HIST2H2BF;HIST1H2BC;HIST1H2BD;H2BFS;HIST1H2BK;HIST3H2BB;HIST2H2BE;HIST1H2BB;HIST1H2BO;HIST1H2BJ;HIST1H2BA	2.55629	199766000
P62937	Peptidyl-prolyl cis-trans isomerase A;Peptidyl-prolyl cis-trans isomerase A, N-terminally processed	PPIA	11.1806	188635000
P40926	Malate dehydrogenase, mitochondrial	MDH2	10.9686	181150000
P08758	Annexin A5	ANXA5	10.2542	168650000
P25705	ATP synthase subunit alpha, mitochondrial	ATP5A1	10.5636	152270000
P12814	Alpha-actinin-1	ACTN1	11.4683	144520000
P38646	Stress-70 protein, mitochondrial	HSPA9	9.91893	141750000
P84243	Histone H3.3	H3F3A	9.27746	124610000
O75369	Filamin-B	FLNB	10.8743	118765000
P14618	Pyruvate kinase PKM	PKM	2.45711	117105000
P12429	Annexin A3	ANXA3	10.5536	110530000
P22626	Heterogeneous nuclear ribonucleoproteins A2/B1	HNRNPA2B1	11.1188	110232000
P10412;P16403;P16402	Histone H1.4;Histone H1.2;Histone H1.3	HIST1H1E;HIST1H1C;HIST1H1D	9.43741	108432000
P26038	Moesin	MSN	10.1778	107494000
P62258	14-3-3 protein epsilon	YWHAE	9.06418	104285000
P13639	Elongation factor 2	EEF2	10.3311	103115000
P63104	14-3-3 protein zeta/delta	YWHAZ	9.25964	102276000
P27797	Calreticulin	CALR	12.4266	93140600
Q00610	Clathrin heavy chain 1	CLTC	9.47957	92957000
P04083	Annexin A1	ANXA1	10.256	90359000
P06753	Tropomyosin alpha-3 chain	TPM3	9.64533	89706000
P07900	Heat shock protein HSP 90-alpha	HSP90AA1	9.31903	89306000
P68133;P68032;P63267;P62736	Actin, alpha skeletal muscle;Actin, alpha cardiac muscle 1;Actin, gamma-enteric smooth muscle;Actin, aortic smooth muscle	ACTA1;ACTC1;ACTG2;ACTA2	1.91798	89233400
P14625	Endoplasmin	HSP90B1	9.60878	83283500
Q02241	Kinesin-like protein KIF23	KIF23	9.98085	83019000
P00558	Phosphoglycerate kinase 1	PGK1	10.935	80738000
P55072	Transitional endoplasmic reticulum ATPase	VCP	10.4872	75243000
P63244	Guanine nucleotide-binding protein subunit beta-2-like 1;Guanine nucleotide-binding protein subunit beta-2-like 1, N-terminally processed	GNB2L1	12.0508	74374600
P60174	Triosephosphate isomerase	TPI1	2.63591	73547400
P60842	Eukaryotic initiation factor 4A-I	EIF4A1	9.97912	72094000
P08865	40S ribosomal protein SA	RPSA	13.0166	70703500
Q9NZM1	Myoferlin	MYOF	9.80688	69315000
O43707	Alpha-actinin-4	ACTN4	11.5124	68642500
P09651;Q32P51	Heterogeneous nuclear ribonucleoprotein A1;Heterogeneous nuclear ribonucleoprotein A1, N-terminally processed;Heterogeneous nuclear ribonucleoprotein A1-like 2	HNRNPA1;HNRNPA1L2	10.7545	65586400
P02545	Prelamin-A/C;Lamin-A/C	LMNA	10.7122	62400500
P61604	10 kDa heat shock protein, mitochondrial	HSPE1	8.55844	57699500
P04075	Fructose-bisphosphate aldolase A	ALDOA	12.0996	55152500
P35580	Myosin-10	MYH10	11.541	55062500
P26641	Elongation factor 1-gamma	EEF1G	10.0766	54412000
P18669	Phosphoglycerate mutase 1	PGAM1	9.15926	52887500
Q15149	Plectin	PLEC	9.05615	51972000
P62241	40S ribosomal protein S8	RPS8	10.7389	51630500
P19338	Nucleolin	NCL	10.4102	51057500
P62826	GTP-binding nuclear protein Ran	RAN	11.1225	50066000
P60660	Myosin light polypeptide 6	MYL6	12.132	49689500
O75083	WD repeat-containing protein 1	WDR1	11.7904	48990000
P06748	Nucleophosmin	NPM1	10.6595	48149000
Q09666	Neuroblast differentiation-associated protein AHNAK	AHNAK	10.7528	46492500
P19105;O14950;P24844	Myosin regulatory light chain 12A;Myosin regulatory light chain 12B;Myosin regulatory light polypeptide 9	MYL12A;MYL12B;MYL9	9.54568	45577500
O43175	D-3-phosphoglycerate dehydrogenase	PHGDH	10.4732	44864000
P21796	Voltage-dependent anion-selective channel protein 1	VDAC1	8.16187	44590500
P61981	14-3-3 protein gamma;14-3-3 protein gamma, N-terminally processed	YWHAG	9.02185	44529000
Q06830	Peroxiredoxin-1	PRDX1	2.23651	44122500
P45880	Voltage-dependent anion-selective channel protein 2	VDAC2	8.54488	43335000
P07237	Protein disulfide-isomerase	P4HB	10.9099	40703500
P51991	Heterogeneous nuclear ribonucleoprotein A3	HNRNPA3	11.1471	39325000
Q00839	Heterogeneous nuclear ribonucleoprotein U	HNRNPU	10.4357	38612500
P30101	Protein disulfide-isomerase A3	PDIA3	11.2719	38482500
Q01105;P0DME0	Protein SET;Protein SETSIP	SET;SETSIP	9.49957	38097000
P23396	40S ribosomal protein S3	RPS3	12.1283	37658500
P05141	ADP/ATP translocase 2;ADP/ATP translocase 2, N-terminally processed	SLC25A5	7.01496	37591500
P08133	Annexin A6	ANXA6	10.2169	36029000
P68371;P04350	Tubulin beta-4B chain;Tubulin beta-4A chain	TUBB4B;TUBB4A	10.5068	35906000
P67936	Tropomyosin alpha-4 chain	TPM4	9.24155	35612500
P11940	Polyadenylate-binding protein 1	PABPC1	11.4225	35140500
P60981	Destrin	DSTN	11.3147	33986500
P00505	Aspartate aminotransferase, mitochondrial	GOT2	10.0309	32848000
P62424	60S ribosomal protein L7a	RPL7A	9.59584	32151000
Q13162	Peroxiredoxin-4	PRDX4	12.1982	32017500
P05023	Sodium/potassium-transporting ATPase subunit alpha-1	ATP1A1	11.4448	30341000
Q9Y277	Voltage-dependent anion-selective channel protein 3	VDAC3	8.51018	30141500
P55060	Exportin-2	CSE1L	11.4034	29048000
P67809	Nuclease-sensitive element-binding protein 1	YBX1	10.1995	28041500
P62888	60S ribosomal protein L30	RPL30	10.7889	27812000
P31943	Heterogeneous nuclear ribonucleoprotein H;Heterogeneous nuclear ribonucleoprotein H, N-terminally processed	HNRNPH1	10.5925	27260000
P25398	40S ribosomal protein S12	RPS12	11.1288	27208000
P22392;O60361	Nucleoside diphosphate kinase B;Putative nucleoside diphosphate kinase	NME2;NME2P1	15.621	27026000
P61247	40S ribosomal protein S3a	RPS3A	9.55414	26819500
O00299	Chloride intracellular channel protein 1	CLIC1	9.6454	26605500
P05388;Q8NHW5	60S acidic ribosomal protein P0;60S acidic ribosomal protein P0-like	RPLP0;RPLP0P6	10.0546	26343500
Q15019	Septin-2	2002-09-01	11.486	26264500
P39023	60S ribosomal protein L3	RPL3	9.33708	26235000
P63241;Q6IS14	Eukaryotic translation initiation factor 5A-1;Eukaryotic translation initiation factor 5A-1-like	EIF5A;EIF5AL1	2.27189	26031000
P61978	Heterogeneous nuclear ribonucleoprotein K	HNRNPK	12.1597	25941500
P29401	Transketolase	TKT	13.2856	25928000
Q04917	14-3-3 protein eta	YWHAH	9.04514	25897000
P84085	ADP-ribosylation factor 5	ARF5	11.1672	25754000
P09382	Galectin-1	LGALS1	1.92058	25586500
P68366	Tubulin alpha-4A chain	TUBA4A	9.59358	25214500
P61353	60S ribosomal protein L27	RPL27	8.63156	25078500
P09525	Annexin A4	ANXA4	12.6046	25046500
P35232	Prohibitin	PHB	7.79409	24995000
Q13813	Spectrin alpha chain, non-erythrocytic 1	SPTAN1	9.8597	24772000
P09429;B2RPK0	High mobility group protein B1;Putative high mobility group protein B1-like 1	HMGB1;HMGB1P1	8.62824	24755000
P31946	14-3-3 protein beta/alpha;14-3-3 protein beta/alpha, N-terminally processed	YWHAB	9.29912	24584500
P09493	Tropomyosin alpha-1 chain	TPM1	8.09847	24569500
Q71UI9;P0C0S5	Histone H2A.V;Histone H2A.Z	H2AFV;H2AFZ	10.6432	24242000
P62753	40S ribosomal protein S6	RPS6	9.74922	23815000
P50990	T-complex protein 1 subunit theta	CCT8	10.3289	23755000
P36578	60S ribosomal protein L4	RPL4	10.1741	23566000
P31948	Stress-induced-phosphoprotein 1	STIP1	9.56396	23440000
P17987	T-complex protein 1 subunit alpha	TCP1	10.5989	23295500
P62136	Serine/threonine-protein phosphatase PP1-alpha catalytic subunit	PPP1CA	10.1564	22388500
O60506	Heterogeneous nuclear ribonucleoprotein Q	SYNCRIP	9.20348	22095500
P49368	T-complex protein 1 subunit gamma	CCT3	8.86643	21821500
O14578	Citron Rho-interacting kinase	CIT	10.1815	21741000
Q99798	Aconitate hydratase, mitochondrial	ACO2	8.72836	21572000
P00367;P49448	Glutamate dehydrogenase 1, mitochondrial;Glutamate dehydrogenase 2, mitochondrial	GLUD1;GLUD2	1.91963	21498500
P46777	60S ribosomal protein L5	RPL5	11.4558	21367000
P50454	Serpin H1	SERPINH1	8.70803	21329500
P00338	L-lactate dehydrogenase A chain	LDHA	10.0357	21251000
P78371	T-complex protein 1 subunit beta	CCT2	8.19889	21211500
Q14974	Importin subunit beta-1	KPNB1	9.73438	21204500
P50213	Isocitrate dehydrogenase [NAD] subunit alpha, mitochondrial	IDH3A	8.05387	21203000
P27348	14-3-3 protein theta	YWHAQ	8.89402	21025000
P15880	40S ribosomal protein S2	RPS2	7.80377	20736500
P30050	60S ribosomal protein L12	RPL12	10.1562	20675500
P62917	60S ribosomal protein L8	RPL8	1.92066	20516500
P62701;P22090	40S ribosomal protein S4, X isoform;40S ribosomal protein S4, Y isoform 1	RPS4X;RPS4Y1	10.2971	20274000
P61158	Actin-related protein 3	ACTR3	8.53525	20272000
P62879	Guanine nucleotide-binding protein G(I)/G(S)/G(T) subunit beta-2	GNB2	11.154	20248500
Q92598	Heat shock protein 105 kDa	HSPH1	9.00544	20078000
Q9H0H5	Rac GTPase-activating protein 1	RACGAP1	10.3832	19777500
Q9NVA2	Septin-11	2011-09-01	11.749	19746000
Q7Z406	Myosin-14	MYH14	11.6865	19693000
P61313	60S ribosomal protein L15	RPL15	9.27713	19626500
Q07955	Serine/arginine-rich splicing factor 1	SRSF1	9.73526	19549500
P61586	Transforming protein RhoA	RHOA	11.8701	19219500
O00571;O15523	ATP-dependent RNA helicase DDX3X;ATP-dependent RNA helicase DDX3Y	DDX3X;DDX3Y	8.32889	19084500
Q15185	Prostaglandin E synthase 3	PTGES3	9.74172	19042500
Q15365	Poly(rC)-binding protein 1	PCBP1	8.75798	18938500
P54886	Delta-1-pyrroline-5-carboxylate synthase;Glutamate 5-kinase;Gamma-glutamyl phosphate reductase	ALDH18A1	7.75502	18762500
P05387	60S acidic ribosomal protein P2	RPLP2	10.4242	18726000
Q02878	60S ribosomal protein L6	RPL6	10.4646	18675000
P15311	Ezrin	EZR	10.8647	18668500
P68400;Q8NEV1	Casein kinase II subunit alpha;Casein kinase II subunit alpha 3	CSNK2A1;CSNK2A3	7.84482	18603500
Q13765;E9PAV3	Nascent polypeptide-associated complex subunit alpha;Nascent polypeptide-associated complex subunit alpha, muscle-specific form	NACA	10.1363	18574000
P17844	Probable ATP-dependent RNA helicase DDX5	DDX5	9.1892	18400000
P18621	60S ribosomal protein L17	RPL17	9.59607	18173000
P62280	40S ribosomal protein S11	RPS11	11.4828	18158000
P46940	Ras GTPase-activating-like protein IQGAP1	IQGAP1	10.1881	17902000
Q9UQ80	Proliferation-associated protein 2G4	PA2G4	10.4257	17840000
P62820	Ras-related protein Rab-1A	RAB1A	10.0586	17690000
P50991	T-complex protein 1 subunit delta	CCT4	10.0021	17519500
P37802	Transgelin-2	TAGLN2	11.2085	17515500
Q14697	Neutral alpha-glucosidase AB	GANAB	9.5735	17337000
O43852	Calumenin	CALU	11.4676	17237000
P30153	Serine/threonine-protein phosphatase 2A 65 kDa regulatory subunit A alpha isoform	PPP2R1A	8.46699	17123000
P62906	60S ribosomal protein L10a	RPL10A	9.47585	17056000
P47756	F-actin-capping protein subunit beta	CAPZB	8.24675	16971500
P14866	Heterogeneous nuclear ribonucleoprotein L	HNRNPL	7.45625	16939000
Q14103	Heterogeneous nuclear ribonucleoprotein D0	HNRNPD	8.91364	16867000
Q99832	T-complex protein 1 subunit eta	CCT7	8.21581	16686500
P51149	Ras-related protein Rab-7a	RAB7A	11.4425	16567500
P49411	Elongation factor Tu, mitochondrial	TUFM	7.16937	16390500
P52597	Heterogeneous nuclear ribonucleoprotein F;Heterogeneous nuclear ribonucleoprotein F, N-terminally processed	HNRNPF	8.50906	16165000
P62263	40S ribosomal protein S14	RPS14	9.60503	16122500
Q02543	60S ribosomal protein L18a	RPL18A	11.6654	16086000
Q3ZCM7	Tubulin beta-8 chain	TUBB8	9.61315	16049000
P67870	Casein kinase II subunit beta	CSNK2B	8.77293	15814500
P23246	Splicing factor, proline- and glutamine-rich	SFPQ	10.1844	15718000
Q9Y696	Chloride intracellular channel protein 4	CLIC4	7.44359	15647500
Q9Y281	Cofilin-2	CFL2	8.60546	15419500
P40227	T-complex protein 1 subunit zeta	CCT6A	9.18822	15051500
P48735	Isocitrate dehydrogenase [NADP], mitochondrial	IDH2	8.90474	14973100
P52565	Rho GDP-dissociation inhibitor 1	ARHGDIA	11.1121	14876500
P23526	Adenosylhomocysteinase	AHCY	9.49341	14783500
P34897	Serine hydroxymethyltransferase, mitochondrial	SHMT2	10.4408	14566500
Q8WUM4	Programmed cell death 6-interacting protein	PDCD6IP	10.9464	14470000
Q99623	Prohibitin-2	PHB2	8.08134	14230500
P27824	Calnexin	CANX	9.04907	14198000
P26599	Polypyrimidine tract-binding protein 1	PTBP1	11.4365	14038000
P34932	Heat shock 70 kDa protein 4	HSPA4	10.7255	13982500
P20340	Ras-related protein Rab-6A	RAB6A	1.9205	13912000
P35221	Catenin alpha-1	CTNNA1	12.2256	13880000
Q16181	Septin-7	2007-09-01	10.5972	13744000
Q9Y490	Talin-1	TLN1	6.99497	13699000
Q9ULV4	Coronin-1C	CORO1C	11.6363	13646000
P31949	Protein S100-A11;Protein S100-A11, N-terminally processed	S100A11	8.96282	13640100
P62913	60S ribosomal protein L11	RPL11	10.8611	13486000
P62750	60S ribosomal protein L23a	RPL23A	1.92047	13463000
P62899	60S ribosomal protein L31	RPL31	1.92027	13301500
Q99873	Protein arginine N-methyltransferase 1	PRMT1	8.53698	13298500
P13667	Protein disulfide-isomerase A4	PDIA4	10.3691	13295000
P05091	Aldehyde dehydrogenase, mitochondrial	ALDH2	9.07297	13233000
P20700	Lamin-B1	LMNB1	9.45604	13170500
P60903	Protein S100-A10	S100A10	9.06252	13061500
P18206	Vinculin	VCL	10.6386	13056000
P62910	60S ribosomal protein L32	RPL32	10.2595	13008500
P62854;Q5JNZ5	40S ribosomal protein S26;Putative 40S ribosomal protein S26-like 1	RPS26;RPS26P11	9.92712	12985500
P83731	60S ribosomal protein L24	RPL24	10.221	12796800
P61106	Ras-related protein Rab-14	RAB14	7.80642	12699500
Q15084	Protein disulfide-isomerase A6	PDIA6	1.92048	12537500
P60866	40S ribosomal protein S20	RPS20	9.67455	12484000
P84098	60S ribosomal protein L19	RPL19	8.97005	12439500
Q16629	Serine/arginine-rich splicing factor 7	SRSF7	9.26636	12365500
P62081	40S ribosomal protein S7	RPS7	9.22985	12359300
Q01082	Spectrin beta chain, non-erythrocytic 1	SPTBN1	8.56797	12353400
P62318	Small nuclear ribonucleoprotein Sm D3	SNRPD3	9.62553	12247000
P22314	Ubiquitin-like modifier-activating enzyme 1	UBA1	7.4256	12235500
Q96FW1	Ubiquitin thioesterase OTUB1	OTUB1	7.54269	12205500
P62942	Peptidyl-prolyl cis-trans isomerase FKBP1A	FKBP1A	13.6939	12117500
P62244	40S ribosomal protein S15a	RPS15A	10.6182	11981500
P0CW22;P08708	40S ribosomal protein S17-like;40S ribosomal protein S17	RPS17L;RPS17	9.43603	11973500
P55209	Nucleosome assembly protein 1-like 1	NAP1L1	8.00846	11825100
P29692	Elongation factor 1-delta	EEF1D	1.9204	11787500
P28066	Proteasome subunit alpha type-5	PSMA5	2.52048	11670000
P62249	40S ribosomal protein S16	RPS16	11.0238	11649500
Q13185	Chromobox protein homolog 3	CBX3	9.28058	11548200
P02511	Alpha-crystallin B chain	CRYAB	1.92059	11548000
P35268	60S ribosomal protein L22	RPL22	9.4735	11487500
Q16891	MICOS complex subunit MIC60	IMMT	1.92012	11420000
P16615	Sarcoplasmic/endoplasmic reticulum calcium ATPase 2	ATP2A2	8.64314	11093000
P46776	60S ribosomal protein L27a	RPL27A	8.62639	10951100
P27635;Q96L21	60S ribosomal protein L10;60S ribosomal protein L10-like	RPL10;RPL10L	9.62638	10917500
P50502;Q8IZP2;Q8NFI4	Hsc70-interacting protein;Putative protein FAM10A4;Putative protein FAM10A5	ST13;ST13P4;ST13P5	10.1482	10916500
Q14847	LIM and SH3 domain protein 1	LASP1	9.62272	10820000
P84077;P61204	ADP-ribosylation factor 1;ADP-ribosylation factor 3	ARF1;ARF3	9.57858	10763000
P15121	Aldose reductase	AKR1B1	1.91735	10674200
Q15907;P62491	Ras-related protein Rab-11B;Ras-related protein Rab-11A	RAB11B;RAB11A	9.19764	10624700
P26373	60S ribosomal protein L13	RPL13	1.91838	10593000
P30086	Phosphatidylethanolamine-binding protein 1;Hippocampal cholinergic neurostimulating peptide	PEBP1	1.91971	10551000
P60900	Proteasome subunit alpha type-6	PSMA6	10.4427	10416300
O14818	Proteasome subunit alpha type-7	PSMA7	16.3534	10413000
P39019	40S ribosomal protein S19	RPS19	11.7199	10386700
Q9Y4L1	Hypoxia up-regulated protein 1	HYOU1	7.13667	10311000
Q13200	26S proteasome non-ATPase regulatory subunit 2	PSMD2	7.44505	10302400
O00148	ATP-dependent RNA helicase DDX39A	DDX39A	10.2164	10263600
P18077	60S ribosomal protein L35a	RPL35A	10.1783	10215800
P23284	Peptidyl-prolyl cis-trans isomerase B	PPIB	10.1299	10195000
Q15417	Calponin-3	CNN3	9.44876	10162400
P09972	Fructose-bisphosphate aldolase C	ALDOC	9.73882	10110600
P40429	60S ribosomal protein L13a	RPL13A	10.5085	10104200
P62829	60S ribosomal protein L23	RPL23	10.1438	9911550
Q02790	Peptidyl-prolyl cis-trans isomerase FKBP4;Peptidyl-prolyl cis-trans isomerase FKBP4, N-terminally processed	FKBP4	10.0578	9789350
O75390	Citrate synthase, mitochondrial	CS	1.91949	9766900
P50395	Rab GDP dissociation inhibitor beta	GDI2	9.59186	9730050
P04899	Guanine nucleotide-binding protein G(i) subunit alpha-2	GNAI2	11.4376	9615890
Q14204	Cytoplasmic dynein 1 heavy chain 1	DYNC1H1	1.9133	9583150
P62266	40S ribosomal protein S23	RPS23	9.65156	9545540
P60953	Cell division control protein 42 homolog	CDC42	12.0599	9514240
P08473	Neprilysin	MME	11.1084	9497100
P04843	Dolichyl-diphosphooligosaccharide--protein glycosyltransferase subunit 1	RPN1	7.95102	9429900
P63092;Q5JWF2	Guanine nucleotide-binding protein G(s) subunit alpha isoforms short;Guanine nucleotide-binding protein G(s) subunit alpha isoforms XLas	GNAS	13.3526	9264600
P26640	Valine--tRNA ligase	VARS	1.92056	9259650
P31689	DnaJ homolog subfamily A member 1	DNAJA1	1.91992	9238760
Q96QK1	Vacuolar protein sorting-associated protein 35	VPS35	1.92053	9229740
Q16555	Dihydropyrimidinase-related protein 2	DPYSL2	12.1009	9202650
P00390	Glutathione reductase, mitochondrial	GSR	17.2086	9164050
P62714	Serine/threonine-protein phosphatase 2A catalytic subunit beta isoform	PPP2CB	9.81089	9149600
O60884	DnaJ homolog subfamily A member 2	DNAJA2	1.92038	9109100
O15143	Actin-related protein 2/3 complex subunit 1B	ARPC1B	9.00627	9080450
P46779	60S ribosomal protein L28	RPL28	10.7586	9045550
P55145	Mesencephalic astrocyte-derived neurotrophic factor	MANF	8.87056	9030800
P08670	Vimentin	VIM	7.68308	8997550
P52272	Heterogeneous nuclear ribonucleoprotein M	HNRNPM	8.48526	8965050
Q8NC51	Plasminogen activator inhibitor 1 RNA-binding protein	SERBP1	9.53431	8914550
P49588	Alanine--tRNA ligase, cytoplasmic	AARS	7.70245	8908100
P61019	Ras-related protein Rab-2A	RAB2A	10.1362	8870360
P15531	Nucleoside diphosphate kinase A	NME1	9.30594	8854860
P46782	40S ribosomal protein S5;40S ribosomal protein S5, N-terminally processed	RPS5	10.2266	8775200
P46781	40S ribosomal protein S9	RPS9	10.6397	8748650
P51553	Isocitrate dehydrogenase [NAD] subunit gamma, mitochondrial	IDH3G	1.9203	8714950
P22234	Multifunctional protein ADE2;Phosphoribosylaminoimidazole-succinocarboxamide synthase;Phosphoribosylaminoimidazole carboxylase	PAICS	8.71238	8710960
P43487	Ran-specific GTPase-activating protein	RANBP1	12.9645	8661550
P39656	Dolichyl-diphosphooligosaccharide--protein glycosyltransferase 48 kDa subunit	DDOST	8.77232	8558360
O15371	Eukaryotic translation initiation factor 3 subunit D	EIF3D	1.92061	8482560
P07910;O60812;B2RXH8	Heterogeneous nuclear ribonucleoproteins C1/C2;Heterogeneous nuclear ribonucleoprotein C-like 1;Heterogeneous nuclear ribonucleoprotein C-like 2	HNRNPC;HNRNPCL1;HNRNPCL2	11.6937	8431490
P30044	Peroxiredoxin-5, mitochondrial	PRDX5	1.91538	8389050
P48643	T-complex protein 1 subunit epsilon	CCT5	8.21993	8376790
P41091;Q2VIR3	Eukaryotic translation initiation factor 2 subunit 3;Putative eukaryotic translation initiation factor 2 subunit 3-like protein	EIF2S3;EIF2S3L	9.61711	8335950
P30041	Peroxiredoxin-6	PRDX6	10.0812	8297990
Q08211	ATP-dependent RNA helicase A	DHX9	10.2641	8277100
Q96AG4	Leucine-rich repeat-containing protein 59	LRRC59	9.51966	8264250
Q9HAV7	GrpE protein homolog 1, mitochondrial	GRPEL1	9.92388	8235900
Q9Y262	Eukaryotic translation initiation factor 3 subunit L	EIF3L	9.83885	8219790
P43034	Platelet-activating factor acetylhydrolase IB subunit alpha	PAFAH1B1	11.4234	8217460
Q9NQC3	Reticulon-4	RTN4	9.16012	8210650
Q99613;B5ME19	Eukaryotic translation initiation factor 3 subunit C;Eukaryotic translation initiation factor 3 subunit C-like protein	EIF3C;EIF3CL	8.09754	8185200
P62269	40S ribosomal protein S18	RPS18	10.4154	8134140
P63000;P60763	Ras-related C3 botulinum toxin substrate 1;Ras-related C3 botulinum toxin substrate 3	RAC1;RAC3	10.1189	8116000
Q9Y3F4	Serine-threonine kinase receptor-associated protein	STRAP	9.70548	8078950
Q07157	Tight junction protein ZO-1	TJP1	8.86265	8025200
P31930	Cytochrome b-c1 complex subunit 1, mitochondrial	UQCRC1	1.91977	8011690
P55884	Eukaryotic translation initiation factor 3 subunit B	EIF3B	10.2909	8001900
Q09028	Histone-binding protein RBBP4	RBBP4	10.0635	7941100
Q15233	Non-POU domain-containing octamer-binding protein	NONO	8.66908	7929900
P31947	14-3-3 protein sigma	SFN	1.9203	7915750
P26885	Peptidyl-prolyl cis-trans isomerase FKBP2	FKBP2	10.3106	7853450
P51114	Fragile X mental retardation syndrome-related protein 1	FXR1	1.92052	7836700
P22087	rRNA 2-O-methyltransferase fibrillarin	FBL	1.91956	7779210
P07737	Profilin-1	PFN1	9.47232	7736100
P50914	60S ribosomal protein L14	RPL14	10.1643	7732000
P62847	40S ribosomal protein S24	RPS24	1.9185	7614100
Q15393	Splicing factor 3B subunit 3	SF3B3	8.42686	7582900
P62277	40S ribosomal protein S13	RPS13	8.6238	7562850
Q7KZF4	Staphylococcal nuclease domain-containing protein 1	SND1	8.29402	7558000
Q13148	TAR DNA-binding protein 43	TARDBP	10.3597	7553950
P26639	Threonine--tRNA ligase, cytoplasmic	TARS	1.92045	7553250
P20339	Ras-related protein Rab-5A	RAB5A	9.85051	7513950
Q9Y265	RuvB-like 1	RUVBL1	8.62913	7443200
Q08752	Peptidyl-prolyl cis-trans isomerase D	PPID	10.2353	7422250
P33176	Kinesin-1 heavy chain	KIF5B	1.92056	7406000
P12004	Proliferating cell nuclear antigen	PCNA	9.09492	7396850
O43396	Thioredoxin-like protein 1	TXNL1	9.53855	7291950
P27708	CAD protein;Glutamine-dependent carbamoyl-phosphate synthase;Aspartate carbamoyltransferase;Dihydroorotase	CAD	8.13701	7277600
P52209	6-phosphogluconate dehydrogenase, decarboxylating	PGD	9.62945	7220750
O94925	Glutaminase kidney isoform, mitochondrial	GLS	1.92019	7189150
P61160	Actin-related protein 2	ACTR2	9.04089	7178300
P63010;Q10567	AP-2 complex subunit beta;AP-1 complex subunit beta-1	AP2B1;AP1B1	1.9199	7153400
P38159;Q96E39	RNA-binding motif protein, X chromosome;RNA-binding motif protein, X chromosome, N-terminally processed;RNA binding motif protein, X-linked-like-1	RBMX;RBMXL1	1.91788	7134240
P32969	60S ribosomal protein L9	RPL9	11.8382	7083150
Q14315	Filamin-C	FLNC	8.17697	7016250
P35606	Coatomer subunit beta	COPB2	1.91993	6999900
P47755	F-actin-capping protein subunit alpha-2	CAPZA2	9.70271	6996100
Q15029	116 kDa U5 small nuclear ribonucleoprotein component	EFTUD2	6.80686	6956200
Q14152	Eukaryotic translation initiation factor 3 subunit A	EIF3A	1.92025	6899710
P17931	Galectin-3	LGALS3	10.4028	6890240
Q9UDY2	Tight junction protein ZO-2	TJP2	9.97725	6866250
P16435	NADPH--cytochrome P450 reductase	POR	9.35931	6817100
P09622	Dihydrolipoyl dehydrogenase, mitochondrial	DLD	8.91381	6801850
Q9UMS4	Pre-mRNA-processing factor 19	PRPF19	9.78035	6756450
P50993;P13637	Sodium/potassium-transporting ATPase subunit alpha-2;Sodium/potassium-transporting ATPase subunit alpha-3	ATP1A2;ATP1A3	1.92	6724200
Q15691	Microtubule-associated protein RP/EB family member 1	MAPRE1	10.2878	6577950
Q13263	Transcription intermediary factor 1-beta	TRIM28	8.77502	6547200
Q92973	Transportin-1	TNPO1	8.12201	6466590
O43242	26S proteasome non-ATPase regulatory subunit 3	PSMD3	10.2045	6434000
O95373	Importin-7	IPO7	1.9206	6336650
Q13347	Eukaryotic translation initiation factor 3 subunit I	EIF3I	10.7446	6312800
P61513	60S ribosomal protein L37a	RPL37A	1.91979	6309400
P36542	ATP synthase subunit gamma, mitochondrial	ATP5C1	9.24925	6248400
P02751	Fibronectin;Anastellin;Ugl-Y1;Ugl-Y2;Ugl-Y3	FN1	1.89884	6133050
Q969X5	Endoplasmic reticulum-Golgi intermediate compartment protein 1	ERGIC1	1.91988	6088500
O75436	Vacuolar protein sorting-associated protein 26A	VPS26A	1.92062	6072100
P61221	ATP-binding cassette sub-family E member 1	ABCE1	9.72043	6001200
Q01518	Adenylyl cyclase-associated protein 1	CAP1	10.8529	5997250
P53999	Activated RNA polymerase II transcriptional coactivator p15	SUB1	1.9182	5988400
P14868	Aspartate--tRNA ligase, cytoplasmic	DARS	1.92031	5927600
O43143	Pre-mRNA-splicing factor ATP-dependent RNA helicase DHX15	DHX15	8.22155	5868100
P07305	Histone H1.0;Histone H1.0, N-terminally processed	H1F0	9.75716	5868050
O00154	Cytosolic acyl coenzyme A thioester hydrolase	ACOT7	1.92045	5843600
P43686	26S protease regulatory subunit 6B	PSMC4	1.91997	5809350
P63173	60S ribosomal protein L38	RPL38	1.92038	5749950
P38606	V-type proton ATPase catalytic subunit A	ATP6V1A	8.30408	5714350
Q00325	Phosphate carrier protein, mitochondrial	SLC25A3	1.17391	5689500
P55769	NHP2-like protein 1;NHP2-like protein 1, N-terminally processed	NHP2L1	9.72519	5677650
P06493	Cyclin-dependent kinase 1	CDK1	1.92035	5623800
P56537	Eukaryotic translation initiation factor 6	EIF6	12.9754	5619650
Q9Y230	RuvB-like 2	RUVBL2	8.22889	5574450
O00159	Unconventional myosin-Ic	MYO1C	10.3979	5552950
P20073	Annexin A7	ANXA7	1.91184	5532300
P05198	Eukaryotic translation initiation factor 2 subunit 1	EIF2S1	10.7184	5504500
P35241	Radixin	RDX	9.80842	5500650
P53618	Coatomer subunit beta	COPB1	1.92057	5469950
Q15366	Poly(rC)-binding protein 2	PCBP2	10.9727	5461350
P42677	40S ribosomal protein S27	RPS27	1.92054	5458600
Q1KMD3	Heterogeneous nuclear ribonucleoprotein U-like protein 2	HNRNPUL2	1.91746	5446200
P49591	Serine--tRNA ligase, cytoplasmic	SARS	8.80121	5394750
Q92900	Regulator of nonsense transcripts 1	UPF1	1.92062	5316600
P62316	Small nuclear ribonucleoprotein Sm D2	SNRPD2	9.37234	5265650
P62070	Ras-related protein R-Ras2	RRAS2	13.83	5263150
P49207	60S ribosomal protein L34	RPL34	10.1662	5260900
O95831	Apoptosis-inducing factor 1, mitochondrial	AIFM1	8.73446	5253350
O94905	Erlin-2	ERLIN2	1.92034	5235200
P17980	26S protease regulatory subunit 6A	PSMC3	1.92063	5224650
Q86VP6	Cullin-associated NEDD8-dissociated protein 1	CAND1	1.92031	5218350
P05556	Integrin beta-1	ITGB1	1.92041	5188150
P35637	RNA-binding protein FUS	FUS	1.91615	5177250
Q9UG63	ATP-binding cassette sub-family F member 2	ABCF2	1.91983	5159950
P62995	Transformer-2 protein homolog beta	TRA2B	1.92052	5159500
P63220	40S ribosomal protein S21	RPS21	10.6628	5129050
Q99536	Synaptic vesicle membrane protein VAT-1 homolog	VAT1	1.91869	5122800
O94973	AP-2 complex subunit alpha-2	AP2A2	1.91848	5098250
P26368	Splicing factor U2AF 65 kDa subunit	U2AF2	10.5994	5088650
Q99460	26S proteasome non-ATPase regulatory subunit 1	PSMD1	1.92016	5087050
P35222	Catenin beta-1	CTNNB1	8.15949	5086800
Q9Y3U8	60S ribosomal protein L36	RPL36	1.92029	5069850
P46783;Q9NQ39	40S ribosomal protein S10;Putative 40S ribosomal protein S10-like	RPS10;RPS10P5	1.92026	5038050
Q99829	Copine-1	CPNE1	10.0444	5020850
P61026	Ras-related protein Rab-10	RAB10	1.91996	5015550
O00303	Eukaryotic translation initiation factor 3 subunit F	EIF3F	8.76945	5013850
Q13885	Tubulin beta-2A chain	TUBB2A	8.79086	5001650
Q9Y617	Phosphoserine aminotransferase	PSAT1	8.62022	4999700
P41250	Glycine--tRNA ligase	GARS	1.92043	4994100
Q9Y2B0	Protein canopy homolog 2	CNPY2	8.81932	4868200
P13797	Plastin-3	PLS3	1.91975	4836750
P40925	Malate dehydrogenase, cytoplasmic	MDH1	1.91976	4816650
Q12792	Twinfilin-1	TWF1	12.3605	4792600
Q92621	Nuclear pore complex protein Nup205	NUP205	1.174	4776600
P28838	Cytosol aminopeptidase	LAP3	10.1999	4745900
P31040	Succinate dehydrogenase [ubiquinone] flavoprotein subunit, mitochondrial	SDHA	7.8498	4709600
P26583	High mobility group protein B2	HMGB2	1.9181	4686950
Q9HB71	Calcyclin-binding protein	CACYBP	11.8042	4684650
Q15008	26S proteasome non-ATPase regulatory subunit 6	PSMD6	1.92009	4681600
O75367	Core histone macro-H2A.1	H2AFY	7.98511	4664650
P08559	Pyruvate dehydrogenase E1 component subunit alpha, somatic form, mitochondrial	PDHA1	1.91745	4661000
Q16531	DNA damage-binding protein 1	DDB1	8.51344	4654950
P21281	V-type proton ATPase subunit B, brain isoform	ATP6V1B2	1.90616	4653700
Q15717	ELAV-like protein 1	ELAVL1	1.92047	4592400
P54136	Arginine--tRNA ligase, cytoplasmic	RARS	1.92034	4557200
Q9UBS4	DnaJ homolog subfamily B member 11	DNAJB11	1.9205	4531700
P59998	Actin-related protein 2/3 complex subunit 4	ARPC4	1.92061	4528650
Q13126	S-methyl-5-thioadenosine phosphorylase	MTAP	1.92043	4526050
P63162;P14678	Small nuclear ribonucleoprotein-associated protein N;Small nuclear ribonucleoprotein-associated proteins B and B	SNRPN;SNRPB	8.98593	4454200
P43243	Matrin-3	MATR3	1.91943	4377250
Q9UJZ1	Stomatin-like protein 2, mitochondrial	STOML2	1.91949	4369750
Q9H444	Charged multivesicular body protein 4b	CHMP4B	1.91713	4329650
P28330	Long-chain specific acyl-CoA dehydrogenase, mitochondrial	ACADL	8.0811	4329600
P08107	Heat shock 70 kDa protein 1A	HSPA1A	12.1706	4309550
Q9Y5S9	RNA-binding protein 8A	RBM8A	1.92004	4281800
P61088	Ubiquitin-conjugating enzyme E2 N	UBE2N	10.4074	4273350
P35998	26S protease regulatory subunit 7	PSMC2	1.91981	4271800
P38117	Electron transfer flavoprotein subunit beta	ETFB	1.92053	4270100
Q9P2J5	Leucine--tRNA ligase, cytoplasmic	LARS	1.92032	4235850
O43776	Asparagine--tRNA ligase, cytoplasmic	NARS	9.90244	4226350
P17174	Aspartate aminotransferase, cytoplasmic	GOT1	1.92023	4220850
P04040	Catalase	CAT	9.65849	4215650
Q9UBQ0	Vacuolar protein sorting-associated protein 29	VPS29	10.3831	4140400
P20290	Transcription factor BTF3	BTF3	12.2605	4135300
Q02218	2-oxoglutarate dehydrogenase, mitochondrial	OGDH	1.91901	4121500
P48147	Prolyl endopeptidase	PREP	9.05419	4107600
P62314	Small nuclear ribonucleoprotein Sm D1	SNRPD1	1.91946	4096800
P84090	Enhancer of rudimentary homolog	ERH	8.15211	4083000
P55327	Tumor protein D52	TPD52	10.3526	4071250
O00231	26S proteasome non-ATPase regulatory subunit 11	PSMD11	1.92044	4069650
Q9H3Z4	DnaJ homolog subfamily C member 5	DNAJC5	1.92049	4041300
P13804	Electron transfer flavoprotein subunit alpha, mitochondrial	ETFA	1.91878	4017350
Q6NUK1	Calcium-binding mitochondrial carrier protein SCaMC-1	SLC25A24	1.91779	4013650
P61163	Alpha-centractin	ACTR1A	1.9206	3970150
P07339	Cathepsin D;Cathepsin D light chain;Cathepsin D heavy chain	CTSD	12.1701	3958800
P68036	Ubiquitin-conjugating enzyme E2 L3	UBE2L3	15.9994	3948000
Q9NYL9	Tropomodulin-3	TMOD3	10.1409	3925150
P28482	Mitogen-activated protein kinase 1	MAPK1	1.9204	3915700
P62195	26S protease regulatory subunit 8	PSMC5	8.25134	3898850
P52789	Hexokinase-2	HK2	1.91553	3885300
Q12931	Heat shock protein 75 kDa, mitochondrial	TRAP1	1.92018	3823300
P62873	Guanine nucleotide-binding protein G(I)/G(S)/G(T) subunit beta-1	GNB1	1.92031	3820150
P40121	Macrophage-capping protein	CAPG	1.91899	3808000
P62330	ADP-ribosylation factor 6	ARF6	1.91919	3775650
P12268	Inosine-5-monophosphate dehydrogenase 2	IMPDH2	10.4641	3770050
Q92841	Probable ATP-dependent RNA helicase DDX17	DDX17	8.88088	3758700
O00410	Importin-5	IPO5	1.92047	3750050
P46977	Dolichyl-diphosphooligosaccharide--protein glycosyltransferase subunit STT3A	STT3A	1.91552	3747400
Q9Y3I0	tRNA-splicing ligase RtcB homolog	RTCB	1.92062	3699800
P62158	Calmodulin	CALM1	1.91782	3679350
P31939	Bifunctional purine biosynthesis protein PURH;Phosphoribosylaminoimidazolecarboxamide formyltransferase;IMP cyclohydrolase	ATIC	10.825	3645450
P62333	26S protease regulatory subunit 10B	PSMC6	1.92004	3629300
Q99729	Heterogeneous nuclear ribonucleoprotein A/B	HNRNPAB	8.54094	3627250
P53621	Coatomer subunit alpha;Xenin;Proxenin	COPA	1.91955	3619900
P53597	Succinyl-CoA ligase [ADP/GDP-forming] subunit alpha, mitochondrial	SUCLG1	1.91707	3615450
O00560	Syntenin-1	SDCBP	8.73477	3603050
O75534	Cold shock domain-containing protein E1	CSDE1	1.92021	3581100
Q15181	Inorganic pyrophosphatase	PPA1	1.91991	3532050
O94826	Mitochondrial import receptor subunit TOM70	TOMM70A	1.91944	3522450
Q9NP72	Ras-related protein Rab-18	RAB18	1.91854	3517600
P42167;P42166	Lamina-associated polypeptide 2, isoforms beta/gamma;Thymopoietin;Thymopentin;Lamina-associated polypeptide 2, isoform alpha;Thymopoietin;Thymopentin	TMPO	9.95145	3512050
P25789	Proteasome subunit alpha type-4	PSMA4	1.91838	3510000
P61224;A6NIZ1	Ras-related protein Rap-1b;Ras-related protein Rap-1b-like protein	RAP1B	1.92048	3508000
P47813;O14602	Eukaryotic translation initiation factor 1A, X-chromosomal;Eukaryotic translation initiation factor 1A, Y-chromosomal	EIF1AX;EIF1AY	10.3002	3505450
Q9Y5L4	Mitochondrial import inner membrane translocase subunit Tim13	TIMM13	1.91994	3473000
P48047	ATP synthase subunit O, mitochondrial	ATP5O	8.81109	3469450
Q9UNZ2	NSFL1 cofactor p47	NSFL1C	10.7296	3462350
Q14444	Caprin-1	CAPRIN1	1.92064	3450750
P15170	Eukaryotic peptide chain release factor GTP-binding subunit ERF3A	GSPT1	1.92053	3432150
Q8NBS9	Thioredoxin domain-containing protein 5	TXNDC5	1.91982	3426300
P46108	Adapter molecule crk	CRK	1.91872	3412600
Q13283	Ras GTPase-activating protein-binding protein 1	G3BP1	10.3167	3400900
P55809	Succinyl-CoA:3-ketoacid coenzyme A transferase 1, mitochondrial	OXCT1	1.91874	3399050
P11766	Alcohol dehydrogenase class-3	ADH5	1.92022	3367150
P51659	Peroxisomal multifunctional enzyme type 2;(3R)-hydroxyacyl-CoA dehydrogenase;Enoyl-CoA hydratase 2	HSD17B4	1.92032	3355650
P55735	Protein SEC13 homolog	SEC13	1.91987	3355100
P61619	Protein transport protein Sec61 subunit alpha isoform 1	SEC61A1	1.91766	3314700
P45973	Chromobox protein homolog 5	CBX5	1.9146	3288400
P43307	Translocon-associated protein subunit alpha	SSR1	1.91984	3288000
P17655	Calpain-2 catalytic subunit	CAPN2	1.92024	3286450
P32119	Peroxiredoxin-2	PRDX2	1.174	3277000
Q9UGI8	Testin	TES	1.92058	3275250
P41567;O60739	Eukaryotic translation initiation factor 1;Eukaryotic translation initiation factor 1b	EIF1;EIF1B	1.91984	3264550
Q9BS26	Endoplasmic reticulum resident protein 44	ERP44	9.56829	3250550
Q9Y678	Coatomer subunit gamma-1	COPG1	1.92052	3245900
P20042	Eukaryotic translation initiation factor 2 subunit 2	EIF2S2	9.46498	3218650
Q9Y2X3	Nucleolar protein 58	NOP58	1.91178	3193200
P20618	Proteasome subunit beta type-1	PSMB1	1.91962	3189050
P40939	Trifunctional enzyme subunit alpha, mitochondrial;Long-chain enoyl-CoA hydratase;Long chain 3-hydroxyacyl-CoA dehydrogenase	HADHA	1.92044	3188800
Q92945	Far upstream element-binding protein 2	KHSRP	1.9178	3167950
Q9Y3B3	Transmembrane emp24 domain-containing protein 7	TMED7	1.92007	3157750
P31153	S-adenosylmethionine synthase isoform type-2	MAT2A	1.91951	3141600
P08574	Cytochrome c1, heme protein, mitochondrial	CYC1	1.91781	3120700
P56747;O14493;O95484;O15551	Claudin-6;Claudin-4;Claudin-9;Claudin-3	CLDN6;CLDN4;CLDN9;CLDN3	1.17397	3097650
O75340	Programmed cell death protein 6	PDCD6	1.92026	3095500
Q6NZI2	Polymerase I and transcript release factor	PTRF	1.91973	3084850
P25788	Proteasome subunit alpha type-3	PSMA3	10.781	3072450
Q9BTT0	Acidic leucine-rich nuclear phosphoprotein 32 family member E	ANP32E	9.8885	3067300
P62495	Eukaryotic peptide chain release factor subunit 1	ETF1	1.92009	3059450
P30040	Endoplasmic reticulum resident protein 29	ERP29	10.9298	3047850
P51858	Hepatoma-derived growth factor	HDGF	9.52687	3046250
P62191	26S protease regulatory subunit 4	PSMC1	1.9203	3026600
Q9NQW7	Xaa-Pro aminopeptidase 1	XPNPEP1	1.92006	3016450
P46060	Ran GTPase-activating protein 1	RANGAP1	1.92051	2978950
P07814	Bifunctional glutamate/proline--tRNA ligase;Glutamate--tRNA ligase;Proline--tRNA ligase	EPRS	1.91688	2968900
P60228	Eukaryotic translation initiation factor 3 subunit E	EIF3E	1.92042	2967000
O95239;Q2VIQ3	Chromosome-associated kinesin KIF4A;Chromosome-associated kinesin KIF4B	KIF4A;KIF4B	10.3133	2959250
Q05682	Caldesmon	CALD1	1.9204	2957200
O15144	Actin-related protein 2/3 complex subunit 2	ARPC2	1.17377	2928450
O95292	Vesicle-associated membrane protein-associated protein B/C	VAPB	1.92065	2923350
P55010	Eukaryotic translation initiation factor 5	EIF5	1.92009	2915900
Q92499	ATP-dependent RNA helicase DDX1	DDX1	9.44745	2908950
P61086	Ubiquitin-conjugating enzyme E2 K	UBE2K	1.92004	2896850
P61956;Q6EEV6	Small ubiquitin-related modifier 2;Small ubiquitin-related modifier 4	SUMO2;SUMO4	1.91855	2896650
P61970	Nuclear transport factor 2	NUTF2	1.91732	2889650
P55786	Puromycin-sensitive aminopeptidase	NPEPPS	8.28533	2876550
O00487	26S proteasome non-ATPase regulatory subunit 14	PSMD14	1.92059	2874400
Q6UB35	Monofunctional C1-tetrahydrofolate synthase, mitochondrial	MTHFD1L	1.91905	2869700
P11387	DNA topoisomerase 1	TOP1	7.95698	2850350
Q01081	Splicing factor U2AF 35 kDa subunit	U2AF1	1.92002	2849650
Q14257	Reticulocalbin-2	RCN2	1.92021	2847900
Q07666	KH domain-containing, RNA-binding, signal transduction-associated protein 1	KHDRBS1	1.91788	2846650
Q16643	Drebrin	DBN1	10.6858	2837750
Q16576	Histone-binding protein RBBP7	RBBP7	1.91932	2828450
Q96FJ2	Dynein light chain 2, cytoplasmic	DYNLL2	1.91817	2808200
P53396	ATP-citrate synthase	ACLY	1.91743	2790900
P49773	Histidine triad nucleotide-binding protein 1	HINT1	1.91707	2775900
O15511	Actin-related protein 2/3 complex subunit 5	ARPC5	1.91978	2771500
O15372	Eukaryotic translation initiation factor 3 subunit H	EIF3H	1.92052	2768650
Q9Y6C9	Mitochondrial carrier homolog 2	MTCH2	1.91815	2758650
O60716	Catenin delta-1	CTNND1	1.174	2750450
Q92616	Translational activator GCN1	GCN1L1	1.91982	2744900
P08243	Asparagine synthetase [glutamine-hydrolyzing]	ASNS	1.92044	2738850
O00505	Importin subunit alpha-4	KPNA3	1.91977	2717850
O00629	Importin subunit alpha-3	KPNA4	1.17397	2715550
P55084	Trifunctional enzyme subunit beta, mitochondrial;3-ketoacyl-CoA thiolase	HADHB	1.91929	2705250
Q9P258	Protein RCC2	RCC2	1.91905	2702700
P08754	Guanine nucleotide-binding protein G(k) subunit alpha	GNAI3	1.92013	2687600
O75643	U5 small nuclear ribonucleoprotein 200 kDa helicase	SNRNP200	1.9167	2675200
P62306	Small nuclear ribonucleoprotein F	SNRPF	8.68449	2665100
P51665	26S proteasome non-ATPase regulatory subunit 7	PSMD7	1.92	2660600
P60891;P21108	Ribose-phosphate pyrophosphokinase 1;Ribose-phosphate pyrophosphokinase 3	PRPS1;PRPS1L1	1.92006	2648100
Q9BT78	COP9 signalosome complex subunit 4	COPS4	10.3803	2642600
Q96CW1	AP-2 complex subunit mu	AP2M1	1.91933	2642450
Q07020	60S ribosomal protein L18	RPL18	1.91726	2639400
Q92882	Osteoclast-stimulating factor 1	OSTF1	1.92017	2611250
Q9Y5K6	CD2-associated protein	CD2AP	9.63346	2609600
Q01844	RNA-binding protein EWS	EWSR1	8.45344	2606300
P55196	Afadin	MLLT4	1.92013	2606100
Q9NVJ2	ADP-ribosylation factor-like protein 8B	ARL8B	1.91974	2602150
Q9NR30	Nucleolar RNA helicase 2	DDX21	1.91772	2589750
P07954	Fumarate hydratase, mitochondrial	FH	1.91947	2581850
P49915	GMP synthase [glutamine-hydrolyzing]	GMPS	1.91858	2553150
P11177	Pyruvate dehydrogenase E1 component subunit beta, mitochondrial	PDHB	1.174	2553050
P17812	CTP synthase 1	CTPS1	1.9204	2549650
P18124	60S ribosomal protein L7	RPL7	1.17371	2521750
Q9NR12	PDZ and LIM domain protein 7	PDLIM7	1.92023	2520350
Q00577	Transcriptional activator protein Pur-alpha	PURA	9.82205	2501100
Q7L2H7	Eukaryotic translation initiation factor 3 subunit M	EIF3M	1.92038	2454600
P36405	ADP-ribosylation factor-like protein 3	ARL3	1.174	2453500
O60264	SWI/SNF-related matrix-associated actin-dependent regulator of chromatin subfamily A member 5	SMARCA5	1.91154	2425600
Q15437	Protein transport protein Sec23B	SEC23B	1.92061	2410700
O43837	Isocitrate dehydrogenase [NAD] subunit beta, mitochondrial	IDH3B	10.3123	2409150
Q13838	Spliceosome RNA helicase DDX39B	DDX39B	1.91967	2387050
P02794	Ferritin heavy chain;Ferritin heavy chain, N-terminally processed	FTH1	1.92	2373250
O60488	Long-chain-fatty-acid--CoA ligase 4	ACSL4	1.17401	2352250
P00492	Hypoxanthine-guanine phosphoribosyltransferase	HPRT1	1.91999	2348750
P54920	Alpha-soluble NSF attachment protein	NAPA	1.92065	2348700
P30048	Thioredoxin-dependent peroxide reductase, mitochondrial	PRDX3	1.17355	2325400
P62851	40S ribosomal protein S25	RPS25	1.17395	2309300
P04181	Ornithine aminotransferase, mitochondrial;Ornithine aminotransferase, hepatic form;Ornithine aminotransferase, renal form	OAT	1.91847	2307350
Q14498	RNA-binding protein 39	RBM39	8.20851	2287650
Q01130	Serine/arginine-rich splicing factor 2	SRSF2	1.91971	2286750
P50570	Dynamin-2	DNM2	1.92019	2283200
Q9UQE7	Structural maintenance of chromosomes protein 3	SMC3	1.92012	2278850
P28331	NADH-ubiquinone oxidoreductase 75 kDa subunit, mitochondrial	NDUFS1	1.91982	2262250
P31150	Rab GDP dissociation inhibitor alpha	GDI1	12.1654	2258050
P78344	Eukaryotic translation initiation factor 4 gamma 2	EIF4G2	1.92062	2240600
P68402	Platelet-activating factor acetylhydrolase IB subunit beta	PAFAH1B2	1.92033	2215250
P62841	40S ribosomal protein S15	RPS15	1.1738	2213000
Q9UHD8	Septin-9	2009-09-01	1.92056	2203400
Q03135	Caveolin-1	CAV1	1.91981	2202000
P43304	Glycerol-3-phosphate dehydrogenase, mitochondrial	GPD2	1.17381	2198550
Q96AE4	Far upstream element-binding protein 1	FUBP1	1.92058	2190550
Q9NYU2	UDP-glucose:glycoprotein glucosyltransferase 1	UGGT1	1.91837	2186200
P25786	Proteasome subunit alpha type-1	PSMA1	1.91876	2185300
P45974	Ubiquitin carboxyl-terminal hydrolase 5	USP5	1.17393	2149900
P49327	Fatty acid synthase;[Acyl-carrier-protein] S-acetyltransferase;[Acyl-carrier-protein] S-malonyltransferase;3-oxoacyl-[acyl-carrier-protein] synthase;3-oxoacyl-[acyl-carrier-protein] reductase;3-hydroxyacyl-[acyl-carrier-protein] dehydratase;Enoyl-[acyl-carrier-protein] reductase;Oleoyl-[acyl-carrier-protein] hydrolase	FASN	1.91373	2140250
O75821	Eukaryotic translation initiation factor 3 subunit G	EIF3G	13.3492	2134450
Q9UHX1	Poly(U)-binding-splicing factor PUF60	PUF60	1.91611	2132250
Q9BTV4	Transmembrane protein 43	TMEM43	1.91968	2127300
O15145	Actin-related protein 2/3 complex subunit 3	ARPC3	1.17396	2120500
P14550	Alcohol dehydrogenase [NADP(+)]	AKR1A1	1.92005	2114550
P53582	Methionine aminopeptidase 1	METAP1	10.6596	2099350
P12931	Proto-oncogene tyrosine-protein kinase Src	SRC	1.92009	2058150
O43684	Mitotic checkpoint protein BUB3	BUB3	1.91785	2051200
P54578	Ubiquitin carboxyl-terminal hydrolase 14	USP14	1.91995	2049750
Q9NTK5	Obg-like ATPase 1	OLA1	1.92023	2029900
O60547	GDP-mannose 4,6 dehydratase	GMDS	11.3768	2016850
P52907	F-actin-capping protein subunit alpha-1	CAPZA1	1.17393	2013150
P46109	Crk-like protein	CRKL	9.599	2012300
Q13247;Q08170	Serine/arginine-rich splicing factor 6;Serine/arginine-rich splicing factor 4	SRSF6;SRSF4	1.17396	2003000
Q9NY33	Dipeptidyl peptidase 3	DPP3	11.5329	1995750
O60749	Sorting nexin-2	SNX2	1.92003	1990550
Q8WVV9	Heterogeneous nuclear ribonucleoprotein L-like	HNRNPLL	1.91676	1987700
P04844	Dolichyl-diphosphooligosaccharide--protein glycosyltransferase subunit 2	RPN2	1.17311	1986400
P41743	Protein kinase C iota type	PRKCI	1.92034	1985500
Q96PK6	RNA-binding protein 14	RBM14	1.9202	1983700
P33991	DNA replication licensing factor MCM4	MCM4	1.91947	1972100
P10515	Dihydrolipoyllysine-residue acetyltransferase component of pyruvate dehydrogenase complex, mitochondrial	DLAT	1.17395	1963000
O75822	Eukaryotic translation initiation factor 3 subunit J	EIF3J	1.92022	1958600
P61421	V-type proton ATPase subunit d 1	ATP6V0D1	1.17399	1957000
Q9UM54	Unconventional myosin-VI	MYO6	1.91978	1950350
Q00653	Nuclear factor NF-kappa-B p100 subunit;Nuclear factor NF-kappa-B p52 subunit	NFKB2	1.92035	1950300
P52815	39S ribosomal protein L12, mitochondrial	MRPL12	1.92029	1945900
O00116	Alkyldihydroxyacetonephosphate synthase, peroxisomal	AGPS	1.92007	1944300
Q15363	Transmembrane emp24 domain-containing protein 2	TMED2	1.91922	1939850
Q6P2Q9	Pre-mRNA-processing-splicing factor 8	PRPF8	1.91024	1933550
Q9Y512	Sorting and assembly machinery component 50 homolog	SAMM50	1.91971	1930700
Q8NEM2	SHC SH2 domain-binding protein 1	SHCBP1	8.51195	1929950
P33316	Deoxyuridine 5-triphosphate nucleotidohydrolase, mitochondrial	DUT	1.92031	1924650
P62140	Serine/threonine-protein phosphatase PP1-beta catalytic subunit	PPP1CB	1.17396	1920250
Q16543	Hsp90 co-chaperone Cdc37;Hsp90 co-chaperone Cdc37, N-terminally processed	CDC37	1.9183	1910350
P16219	Short-chain specific acyl-CoA dehydrogenase, mitochondrial	ACADS	1.17384	1905500
Q12905	Interleukin enhancer-binding factor 2	ILF2	1.91898	1901200
P25787	Proteasome subunit alpha type-2	PSMA2	1.17399	1900600
P19404	NADH dehydrogenase [ubiquinone] flavoprotein 2, mitochondrial	NDUFV2	1.91992	1891050
P54819	Adenylate kinase 2, mitochondrial;Adenylate kinase 2, mitochondrial, N-terminally processed	AK2	1.92007	1877600
P17858	ATP-dependent 6-phosphofructokinase, liver type	PFKL	1.92028	1874250
Q15005	Signal peptidase complex subunit 2	SPCS2	1.91918	1860800
P49736	DNA replication licensing factor MCM2	MCM2	1.91551	1857960
P15586	N-acetylglucosamine-6-sulfatase	GNS	1.91856	1856950
P30626	Sorcin	SRI	1.92002	1852900
Q15370	Transcription elongation factor B polypeptide 2	TCEB2	1.91969	1838100
P28074	Proteasome subunit beta type-5	PSMB5	1.92047	1829150
Q9BVK6	Transmembrane emp24 domain-containing protein 9	TMED9	1.91825	1811950
O43390	Heterogeneous nuclear ribonucleoprotein R	HNRNPR	1.92003	1810650
P48444	Coatomer subunit delta	ARCN1	1.92018	1808450
O60493	Sorting nexin-3	SNX3	1.174	1791700
P46934	E3 ubiquitin-protein ligase NEDD4	NEDD4	1.17401	1779300
P19022	Cadherin-2	CDH2	1.91261	1778530
P30520	Adenylosuccinate synthetase isozyme 2	ADSS	1.91931	1769250
Q15369	Transcription elongation factor B polypeptide 1	TCEB1	10.2429	1764100
Q9Y5X1	Sorting nexin-9	SNX9	1.174	1757900
Q6DD88	Atlastin-3	ATL3	1.91999	1748150
O95202	LETM1 and EF-hand domain-containing protein 1, mitochondrial	LETM1	1.91824	1739150
Q9Y383	Putative RNA-binding protein Luc7-like 2	LUC7L2	9.62642	1732050
Q15819;Q13404	Ubiquitin-conjugating enzyme E2 variant 2;Ubiquitin-conjugating enzyme E2 variant 1	UBE2V2;UBE2V1	1.17394	1724600
Q9Y6M1	Insulin-like growth factor 2 mRNA-binding protein 2	IGF2BP2	1.91969	1720150
P07942	Laminin subunit beta-1	LAMB1	1.91838	1718500
P13674	Prolyl 4-hydroxylase subunit alpha-1	P4HA1	1.91981	1717700
O00499	Myc box-dependent-interacting protein 1	BIN1	1.91951	1700800
Q04837	Single-stranded DNA-binding protein, mitochondrial	SSBP1	1.91683	1668600
P28288	ATP-binding cassette sub-family D member 3	ABCD3	1.9197	1666800
Q15058	Kinesin-like protein KIF14	KIF14	1.92026	1665350
P83916	Chromobox protein homolog 1	CBX1	1.91702	1657650
Q08945	FACT complex subunit SSRP1	SSRP1	10.2609	1656700
Q00341	Vigilin	HDLBP	1.9202	1636000
P06396	Gelsolin	GSN	1.17375	1631850
O75190	DnaJ homolog subfamily B member 6	DNAJB6	1.92	1624150
P49755	Transmembrane emp24 domain-containing protein 10	TMED10	1.91634	1620700
O94875	Sorbin and SH3 domain-containing protein 2	SORBS2	1.91838	1618200
Q9UIJ7	GTP:AMP phosphotransferase AK3, mitochondrial	AK3	1.17383	1610100
O43681	ATPase ASNA1	ASNA1	1.174	1584250
P05026	Sodium/potassium-transporting ATPase subunit beta-1	ATP1B1	1.17397	1583350
Q8N1F7	Nuclear pore complex protein Nup93	NUP93	1.91962	1576150
Q9UN86	Ras GTPase-activating protein-binding protein 2	G3BP2	1.92043	1572900
P61326;Q96A72	Protein mago nashi homolog;Protein mago nashi homolog 2	MAGOH;MAGOHB	1.91805	1559800
P21291	Cysteine and glycine-rich protein 1	CSRP1	9.47936	1555850
P51572	B-cell receptor-associated protein 31	BCAP31	1.17385	1553400
Q9P2E9	Ribosome-binding protein 1	RRBP1	1.91916	1543250
P05455	Lupus La protein	SSB	1.17394	1529100
Q14157	Ubiquitin-associated protein 2-like	UBAP2L	9.80002	1523500
Q9H4M9	EH domain-containing protein 1	EHD1	1.17388	1515550
O15400	Syntaxin-7	STX7	1.9195	1515100
O00567	Nucleolar protein 56	NOP56	1.17341	1495350
P39748	Flap endonuclease 1	FEN1	1.174	1491600
P55795	Heterogeneous nuclear ribonucleoprotein H2	HNRNPH2	1.91968	1488900
Q96TA1	Niban-like protein 1	FAM129B	1.91826	1467890
Q9NZ01	Very-long-chain enoyl-CoA reductase	TECR	1.17364	1459500
Q9UJU6	Drebrin-like protein	DBNL	12.4201	1458150
Q92896	Golgi apparatus protein 1	GLG1	8.85648	1454300
Q96KP4	Cytosolic non-specific dipeptidase	CNDP2	1.17396	1446400
P38919	Eukaryotic initiation factor 4A-III;Eukaryotic initiation factor 4A-III, N-terminally processed	EIF4A3	1.91547	1409600
P08621	U1 small nuclear ribonucleoprotein 70 kDa	SNRNP70	1.91629	1383450
Q16822	Phosphoenolpyruvate carboxykinase [GTP], mitochondrial	PCK2	1.17384	1380300
P04179	Superoxide dismutase [Mn], mitochondrial	SOD2	1.1738	1373500
O14980	Exportin-1	XPO1	1.17401	1368250
Q9BXJ9	N-alpha-acetyltransferase 15, NatA auxiliary subunit	NAA15	1.91985	1354000
Q15006	ER membrane protein complex subunit 2	EMC2	1.91985	1352550
O75396	Vesicle-trafficking protein SEC22b	SEC22B	1.91918	1343650
P15374	Ubiquitin carboxyl-terminal hydrolase isozyme L3	UCHL3	1.92021	1335750
Q15155;P69849;Q5JPE7	Nodal modulator 1;Nodal modulator 3;Nodal modulator 2	NOMO1;NOMO3;NOMO2	1.91891	1331050
O75489	NADH dehydrogenase [ubiquinone] iron-sulfur protein 3, mitochondrial	NDUFS3	1.17384	1326450
O60701	UDP-glucose 6-dehydrogenase	UGDH	1.17399	1322650
Q13557	Calcium/calmodulin-dependent protein kinase type II subunit delta	CAMK2D	1.91957	1322650
P49589	Cysteine--tRNA ligase, cytoplasmic	CARS	1.9183	1316200
P28072	Proteasome subunit beta type-6	PSMB6	1.17389	1313200
Q15293	Reticulocalbin-1	RCN1	1.92028	1311500
Q14247	Src substrate cortactin	CTTN	1.17396	1308650
O94979	Protein transport protein Sec31A	SEC31A	1.92041	1303600
Q7L1Q6	Basic leucine zipper and W2 domain-containing protein 1	BZW1	1.17397	1297850
Q16658	Fascin	FSCN1	1.92037	1287100
Q9Y371	Endophilin-B1	SH3GLB1	1.17383	1281400
Q93050	V-type proton ATPase 116 kDa subunit a isoform 1	ATP6V0A1	1.17352	1281100
P55036	26S proteasome non-ATPase regulatory subunit 4	PSMD4	1.92067	1270300
O14828	Secretory carrier-associated membrane protein 3	SCAMP3	1.17397	1269950
Q9UNH7	Sorting nexin-6;Sorting nexin-6, N-terminally processed	SNX6	1.92045	1266550
Q15046	Lysine--tRNA ligase	KARS	1.92008	1265650
P36776	Lon protease homolog, mitochondrial	LONP1	1.1738	1244450
Q8TCJ2	Dolichyl-diphosphooligosaccharide--protein glycosyltransferase subunit STT3B	STT3B	1.91996	1243850
Q13151	Heterogeneous nuclear ribonucleoprotein A0	HNRNPA0	1.17383	1241300
Q9HD45	Transmembrane 9 superfamily member 3	TM9SF3	1.174	1238850
P49821	NADH dehydrogenase [ubiquinone] flavoprotein 1, mitochondrial	NDUFV1	1.17396	1216400
P22102	Trifunctional purine biosynthetic protein adenosine-3;Phosphoribosylamine--glycine ligase;Phosphoribosylformylglycinamidine cyclo-ligase;Phosphoribosylglycinamide formyltransferase	GART	1.17398	1213250
P12081	Histidine--tRNA ligase, cytoplasmic	HARS	1.17399	1212400
O60841	Eukaryotic translation initiation factor 5B	EIF5B	1.17401	1203350
P30085	UMP-CMP kinase	CMPK1	1.17395	1200850
P61201	COP9 signalosome complex subunit 2	COPS2	1.92038	1196450
Q9Y224	UPF0568 protein C14orf166	C14orf166	1.92025	1176650
Q15121	Astrocytic phosphoprotein PEA-15	PEA15	1.91986	1168180
P51116	Fragile X mental retardation syndrome-related protein 2	FXR2	1.91988	1167200
Q13509	Tubulin beta-3 chain	TUBB3	1.174	1166000
P37837	Transaldolase	TALDO1	1.17372	1151650
O75955	Flotillin-1	FLOT1	1.17401	1151100
P11388	DNA topoisomerase 2-alpha	TOP2A	1.91303	1138820
Q99961	Endophilin-A2	SH3GL1	1.92039	1134600
Q9UHD9	Ubiquilin-2	UBQLN2	1.91926	1123800
Q96I99	Succinyl-CoA ligase [GDP-forming] subunit beta, mitochondrial	SUCLG2	1.17394	1114950
P61803	Dolichyl-diphosphooligosaccharide--protein glycosyltransferase subunit DAD1	DAD1	1.17399	1114350
O75131	Copine-3	CPNE3	1.17384	1109000
Q15631	Translin	TSN	1.174	1107750
P29144	Tripeptidyl-peptidase 2	TPP2	1.17389	1100700
Q9NQ29	Putative RNA-binding protein Luc7-like 1	LUC7L	1.91544	1097020
Q13595	Transformer-2 protein homolog alpha	TRA2A	1.17398	1094450
Q14203	Dynactin subunit 1	DCTN1	1.92021	1093580
P14735	Insulin-degrading enzyme	IDE	1.17381	1090500
Q16881	Thioredoxin reductase 1, cytoplasmic	TXNRD1	1.17398	1087050
P57088	Transmembrane protein 33	TMEM33	1.17394	1080750
P51148	Ras-related protein Rab-5C	RAB5C	1.17396	1080250
Q96C19	EF-hand domain-containing protein D2	EFHD2	1.91983	1078620
O43747	AP-1 complex subunit gamma-1	AP1G1	1.92052	1075370
Q13045	Protein flightless-1 homolog	FLII	1.17398	1046650
A0MZ66	Shootin-1	KIAA1598	1.17357	1039950
O60613	15 kDa selenoprotein	2015-09-01	1.92029	1035080
Q86VI3	Ras GTPase-activating-like protein IQGAP3	IQGAP3	1.91999	1029710
O95757	Heat shock 70 kDa protein 4L	HSPA4L	1.174	1028750
Q9UL25	Ras-related protein Rab-21	RAB21	1.17401	1018400
O96008	Mitochondrial import receptor subunit TOM40 homolog	TOMM40	1.17377	1013300
Q9Y2V2	Calcium-regulated heat stable protein 1	CARHSP1	1.17391	997701
Q6P5R6	60S ribosomal protein L22-like 1	RPL22L1	1.17388	990250
P26196	Probable ATP-dependent RNA helicase DDX6	DDX6	1.17394	986799
P63151	Serine/threonine-protein phosphatase 2A 55 kDa regulatory subunit B alpha isoform	PPP2R2A	1.174	984900
Q8WVJ2	NudC domain-containing protein 2	NUDCD2	1.91905	979580
P63279	SUMO-conjugating enzyme UBC9	UBE2I	1.17383	958099
O14979	Heterogeneous nuclear ribonucleoprotein D-like	HNRNPDL	1.17344	957350
P61006;Q92930	Ras-related protein Rab-8A;Ras-related protein Rab-8B	RAB8A;RAB8B	1.92036	953815
P01111	GTPase NRas	NRAS	1.17401	948300
Q6IAA8	Ragulator complex protein LAMTOR1	LAMTOR1	1.17393	945800
O75533	Splicing factor 3B subunit 1	SF3B1	1.90832	942810
O76094	Signal recognition particle subunit SRP72	SRP72	1.174	938000
O75694	Nuclear pore complex protein Nup155	NUP155	1.92006	915930
Q9NSD9	Phenylalanine--tRNA ligase beta subunit	FARSB	1.174	900650
P62304	Small nuclear ribonucleoprotein E	SNRPE	1.17362	899600
O95232	Luc7-like protein 3	LUC7L3	1.91431	899010
Q8N556	Actin filament-associated protein 1	AFAP1	1.17401	898850
Q12874	Splicing factor 3A subunit 3	SF3A3	1.17312	898750
Q9GZL7	Ribosome biogenesis protein WDR12	WDR12	1.91944	898505
Q12904	Aminoacyl tRNA synthase complex-interacting multifunctional protein 1;Endothelial monocyte-activating polypeptide 2	AIMP1	1.174	875650
Q15056	Eukaryotic translation initiation factor 4H	EIF4H	1.17365	840650
O95197	Reticulon-3	RTN3	1.17397	835250
P36957	Dihydrolipoyllysine-residue succinyltransferase component of 2-oxoglutarate dehydrogenase complex, mitochondrial	DLST	1.17209	832550
Q13177	Serine/threonine-protein kinase PAK 2;PAK-2p27;PAK-2p34	PAK2	1.17399	825550
P50148	Guanine nucleotide-binding protein G(q) subunit alpha	GNAQ	1.174	817250
P49720	Proteasome subunit beta type-3	PSMB3	1.17397	808000
Q06124	Tyrosine-protein phosphatase non-receptor type 11	PTPN11	1.17398	792600
Q7RTV0	PHD finger-like domain-containing protein 5A	PHF5A	1.91513	778590
P04632	Calpain small subunit 1	CAPNS1	1.1739	773701
Q15287	RNA-binding protein with serine-rich domain 1	RNPS1	1.17279	768250
Q13561	Dynactin subunit 2	DCTN2	1.17396	763050
P84095	Rho-related GTP-binding protein RhoG	RHOG	1.174	759800
Q01581	Hydroxymethylglutaryl-CoA synthase, cytoplasmic	HMGCS1	1.17399	759251
P25205	DNA replication licensing factor MCM3	MCM3	1.17399	751751
O15031	Plexin-B2	PLXNB2	1.174	749200
P19784	Casein kinase II subunit alpha	CSNK2A2	1.17391	743200
Q14254	Flotillin-2	FLOT2	1.17401	729251
Q99543	DnaJ homolog subfamily C member 2;DnaJ homolog subfamily C member 2, N-terminally processed	DNAJC2	1.91973	725115
P06730	Eukaryotic translation initiation factor 4E	EIF4E	1.17389	724001
P21912	Succinate dehydrogenase [ubiquinone] iron-sulfur subunit, mitochondrial	SDHB	1.17375	715801
Q9UGP8	Translocation protein SEC63 homolog	SEC63	1.91729	704965
P67812	Signal peptidase complex catalytic subunit SEC11A	SEC11A	1.17314	695201
Q13243	Serine/arginine-rich splicing factor 5	SRSF5	1.17387	691101
P09417	Dihydropteridine reductase	QDPR	1.17401	689201
Q96SB4	SRSF protein kinase 1	SRPK1	1.17399	683751
O94906	Pre-mRNA-processing factor 6	PRPF6	1.17358	675001
Q14839	Chromodomain-helicase-DNA-binding protein 4	CHD4	1.91582	666875
Q9BPW8	Protein NipSnap homolog 1	NIPSNAP1	1.17386	666251
Q9UL26	Ras-related protein Rab-22A	RAB22A	1.17398	665351
P06756	Integrin alpha-V;Integrin alpha-V heavy chain;Integrin alpha-V light chain	ITGAV	1.17393	664551
Q9NUU7;Q9UMR2	ATP-dependent RNA helicase DDX19A;ATP-dependent RNA helicase DDX19B	DDX19A;DDX19B	1.17394	664501
P25685	DnaJ homolog subfamily B member 1	DNAJB1	1.17396	664251
Q9NS69	Mitochondrial import receptor subunit TOM22 homolog	TOMM22	1.17383	633151
Q9BSJ8	Extended synaptotagmin-1	ESYT1	1.17399	631951
Q9BYJ9	YTH domain-containing family protein 1	YTHDF1	1.91985	629040
Q08J23	tRNA (cytosine(34)-C(5))-methyltransferase	NSUN2	1.17339	628001
P02786	Transferrin receptor protein 1;Transferrin receptor protein 1, serum form	TFRC	1.17398	614651
P21964	Catechol O-methyltransferase	COMT	1.17398	611450
O75400	Pre-mRNA-processing factor 40 homolog A	PRPF40A	1.1733	607401
Q92922	SWI/SNF complex subunit SMARCC1	SMARCC1	1.17401	607301
Q9NTI5	Sister chromatid cohesion protein PDS5 homolog B	PDS5B	1.17393	601701
Q9H0A0	N-acetyltransferase 10	NAT10	1.174	597651
Q13418	Integrin-linked protein kinase	ILK	1.17399	589300
Q9UBT2	SUMO-activating enzyme subunit 2	UBA2	1.17312	579651
P36543	V-type proton ATPase subunit E 1	ATP6V1E1	1.174	568351
Q5JRX3	Presequence protease, mitochondrial	PITRM1	1.1738	566651
P19367	Hexokinase-1	HK1	1.17397	564150
P37198	Nuclear pore glycoprotein p62	NUP62	1.1738	556751
O15484	Calpain-5	CAPN5	1.17399	550651
Q8NBJ5	Procollagen galactosyltransferase 1	COLGALT1	1.17401	537600
Q9BQI0	Allograft inflammatory factor 1-like	AIF1L	1.17308	533401
Q8IZV5	Retinol dehydrogenase 10	RDH10	1.17251	526051
P48556	26S proteasome non-ATPase regulatory subunit 8	PSMD8	1.17399	523651
Q13409	Cytoplasmic dynein 1 intermediate chain 2	DYNC1I2	1.17397	522400
Q92614	Unconventional myosin-XVIIIa	MYO18A	1.17401	518851
Q9Y2Q5	Ragulator complex protein LAMTOR2	LAMTOR2	1.17387	514251
P18031	Tyrosine-protein phosphatase non-receptor type 1	PTPN1	1.17398	511501
O00330	Pyruvate dehydrogenase protein X component, mitochondrial	PDHX	1.17382	504000
Q96EE3	Nucleoporin SEH1	SEH1L	1.17396	503651
O75746	Calcium-binding mitochondrial carrier protein Aralar1	SLC25A12	1.17355	500451
Q9Y5K5	Ubiquitin carboxyl-terminal hydrolase isozyme L5	UCHL5	1.17397	499376
P51452	Dual specificity protein phosphatase 3	DUSP3	1.17395	491521
Q9NZI8	Insulin-like growth factor 2 mRNA-binding protein 1	IGF2BP1	1.92028	485340
Q8N766	ER membrane protein complex subunit 1	EMC1	1.17365	482085
P51812	Ribosomal protein S6 kinase alpha-3	RPS6KA3	1.17398	481156
O00193	Small acidic protein	SMAP	1.91628	480680
Q9Y6G9	Cytoplasmic dynein 1 light intermediate chain 1	DYNC1LI1	1.17391	466496
Q12965	Unconventional myosin-Ie	MYO1E	1.17399	464436
Q99816	Tumor susceptibility gene 101 protein	TSG101	1.1735	464066
Q93008;O00507	Probable ubiquitin carboxyl-terminal hydrolase FAF-X;Probable ubiquitin carboxyl-terminal hydrolase FAF-Y	USP9X;USP9Y	1.17397	454781
O60568	Procollagen-lysine,2-oxoglutarate 5-dioxygenase 3	PLOD3	1.17363	447266
Q14683	Structural maintenance of chromosomes protein 1A	SMC1A	1.1739	440811
O60763	General vesicular transport factor p115	USO1	1.174	440511
Q9UHD1	Cysteine and histidine-rich domain-containing protein 1	CHORDC1	1.17396	432016
Q9UI12	V-type proton ATPase subunit H	ATP6V1H	1.17368	431666
Q02978	Mitochondrial 2-oxoglutarate/malate carrier protein	SLC25A11	1.17337	431266
Q9H223	EH domain-containing protein 4	EHD4	1.17399	415621
O75116	Rho-associated protein kinase 2	ROCK2	1.17401	414576
O43815	Striatin	STRN	1.17401	413601
Q10713	Mitochondrial-processing peptidase subunit alpha	PMPCA	1.174	409786
O60684;O15131;P52294	Importin subunit alpha-7;Importin subunit alpha-6;Importin subunit alpha-5;Importin subunit alpha-5, N-terminally processed	KPNA6;KPNA5;KPNA1	1.17399	407806
Q8WVM8	Sec1 family domain-containing protein 1	SCFD1	1.17393	402706
O75351;Q9UN37	Vacuolar protein sorting-associated protein 4B;Vacuolar protein sorting-associated protein 4A	VPS4B;VPS4A	1.17378	397165
Q86UP2	Kinectin	KTN1	1.91587	382030
Q13155	Aminoacyl tRNA synthase complex-interacting multifunctional protein 2	AIMP2	1.174	381890
P49756	RNA-binding protein 25	RBM25	1.17363	378601
Q14573	Inositol 1,4,5-trisphosphate receptor type 3	ITPR3	1.17241	371061
O75027	ATP-binding cassette sub-family B member 7, mitochondrial	ABCB7	1.17354	366206
Q969V3	Nicalin	NCLN	1.17387	354385
P12270	Nucleoprotein TPR	TPR	1.17219	353330
P49841	Glycogen synthase kinase-3 beta	GSK3B	1.17381	351890
O75439	Mitochondrial-processing peptidase subunit beta	PMPCB	1.17372	343175
Q13131	5-AMP-activated protein kinase catalytic subunit alpha-1	PRKAA1	1.17382	339616
Q13188	Serine/threonine-protein kinase 3;Serine/threonine-protein kinase 3 36kDa subunit;Serine/threonine-protein kinase 3 20kDa subunit	STK3	1.17397	337585
Q7L576	Cytoplasmic FMR1-interacting protein 1	CYFIP1	1.174	337135
P29317	Ephrin type-A receptor 2	EPHA2	1.17339	337110
Q9NQW6	Actin-binding protein anillin	ANLN	1.17322	329720
P61020	Ras-related protein Rab-5B	RAB5B	1.17398	327376
Q9UBC2	Epidermal growth factor receptor substrate 15-like 1	EPS15L1	1.17391	325300
Q13620	Cullin-4B	CUL4B	1.17401	308631
Q9Y5L0	Transportin-3	TNPO3	1.17397	307376
O00139	Kinesin-like protein KIF2A	KIF2A	1.17374	300441
O00469	Procollagen-lysine,2-oxoglutarate 5-dioxygenase 2	PLOD2	1.17287	294650
Q9Y4F1	FERM, RhoGEF and pleckstrin domain-containing protein 1	FARP1	1.17401	293140
Q15286	Ras-related protein Rab-35	RAB35	1.17345	292286
P46821	Microtubule-associated protein 1B;MAP1B heavy chain;MAP1 light chain LC1	MAP1B	1.17333	284210
Q9H4G4	Golgi-associated plant pathogenesis-related protein 1	GLIPR2	1.17392	277140
P30419	Glycylpeptide N-tetradecanoyltransferase 1	NMT1	1.17364	275300
Q9NZB2	Constitutive coactivator of PPAR-gamma-like protein 1	FAM120A	1.17367	272905
P05067	Amyloid beta A4 protein;N-APP;Soluble APP-alpha;Soluble APP-beta;C99;Beta-amyloid protein 42;Beta-amyloid protein 40;C83;P3(42);P3(40);C80;Gamma-secretase C-terminal fragment 59;Gamma-secretase C-terminal fragment 57;Gamma-secretase C-terminal fragment 50;C31	APP	1.17319	269520
O15439	Multidrug resistance-associated protein 4	ABCC4	1.17399	246140
Q9UHY1	Nuclear receptor-binding protein	NRBP1	1.17401	211355
O00468	Agrin;Agrin N-terminal 110 kDa subunit;Agrin C-terminal 110 kDa subunit;Agrin C-terminal 90 kDa fragment;Agrin C-terminal 22 kDa fragment	AGRN	1.17397	156235
P35579	Myosin-9	MYH9	2.29359	3410.6
P68104;Q5VTE0	Elongation factor 1-alpha 1;Putative elongation factor 1-alpha-like 3	EEF1A1;EEF1A1P5	2.17405	2394.28
P07437	Tubulin beta chain	TUBB	2.10775	1500.06
P06733	Alpha-enolase	ENO1	2.11484	1390.3
P63261	Actin, cytoplasmic 2;Actin, cytoplasmic 2, N-terminally processed	ACTG1	5.46615	208.102
P62979;P0CG47;P0CG48	Ubiquitin-40S ribosomal protein S27a;Ubiquitin;40S ribosomal protein S27a;Polyubiquitin-B;Ubiquitin;Polyubiquitin-C;Ubiquitin	RPS27A;UBB;UBC	1.69438	124.724
P07355;A6NMY6	Annexin A2;Putative annexin A2-like protein	ANXA2;ANXA2P2	3.10917	53.7684
P06576	ATP synthase subunit beta, mitochondrial	ATP5B	4.38147	34.609
T: Majority protein IDs	T: Protein names	T: Gene names	N: -Log Student's T-test p-value WT_Ectosome_Medium_only_Ectosome	WT_Ectosome_x/y_Medium_only_Ectosome
P04406	Glyceraldehyde-3-phosphate dehydrogenase	GAPDH	1.6783	3.81762
P10599	Thioredoxin	TXN	0.13633	2.62184
P14923	Junction plakoglobin	JUP	0.312281	1.27738
A0AV96	RNA-binding protein 47	RBM47	NaN	1
O00429	Dynamin-1-like protein	DNM1L	0.74968	1
O14964	Hepatocyte growth factor-regulated tyrosine kinase substrate	HGS	NaN	1
O15230	Laminin subunit alpha-5	LAMA5	NaN	1
O15260	Surfeit locus protein 4	SURF4	0.74968	1
O15460	Prolyl 4-hydroxylase subunit alpha-2	P4HA2	0.74968	1
O43615	Mitochondrial import inner membrane translocase subunit TIM44	TIMM44	0.74968	1
O43795	Unconventional myosin-Ib	MYO1B	NaN	1
O43809	Cleavage and polyadenylation specificity factor subunit 5	NUDT21	0.74968	1
O43865;Q96HN2	Putative adenosylhomocysteinase 2;Putative adenosylhomocysteinase 3	AHCYL1;AHCYL2	NaN	1
O60437	Periplakin	PPL	0.74968	1
O75165	DnaJ homolog subfamily C member 13	DNAJC13	0.74968	1
O75306	NADH dehydrogenase [ubiquinone] iron-sulfur protein 2, mitochondrial	NDUFS2	0.74968	1
O75431	Metaxin-2	MTX2	0.74968	1
O75531	Barrier-to-autointegration factor;Barrier-to-autointegration factor, N-terminally processed	BANF1	NaN	1
O75600	2-amino-3-ketobutyrate coenzyme A ligase, mitochondrial	GCAT	0.74968	1
O75844	CAAX prenyl protease 1 homolog	ZMPSTE24	0.74968	1
O94832	Unconventional myosin-Id	MYO1D	NaN	1
O95164	Ubiquitin-like protein 3	UBL3	NaN	1
O95433	Activator of 90 kDa heat shock protein ATPase homolog 1	AHSA1	NaN	1
O95573	Long-chain-fatty-acid--CoA ligase 3	ACSL3	0.74968	1
O95777	U6 snRNA-associated Sm-like protein LSm8	LSM8	0.74968	1
O95782	AP-2 complex subunit alpha-1	AP2A1	0.74968	1
O95816	BAG family molecular chaperone regulator 2	BAG2	0.74968	1
P00387	NADH-cytochrome b5 reductase 3;NADH-cytochrome b5 reductase 3 membrane-bound form;NADH-cytochrome b5 reductase 3 soluble form	CYB5R3	0.74968	1
P00533	Epidermal growth factor receptor	EGFR	0.74968	1
P06703	Protein S100-A6	S100A6	0.74968	1
P07996	Thrombospondin-1	THBS1	0.74968	1
P08195	4F2 cell-surface antigen heavy chain	SLC3A2	NaN	1
P11166	Solute carrier family 2, facilitated glucose transporter member 1	SLC2A1	0.74968	1
P11172	Uridine 5-monophosphate synthase;Orotate phosphoribosyltransferase;Orotidine 5-phosphate decarboxylase	UMPS	0.74968	1
P11233	Ras-related protein Ral-A	RALA	0.74968	1
P11586	C-1-tetrahydrofolate synthase, cytoplasmic;Methylenetetrahydrofolate dehydrogenase;Methenyltetrahydrofolate cyclohydrolase;Formyltetrahydrofolate synthetase;C-1-tetrahydrofolate synthase, cytoplasmic, N-terminally processed	MTHFD1	0.74968	1
P12236	ADP/ATP translocase 3;ADP/ATP translocase 3, N-terminally processed	SLC25A6	0.74968	1
P14314	Glucosidase 2 subunit beta	PRKCSH	0.74968	1
P16144	Integrin beta-4	ITGB4	NaN	1
P19623	Spermidine synthase	SRM	0.74968	1
P20020;P23634	Plasma membrane calcium-transporting ATPase 1;Plasma membrane calcium-transporting ATPase 4	ATP2B1;ATP2B4	0.74968	1
P22061	Protein-L-isoaspartate(D-aspartate) O-methyltransferase	PCMT1	0.74968	1
P23193	Transcription elongation factor A protein 1	TCEA1	0.74968	1
P23229	Integrin alpha-6;Integrin alpha-6 heavy chain;Integrin alpha-6 light chain;Processed integrin alpha-6	ITGA6	0.74968	1
P23368	NAD-dependent malic enzyme, mitochondrial	ME2	0.74968	1
P24666	Low molecular weight phosphotyrosine protein phosphatase	ACP1	NaN	1
P24928	DNA-directed RNA polymerase II subunit RPB1	POLR2A	0.74968	1
P27105	Erythrocyte band 7 integral membrane protein	STOM	0.74968	1
P30876	DNA-directed RNA polymerase II subunit RPB2	POLR2B	0.74968	1
P33527	Multidrug resistance-associated protein 1	ABCC1	NaN	1
P33992	DNA replication licensing factor MCM5	MCM5	0.74968	1
P33993	DNA replication licensing factor MCM7	MCM7	0.74968	1
P36551	Oxygen-dependent coproporphyrinogen-III oxidase, mitochondrial	CPOX	0.74968	1
P41223	Protein BUD31 homolog	BUD31	0.74968	1
P42766	60S ribosomal protein L35	RPL35	0.74968	1
P46087	Probable 28S rRNA (cytosine(4447)-C(5))-methyltransferase	NOP2	0.74968	1
P46379	Large proline-rich protein BAG6	BAG6	0.74968	1
P46939	Utrophin	UTRN	0.74968	1
P48506	Glutamate--cysteine ligase catalytic subunit	GCLC	NaN	1
P48509	CD151 antigen	CD151	NaN	1
P49006	MARCKS-related protein	MARCKSL1	NaN	1
P49419	Alpha-aminoadipic semialdehyde dehydrogenase	ALDH7A1	NaN	1
P55039	Developmentally-regulated GTP-binding protein 2	DRG2	0.74968	1
P60468	Protein transport protein Sec61 subunit beta	SEC61B	0.74968	1
P62861	40S ribosomal protein S30	FAU	0.74968	1
P63208	S-phase kinase-associated protein 1	SKP1	0.74968	1
P83111	Serine beta-lactamase-like protein LACTB, mitochondrial	LACTB	NaN	1
Q00169	Phosphatidylinositol transfer protein alpha isoform	PITPNA	0.74968	1
Q02818	Nucleobindin-1	NUCB1	0.74968	1
Q02880	DNA topoisomerase 2-beta	TOP2B	0.74968	1
Q04637	Eukaryotic translation initiation factor 4 gamma 1	EIF4G1	0.74968	1
Q05048	Cleavage stimulation factor subunit 1	CSTF1	NaN	1
Q06210	Glutamine--fructose-6-phosphate aminotransferase [isomerizing] 1	GFPT1	0.74968	1
Q07021	Complement component 1 Q subcomponent-binding protein, mitochondrial	C1QBP	0.74968	1
Q07065	Cytoskeleton-associated protein 4	CKAP4	NaN	1
Q12906	Interleukin enhancer-binding factor 3	ILF3	0.74968	1
Q12959	Disks large homolog 1	DLG1	0.74968	1
Q13423	NAD(P) transhydrogenase, mitochondrial	NNT	0.74968	1
Q13435	Splicing factor 3B subunit 2	SF3B2	0.74968	1
Q13547	Histone deacetylase 1	HDAC1	0.74968	1
Q14160	Protein scribble homolog	SCRIB	0.74968	1
Q14566	DNA replication licensing factor MCM6	MCM6	0.74968	1
Q14651	Plastin-1	PLS1	NaN	1
Q14690	Protein RRP5 homolog	PDCD11	0.74968	1
Q15067	Peroxisomal acyl-coenzyme A oxidase 1	ACOX1	NaN	1
Q49A26	Putative oxidoreductase GLYR1	GLYR1	0.74968	1
Q6P1M3	Lethal(2) giant larvae protein homolog 2	LLGL2	NaN	1
Q6P2E9	Enhancer of mRNA-decapping protein 4	EDC4	0.74968	1
Q7KZI7	Serine/threonine-protein kinase MARK2	MARK2	NaN	1
Q7Z2K6	Endoplasmic reticulum metallopeptidase 1	ERMP1	0.74968	1
Q7Z6Z7	E3 ubiquitin-protein ligase HUWE1	HUWE1	0.74968	1
Q86SX6	Glutaredoxin-related protein 5, mitochondrial	GLRX5	0.74968	1
Q8N684	Cleavage and polyadenylation specificity factor subunit 7	CPSF7	0.74968	1
Q8NBU5	ATPase family AAA domain-containing protein 1	ATAD1	0.74968	1
Q8NE71	ATP-binding cassette sub-family F member 1	ABCF1	0.74968	1
Q8TBQ9	Protein kish-A	TMEM167A	0.74968	1
Q8TCT9	Minor histocompatibility antigen H13	HM13	NaN	1
Q8TD30	Alanine aminotransferase 2	GPT2	0.74968	1
Q8WVX9	Fatty acyl-CoA reductase 1	FAR1	0.74968	1
Q92599	Septin-8	2008-09-01	0.74968	1
Q92769	Histone deacetylase 2	HDAC2	0.74968	1
Q92783	Signal transducing adapter molecule 1	STAM	NaN	1
Q93062	RNA-binding protein with multiple splicing	RBPMS	NaN	1
Q96A65	Exocyst complex component 4	EXOC4	0.74968	1
Q96C36	Pyrroline-5-carboxylate reductase 2	PYCR2	0.74968	1
Q96EY1	DnaJ homolog subfamily A member 3, mitochondrial	DNAJA3	0.74968	1
Q96I24	Far upstream element-binding protein 3	FUBP3	0.74968	1
Q96PQ0	VPS10 domain-containing receptor SorCS2	SORCS2	0.74968	1
Q96QR8	Transcriptional activator protein Pur-beta	PURB	0.74968	1
Q99436	Proteasome subunit beta type-7	PSMB7	NaN	1
Q99459	Cell division cycle 5-like protein	CDC5L	0.74968	1
Q99714	3-hydroxyacyl-CoA dehydrogenase type-2	HSD17B10	0.74968	1
Q99805	Transmembrane 9 superfamily member 2	TM9SF2	0.74968	1
Q9BQE3	Tubulin alpha-1C chain	TUBA1C	0.74968	1
Q9BX40	Protein LSM14 homolog B	LSM14B	NaN	1
Q9BXF6	Rab11 family-interacting protein 5	RAB11FIP5	0.74968	1
Q9BYT8	Neurolysin, mitochondrial	NLN	0.74968	1
Q9C005	Protein dpy-30 homolog	DPY30	NaN	1
Q9GZM7	Tubulointerstitial nephritis antigen-like	TINAGL1	NaN	1
Q9GZS3	WD repeat-containing protein 61;WD repeat-containing protein 61, N-terminally processed	WDR61	0.74968	1
Q9H0U4	Ras-related protein Rab-1B	RAB1B	0.74968	1
Q9H2G2	STE20-like serine/threonine-protein kinase	SLK	0.74968	1
Q9H6S3	Epidermal growth factor receptor kinase substrate 8-like protein 2	EPS8L2	0.74968	1
Q9HCM4	Band 4.1-like protein 5	EPB41L5	0.74968	1
Q9HD20	Manganese-transporting ATPase 13A1	ATP13A1	0.74968	1
Q9NTJ5	Phosphatidylinositide phosphatase SAC1	SACM1L	0.74968	1
Q9NVP1	ATP-dependent RNA helicase DDX18	DDX18	0.74968	1
Q9NYF8	Bcl-2-associated transcription factor 1	BCLAF1	0.74968	1
Q9NYL2	Mitogen-activated protein kinase kinase kinase MLT	ZAK	0.74968	1
Q9P035	Very-long-chain (3R)-3-hydroxyacyl-CoA dehydratase 3	HACD3	0.74968	1
Q9UHB9	Signal recognition particle subunit SRP68	SRP68	0.74968	1
Q9UIG0	Tyrosine-protein kinase BAZ1B	BAZ1B	0.74968	1
Q9UJC5	SH3 domain-binding glutamic acid-rich-like protein 2	SH3BGRL2	0.74968	1
Q9ULC5	Long-chain-fatty-acid--CoA ligase 5	ACSL5	0.74968	1
Q9UM00	Transmembrane and coiled-coil domain-containing protein 1	TMCO1	0.74968	1
Q9UNE7	E3 ubiquitin-protein ligase CHIP	STUB1	0.74968	1
Q9UQB8	Brain-specific angiogenesis inhibitor 1-associated protein 2	BAIAP2	0.74968	1
Q9Y3D6	Mitochondrial fission 1 protein	FIS1	0.74968	1
Q9Y4I1	Unconventional myosin-Va	MYO5A	NaN	1
Q9Y5M8	Signal recognition particle receptor subunit beta	SRPRB	0.74968	1
Q9Y6N5	Sulfide:quinone oxidoreductase, mitochondrial	SQRDL	0.74968	1
Q9Y6Y8	SEC23-interacting protein	SEC23IP	0.74968	1
P15924	Desmoplakin	DSP	0.0260583	0.243812
P35908	Keratin, type II cytoskeletal 2 epidermal	KRT2	0.0131755	0.075553
Q13835	Plakophilin-1	PKP1	0.00556615	2.82243e-06
Q6UWP8	Suprabasin	SBSN	0.00525041	1.475e-06
P25311	Zinc-alpha-2-glycoprotein	AZGP1	0.00527086	1.20075e-06
P31944	Caspase-14;Caspase-14 subunit p17, mature form;Caspase-14 subunit p10, mature form;Caspase-14 subunit p20, intermediate form;Caspase-14 subunit p8, intermediate form	CASP14	0.00532025	7.74482e-07
P22735	Protein-glutamine gamma-glutamyltransferase K	TGM1	0.00529159	7.45795e-07
P12273	Prolactin-inducible protein	PIP	0.00574549	6.86553e-07
P05089	Arginase-1	ARG1	3.29227e-07	6.16694e-07
P01040	Cystatin-A;Cystatin-A, N-terminally processed	CSTA	0.00490633	5.28737e-07
Q08188	Protein-glutamine gamma-glutamyltransferase E;Protein-glutamine gamma-glutamyltransferase E 50 kDa catalytic chain;Protein-glutamine gamma-glutamyltransferase E 27 kDa non-catalytic chain	TGM3	0.00432077	4.8499e-07
Q08554	Desmocollin-1	DSC1	0.0038528	4.46658e-07
Q5T750	Skin-specific protein 32	XP32	0.0484032	2.87059e-07
P81605	Dermcidin;Survival-promoting peptide;DCD-1	DCD	0.00525254	2.06902e-07
Q02413	Desmoglein-1	DSG1	0.0055232	1.43925e-07
Q5T749	Keratinocyte proline-rich protein	KPRP	0.00572221	8.5541e-08
