# Supplementary material for: Bardet-Biedl syndrome proteins modulate the release of bioactive extracellular vesicles
Source: Nat Commun. 2021 Sep 27;12:5671. doi: 10.1038/s41467-021-25929-1 (PMC8476602; doi:10.1038/s41467-021-25929-1)
Supplement: Supplementary file 6 — Supplementary Data 4 [file 41467_2021_25929_MOESM6_ESM.xlsx]

## Sheet: Suppl. Table 1
Mean percentage biotypes per library Serum Starved
condition	gene_biotype	mean_Biotype_proportion (%)
smEV_Bbs4	miRNA	64.2
smEV_Bbs4	protein_coding	14.4
smEV_Bbs4	snoRNA	7.3
smEV_Bbs4	misc_RNA	6.4
smEV_Bbs4	lincRNA	4.4
smEV_Bbs4	snRNA	1.2
smEV_Bbs4	Mt_tRNA	1.1
smEV_Bbs4	processed_transcript	0.4
smEV_Bbs4	transcribed_unprocessed_pseudogene	0.3
smEV_Bbs4	antisense	0.2
smEV_Bbs4	processed_pseudogene	0.1
smEV_Bbs6	miRNA	60.1
smEV_Bbs6	protein_coding	12.4
smEV_Bbs6	misc_RNA	10.1
smEV_Bbs6	snoRNA	9.5
smEV_Bbs6	lincRNA	3.9
smEV_Bbs6	Mt_tRNA	2.2
smEV_Bbs6	snRNA	0.9
smEV_Bbs6	processed_transcript	0.4
smEV_Bbs6	transcribed_unprocessed_pseudogene	0.3
smEV_Bbs6	antisense	0.1
smEV_Bbs6	processed_pseudogene	0.1
smEV_WT	miRNA	47.7
smEV_WT	misc_RNA	18.8
smEV_WT	protein_coding	15
smEV_WT	snoRNA	8.3
smEV_WT	lincRNA	6.9
smEV_WT	snRNA	1.3
smEV_WT	processed_transcript	0.6
smEV_WT	Mt_tRNA	0.5
smEV_WT	transcribed_unprocessed_pseudogene	0.5
smEV_WT	antisense	0.2
smEV_WT	processed_pseudogene	0.1
