# Supplementary material for: Bardet-Biedl syndrome proteins modulate the release of bioactive extracellular vesicles
Source: Nat Commun. 2021 Sep 27;12:5671. doi: 10.1038/s41467-021-25929-1 (PMC8476602; doi:10.1038/s41467-021-25929-1)
Supplement: Supplementary file 7 — Supplementary Data 5 [file 41467_2021_25929_MOESM7_ESM.xlsx]

## Sheet: exosome_Bbs4vsexosome_WT
	miRNAs identified in smEVs Serum Starved
gene_id	baseMean	log2FoldChange	padj	exosome_Bbs4_rep1	exosome_Bbs4_rep2	exosome_Bbs4_rep3	exosome_WT_rep1	exosome_WT_rep3	exosome_WT_rep4
mmu-miR-200c	263.605	8.104	6.10379e-24	513	753	1420	1	2	1
mmu-miR-298	130.028	9.90233	4.9902e-14	306	321	670	0	0	0
mmu-miR-672	101.285	3.73473	1.85494e-13	224	235	464	15	6	6
mmu-miR-135b	79.6514	3.09414	3.83528e-09	110	220	439	2	12	24
mmu-miR-296	40.9904	8.24438	4.95608e-09	55	119	285	0	0	0
mmu-miR-224	107.03	-1.91111	1.65396e-06	40	59	142	58	156	153
mmu-miR-5126	3853.98	-1.19546	8.43572e-06	2765	3493	4807	2699	4493	3797
mmu-miR-21a	23527.3	0.88994	1.05671e-05	30263	42947	83297	7251	12739	15007
mmu-miR-340	149.72	1.58771	1.05671e-05	201	361	573	43	55	54
mmu-miR-101a	50.9859	-2.25406	1.10541e-05	16	33	37	35	70	74
mmu-miR-101c	50.9859	-2.25406	1.10541e-05	16	33	37	35	70	74
mmu-miR-7a	668.529	1.39741	4.1496e-05	1164	1080	2661	247	149	347
mmu-miR-6538	4641.06	-1.03607	5.31579e-05	3417	4344	7096	2223	4811	6669
mmu-miR-676	21.5853	-3.07977	8.61052e-05	4	5	16	12	32	42
mmu-miR-181d	30.5096	-2.82693	0.000122292	14	10	8	19	35	64
mmu-miR-365-2	16.341	5.92683	0.00021998	46	35	72	0	0	1
mmu-miR-1983	25.2878	-3.05964	0.000396834	12	5	5	34	25	26
mmu-miR-30d	2580.82	0.754018	0.000422295	3471	4308	8629	944	1452	1602
mmu-miR-218	363.394	1.01039	0.000630916	491	652	1365	86	210	225
mmu-miR-203	30.9911	-2.29044	0.000914553	8	16	31	38	21	42
mmu-miR-141	8.49741	5.97126	0.00103983	10	34	44	0	0	0
mmu-miR-10b	1380.04	-0.942544	0.00195609	1053	1176	2573	598	1782	1549
mmu-miR-30a	6018.61	0.619068	0.00433119	7461	9872	19979	2249	3655	4028
mmu-miR-25	911.015	-0.755128	0.00473358	800	827	1763	510	966	923
mmu-miR-10a	7561.36	0.927427	0.00509137	10721	11971	28562	1575	5488	4245
mmu-let-7i	3945.98	0.793172	0.0053889	5650	6036	13807	1503	1447	3177
mmu-miR-99a	13.5487	3.50781	0.005654	17	51	58	0	1	4
mmu-miR-194-2	6.01459	5.4718	0.00615746	11	17	35	0	0	0
mmu-miR-504	6.40915	5.55164	0.00619687	13	29	12	0	0	0
mmu-let-7e	1415.89	0.782754	0.00625375	1953	1769	5906	521	812	819
mmu-miR-221	1035.54	-0.670895	0.00736387	958	978	2032	591	963	1121
mmu-miR-484	208.75	0.956855	0.00748711	239	400	807	84	108	93
mmu-let-7a	6833.39	0.626296	0.00984863	9508	9077	24368	2537	4019	4725
mmu-miR-6240	4694.12	-1.80138	0.00984863	2800	3774	2106	4249	4660	5901
mmu-let-7d	2120.68	0.622382	0.0111618	2379	3185	8308	785	1207	1530
mmu-miR-744	61.517	1.37775	0.0111618	117	120	180	10	28	37
mmu-miR-532	71.4301	-1.20521	0.012447	45	52	128	50	90	63
mmu-miR-125a	2179.03	0.571853	0.0138267	2659	3443	7334	754	1384	1587
mmu-miR-615	54.6572	-1.26146	0.0176075	23	48	104	32	63	70
mmu-miR-122	5.03487	-4.38323	0.039244	0	2	0	7	3	9
mmu-miR-351	61.6229	-1.02227	0.0542954	40	49	128	32	64	83
mmu-miR-146a	28.3716	-1.59585	0.0756357	17	5	59	23	22	45
mmu-miR-34c	3.51458	4.68969	0.0756357	5	17	10	0	0	0
mmu-let-7j	210.812	0.819361	0.07902	309	325	731	74	59	199
mmu-miR-465c	2.78488	-5.52602	0.0807051	0	0	0	6	3	0
mmu-miR-2137	953.506	-1.45152	0.0855458	577	858	919	1214	617	720
mmu-miR-128	59.4142	0.949279	0.0887767	83	113	192	22	26	36
mmu-miR-191	709.402	0.501579	0.0887767	799	1226	2219	244	467	543
mmu-miR-107	22.0669	1.68525	0.0897846	30	46	105	1	15	7
mmu-miR-185	64.4629	0.997097	0.0897846	83	123	240	11	32	54
mmu-miR-181c	13.9284	-1.96974	0.0975309	2	8	24	7	9	36
mmu-miR-34b	3.04118	4.49172	0.0986154	4	10	19	0	0	0
mmu-miR-465b	2.55231	-5.39575	0.0986154	0	0	0	6	2	0
mmu-miR-99b	1664.11	0.470175	0.10211	1984	2657	5210	530	1152	1331
mmu-miR-148a	11.7473	-2.46624	0.107898	0	11	7	7	30	3
mmu-let-7b	3424.96	0.488966	0.119154	3977	4131	13853	1430	1864	2687
mmu-miR-1943	4.39127	3.96338	0.119154	17	2	19	0	1	0
mmu-miR-542	9.65273	-2.17811	0.137002	7	4	3	13	4	13
mmu-miR-6238	53.9032	-1.29307	0.147102	48	56	17	61	39	43
mmu-miR-671	27.3076	1.24662	0.147102	46	61	70	9	7	18
mmu-miR-6937	2.32589	-4.35645	0.147102	0	0	1	2	2	6
mmu-miR-26a	1642.59	0.405928	0.162723	1924	2522	5140	586	1192	1224
mmu-miR-140	113.203	0.677486	0.173152	170	184	324	29	76	84
mmu-miR-24	1958.47	-0.429681	0.173152	1708	2297	4502	1066	1253	2509
mmu-miR-361	54.9289	-0.857904	0.192479	24	67	118	40	52	52
mmu-miR-196a	566.209	0.470877	0.205977	769	712	1908	253	261	482
mmu-miR-181a	206.832	0.50634	0.207699	232	390	586	82	122	155
mmu-miR-322	29.2327	-1.07385	0.210201	15	40	35	15	30	41
mmu-miR-3084	17.1504	1.47722	0.222733	22	41	66	2	14	3
mmu-miR-128-1	2.37023	4.10427	0.232326	12	1	5	0	0	0
mmu-miR-378a	63.4072	-0.818852	0.237963	31	59	174	22	66	95
mmu-miR-872	135.353	-0.543059	0.252592	118	145	299	70	95	183
mmu-miR-196b	406.109	-0.382852	0.254015	355	466	1005	209	329	438
mmu-miR-500	4.96089	-2.37045	0.254015	0	5	3	4	4	10
mmu-let-7c	7297.64	0.353137	0.258216	9072	8689	25422	3069	4845	5491
mmu-miR-103	467.366	0.419289	0.258216	505	652	1725	173	254	438
mmu-miR-29b-1	11.5062	1.55938	0.258216	21	12	60	4	2	6
mmu-miR-450b	6.28932	-1.92723	0.258216	1	4	10	5	7	9
mmu-miR-1946a	3.32259	3.55843	0.264371	7	0	32	0	1	0
mmu-miR-16	569.435	-0.411355	0.264671	517	627	1371	259	402	767
mmu-miR-18a	27.7804	0.976108	0.274609	25	62	108	12	11	15
mmu-miR-23b	533.156	0.379883	0.276776	633	876	1498	178	368	455
mmu-miR-30c	1572.76	0.358238	0.276776	1719	2319	5227	594	1232	1066
mmu-miR-3968	78.1441	0.631772	0.276776	120	136	186	32	41	54
mmu-let-7f	10933.4	0.334562	0.286875	15013	13351	33101	4232	7009	9420
mmu-miR-93	1119.1	0.305919	0.286875	1242	1678	3449	479	726	897
mmu-miR-30b	90.8491	0.642104	0.292154	101	176	283	30	77	39
mmu-miR-182	10356.1	-0.310345	0.300081	10847	10774	25204	4849	8212	11609
mmu-miR-206	234.615	0.509045	0.300081	270	257	1013	119	136	132
mmu-miR-222	1185.18	-0.351052	0.300081	1328	1320	2346	709	950	1069
mmu-miR-362	15.6903	-1.13064	0.300081	5	16	34	10	15	21
mmu-miR-374b	53.7192	-0.696838	0.300081	28	54	151	25	52	68
mmu-miR-374c	53.7192	-0.696838	0.300081	28	54	151	25	52	68
mmu-miR-378c	2.53634	3.12922	0.300081	4	6	15	0	1	0
mmu-miR-696	3.07456	3.40271	0.300081	13	6	0	0	1	0
mmu-miR-1198	47.1097	-0.806754	0.306527	28	39	123	47	40	25
mmu-miR-31	2252.97	0.389671	0.306527	2270	3892	7054	765	1076	2492
mmu-miR-450a	9.67904	-1.40018	0.316575	3	7	21	5	7	20
mmu-miR-335	12.9686	-1.168	0.319964	5	13	25	10	12	15
mmu-miR-6944	2.70052	-2.49433	0.323134	1	1	2	3	3	3
mmu-miR-151	378.075	0.38496	0.334285	391	678	1108	120	227	375
mmu-miR-26b	566.038	0.316072	0.334285	725	794	1620	220	386	465
mmu-miR-342	58.3305	-0.602823	0.349852	55	52	130	31	38	84
mmu-miR-148b	107.977	0.448934	0.356759	129	164	347	46	58	88
mmu-miR-1199	12.6788	1.18601	0.369694	26	12	52	3	4	10
mmu-miR-467b	2.12047	-3.17264	0.369694	0	0	3	0	2	8
mmu-miR-1981	11.4271	1.24503	0.371886	29	15	25	3	6	5
mmu-miR-204	6.17742	-1.54453	0.39287	6	3	5	2	7	12
mmu-miR-15b	248.251	-0.386592	0.394104	173	316	666	99	250	261
mmu-miR-1843a	7.12981	-1.41047	0.39699	3	9	6	5	10	6
mmu-miR-149	37.7149	0.696103	0.411933	49	74	99	23	15	17
mmu-miR-155	226.381	-0.359753	0.411933	246	202	563	128	192	207
mmu-miR-301a	8.77924	-1.33497	0.411933	7	7	8	12	2	9
mmu-miR-3068	53.4905	0.62583	0.411933	44	94	225	20	17	55
mmu-miR-1247	3.27958	-2.51224	0.423823	0	4	0	4	6	0
mmu-miR-200b	1516.52	0.239317	0.450414	1583	2121	4965	609	1051	1300
mmu-miR-9	16.1143	-0.984664	0.450414	2	20	41	13	16	14
mmu-miR-15a	9.26119	1.17044	0.451506	13	18	33	4	5	2
mmu-miR-22	614.265	0.297469	0.458515	637	1008	1824	268	290	624
mmu-miR-345	11.9302	1.00318	0.46119	23	20	30	3	6	8
mmu-miR-181b	189.516	0.348125	0.464847	235	306	504	57	141	165
mmu-miR-451a	5.63775	-1.46897	0.4762	7	3	1	4	6	7
mmu-miR-467a	2.95432	-2.083	0.4762	0	2	5	0	4	8
mmu-miR-5119	91.9733	-1.31065	0.4762	79	102	18	121	28	92
mmu-miR-7033	3.14434	-2.09987	0.478357	4	0	0	2	3	6
mmu-miR-324	11.6788	-0.926943	0.483096	12	9	17	6	11	16
mmu-miR-669p	4.20202	-1.90079	0.483096	1	0	11	5	7	0
mmu-miR-125b-1	40.6577	-0.614122	0.491114	30	36	112	16	19	79
mmu-miR-429	267.857	0.288492	0.491114	253	484	764	110	187	211
mmu-miR-6239	111.907	-0.996652	0.491114	107	139	48	126	83	62
mmu-miR-669a	4.3252	-1.70922	0.491114	1	1	11	5	7	0
mmu-miR-425	123.208	0.341781	0.49762	151	169	388	44	93	94
mmu-miR-143	24.4251	0.70501	0.501106	31	57	51	11	6	22
mmu-miR-8117	8.36257	-3.20772	0.501106	0	0	13	0	27	7
mmu-miR-423	1240.77	-0.246568	0.502727	1186	1489	3138	782	702	1295
mmu-miR-194	15.5236	0.896662	0.503729	19	28	61	0	10	16
mmu-miR-365	14.1334	-0.82233	0.518557	12	6	39	10	9	19
mmu-miR-320	283.255	-0.249743	0.518648	275	333	715	159	229	247
mmu-miR-5112	9.32386	1.22047	0.518648	22	22	3	6	1	3
mmu-miR-1947	2.49311	2.30684	0.52686	4	12	0	0	0	2
mmu-miR-6516	5.77957	-1.26456	0.545331	3	3	14	0	8	12
mmu-miR-467c	3.39342	-1.64817	0.562726	0	2	9	0	8	4
mmu-miR-652	175.978	-0.28832	0.562726	167	218	416	96	98	220
mmu-miR-92a	2534.5	0.17995	0.562726	2820	3431	7640	1094	1861	2038
mmu-miR-27b	1130.23	0.197519	0.566417	1235	1881	2821	470	770	998
mmu-miR-210	2.67888	1.69942	0.567019	3	3	20	0	1	2
mmu-miR-190a	4.02389	-1.37519	0.600769	2	2	9	2	0	12
mmu-miR-1955	3.22132	1.52734	0.607028	1	14	9	0	1	3
mmu-miR-100	88.8589	-0.306913	0.632584	97	108	177	45	85	74
mmu-miR-196a-1	12.6943	0.729078	0.632768	9	28	47	8	6	4
mmu-miR-17	65.4406	0.320868	0.662422	64	107	210	23	51	50
mmu-miR-5099	290.276	-0.25106	0.664111	271	410	627	157	135	389
mmu-miR-3473b	5.71603	1.07969	0.668761	17	5	9	2	0	6
mmu-miR-714	11.1584	-0.751468	0.670735	10	18	7	2	14	16
mmu-miR-96	140.194	-0.276867	0.673712	99	199	377	43	129	172
mmu-miR-501	81.0699	-0.282637	0.685344	81	96	188	53	66	59
mmu-miR-330	9.28026	-0.733839	0.688192	2	11	29	4	8	14
mmu-miR-19b	27.3122	-0.425539	0.68972	16	33	80	17	21	27
mmu-miR-101b	169.183	-0.196308	0.724485	173	211	410	77	126	185
mmu-miR-200a	337.707	0.196919	0.724485	325	576	936	102	254	339
mmu-miR-1195	20.0914	-0.468563	0.7686	28	16	31	19	10	15
mmu-miR-1291	8.13282	-0.649943	0.783161	5	10	19	1	11	11
mmu-miR-139	3.10432	-0.960717	0.799488	2	5	2	2	5	1
mmu-miR-218-1	4.86979	-0.967328	0.799488	7	0	8	8	2	0
mmu-miR-27a	531.763	-0.139377	0.799488	470	776	1336	226	390	593
mmu-miR-29a	1030.51	0.144547	0.799488	879	1813	2874	376	761	986
mmu-miR-3079	2.27165	-1.48586	0.799488	0	5	0	0	0	9
mmu-miR-193a	10.3089	-0.531816	0.804641	11	5	30	5	6	16
mmu-miR-125b	1161.54	-0.161709	0.804751	906	1355	3839	397	1187	1082
mmu-miR-129	6.11272	-0.706556	0.821812	0	11	15	6	2	7
mmu-miR-1949	9.84476	-0.516916	0.821812	6	7	36	3	11	12
mmu-miR-3473a	13.1597	0.541651	0.821812	18	24	30	9	10	0
mmu-miR-8112	2.365	0.994587	0.832791	2	6	8	1	2	0
mmu-miR-34a	43.0506	0.274024	0.845669	52	52	146	12	16	62
mmu-miR-6236	51.0827	-0.563977	0.845669	58	82	18	62	21	22
mmu-miR-709	4.54354	0.813016	0.845669	9	3	16	5	0	0
mmu-miR-23a	2018.96	-0.106364	0.848676	1876	2932	5035	809	1755	1939
mmu-miR-328	29.2787	0.260735	0.862802	27	48	91	16	18	20
mmu-miR-582	2.2636	0.911499	0.862802	1	5	11	1	2	0
mmu-miR-712	9.04637	-0.432109	0.863865	6	14	19	4	10	8
mmu-miR-130b	2.21924	0.842846	0.865853	3	4	7	1	2	0
mmu-miR-3105	7.45021	-0.465322	0.865853	5	9	20	2	10	7
mmu-miR-3470a	10.5085	-0.418782	0.865853	13	7	24	10	8	4
mmu-miR-375	3.22151	-0.909159	0.865853	7	0	0	4	3	0
mmu-miR-674	89.5057	0.153863	0.865853	101	124	256	35	62	85
mmu-miR-126a	7.48473	-0.508485	0.879707	7	6	21	0	2	21
mmu-miR-486a	10.3666	-0.359814	0.879707	10	11	25	7	10	6
mmu-miR-486b	10.3666	-0.359814	0.879707	10	11	25	7	10	6
mmu-miR-98	626.246	0.100264	0.880891	772	728	1796	243	394	683
mmu-miR-30e	919.264	-0.0853964	0.881124	800	1410	2337	433	717	847
mmu-let-7g	3141.37	-0.0682691	0.882127	3443	3594	8725	1666	2014	3044
mmu-miR-1191a	5.56409	-0.393896	0.882127	3	9	13	3	6	4
mmu-miR-1249	3.80417	-0.52873	0.882127	1	4	14	3	3	3
mmu-miR-146b	38.1738	0.185914	0.882127	38	55	121	15	29	32
mmu-miR-186	233.155	-0.101881	0.882127	178	320	724	94	182	248
mmu-miR-20a	102.654	-0.13719	0.882127	96	154	234	63	55	104
mmu-miR-3057	3.92565	0.523999	0.882127	7	6	7	2	4	0
mmu-miR-3102	2.45011	-0.702561	0.882127	0	2	11	0	5	2
mmu-miR-350	3.60803	-0.586038	0.882127	0	6	11	3	1	5
mmu-miR-5110	45.9446	0.703454	0.882127	116	75	7	44	0	12
mmu-miR-5121	36.6523	-0.19295	0.882127	35	62	63	21	20	41
mmu-miR-664	8.25408	-0.330424	0.882127	9	9	18	4	9	6
mmu-miR-92b	12.411	-0.305063	0.882127	13	20	17	6	10	13
mmu-miR-19a	2.88014	0.536295	0.900337	3	6	7	3	0	1
mmu-miR-3470b	12.4728	-0.31038	0.900337	10	31	3	6	11	12
mmu-miR-331	8.30891	0.325126	0.900487	9	15	20	7	5	1
mmu-miR-3099	2.74117	-0.516141	0.909621	3	0	10	3	1	2
mmu-miR-199a	2.18822	-0.495129	0.918372	2	4	2	0	3	3
mmu-miR-199b	2.18822	-0.495129	0.918372	2	4	2	0	3	3
mmu-miR-29b	11.8426	0.217815	0.918372	9	18	44	5	5	14
mmu-miR-466i	37.5887	-0.128523	0.918372	27	51	117	22	30	28
mmu-miR-574	7.83683	-0.266834	0.918372	6	5	31	6	5	6
mmu-miR-700	11.9971	-0.230503	0.918372	8	21	25	12	8	3
mmu-miR-3473d	2.63633	-0.448975	0.933123	6	0	3	0	4	3
mmu-miR-1839	65.7591	0.098125	0.933453	72	99	170	22	33	88
mmu-miR-132	4.80875	0.309338	0.937386	1	9	23	0	6	4
mmu-miR-1306	8.65893	-0.209888	0.937411	9	16	9	8	5	4
mmu-miR-467d	2.22158	0.456766	0.937411	0	8	5	0	4	0
mmu-miR-677	7.31203	-0.220832	0.937411	3	8	30	5	5	6
mmu-miR-183	5981.85	0.042943	0.941462	6614	7535	16966	1964	5186	5743
mmu-miR-28a	255.48	-0.0425576	0.941462	247	321	757	117	203	227
mmu-miR-28c	255.296	-0.0404385	0.941462	247	321	757	117	203	226
mmu-miR-344	5.62682	0.23296	0.941462	5	8	21	0	7	5
mmu-miR-5106	81.6576	0.209426	0.941462	150	144	29	66	8	71
mmu-miR-669c	3.14976	-0.330036	0.941462	3	0	14	4	1	1
mmu-miR-708	2.64114	-0.312878	0.941462	1	7	3	0	3	4
mmu-miR-92a-1	2.60326	0.342257	0.941462	7	0	6	0	0	6
mmu-miR-339	15.0421	-0.11045	0.949522	9	22	49	8	14	10
mmu-miR-29c	5.07892	0.160983	0.959073	9	6	9	1	3	7
mmu-miR-3535	23.3808	0.0755921	0.959073	24	39	54	12	16	19
mmu-let-7a-1	24.4465	0.0495777	0.9674	28	31	66	12	26	10
mmu-let-7c-2	24.4465	0.0495777	0.9674	28	31	66	12	26	10
mmu-miR-130a	13.6758	-0.0734912	0.9674	21	9	34	12	7	7
mmu-miR-1a	3.78493	-0.194813	0.9674	1	8	9	6	0	0
mmu-miR-24-2	81.5551	0.0280808	0.9674	86	107	231	37	54	81
mmu-miR-32	4.33215	0.139767	0.9674	9	7	0	1	4	4
mmu-miR-421	35.5278	0.0476287	0.9674	46	39	92	28	19	19
mmu-miR-690	24.0238	0.0762473	0.9674	40	40	16	16	4	28
mmu-miR-192	12.4551	0.0617128	0.972339	8	18	46	4	18	3
mmu-miR-3473e	2.22019	-0.108572	0.977849	5	2	1	0	0	6
mmu-miR-5100	4.75001	-0.0675156	0.977849	6	6	10	3	2	5
mmu-miR-106b	161.028	0.0112831	0.986135	130	323	329	77	86	181
mmu-miR-503	16.2978	0.0255902	0.986135	21	19	41	8	10	16
mmu-miR-1843b	52.5372	-0.00647631	0.993283	73	48	141	23	26	66
mmu-miR-877	10.2281	-0.012054	0.993283	8	21	19	8	4	8
mmu-miR-30c-2	41.5618	-0.00297592	0.994943	53	58	84	18	36	33
mmu-let-7a-2	0	NA	NA	0	0	0	0	0	0
mmu-let-7c-1	0	NA	NA	0	0	0	0	0	0
mmu-let-7f-1	1.98106	3.8758	NA	2	7	13	0	0	0
mmu-let-7f-2	0	NA	NA	0	0	0	0	0	0
mmu-let-7k	0.928294	-3.9353	NA	0	0	0	2	1	0
mmu-miR-103-1	0	NA	NA	0	0	0	0	0	0
mmu-miR-103-2	0.161764	-0.113722	NA	1	0	0	0	0	0
mmu-miR-105	0	NA	NA	0	0	0	0	0	0
mmu-miR-106a	0.0611772	-0.304464	NA	0	0	1	0	0	0
mmu-miR-1187	1.50873	-4.64212	NA	0	0	0	3	2	0
mmu-miR-1188	0	NA	NA	0	0	0	0	0	0
mmu-miR-1190	0	NA	NA	0	0	0	0	0	0
mmu-miR-1191b	0.881248	-1.75783	NA	0	0	3	0	3	0
mmu-miR-1192	0	NA	NA	0	0	0	0	0	0
mmu-miR-1193	0	NA	NA	0	0	0	0	0	0
mmu-miR-1194	1.69421	2.44316	NA	6	2	4	0	1	0
mmu-miR-1197	0	NA	NA	0	0	0	0	0	0
mmu-miR-1224	0	NA	NA	0	0	0	0	0	0
mmu-miR-1231	0.123176	-0.113722	NA	0	1	0	0	0	0
mmu-miR-124	0.246352	0.84486	NA	0	2	0	0	0	0
mmu-miR-1251	0	NA	NA	0	0	0	0	0	0
mmu-miR-1258	0	NA	NA	0	0	0	0	0	0
mmu-miR-125b-2	0.246352	0.84486	NA	0	2	0	0	0	0
mmu-miR-1264	0	NA	NA	0	0	0	0	0	0
mmu-miR-126b	0	NA	NA	0	0	0	0	0	0
mmu-miR-127	0.347861	-2.16511	NA	0	0	0	1	0	0
mmu-miR-128-2	0	NA	NA	0	0	0	0	0	0
mmu-miR-129-1	0.123176	-0.113722	NA	0	1	0	0	0	0
mmu-miR-129-2	0	NA	NA	0	0	0	0	0	0
mmu-miR-1298	0.232572	-2.16511	NA	0	0	0	0	1	0
mmu-miR-129b	0	NA	NA	0	0	0	0	0	0
mmu-miR-130c	0	NA	NA	0	0	0	0	0	0
mmu-miR-133a	0.818898	-2.4097	NA	0	1	0	2	0	0
mmu-miR-133b	0	NA	NA	0	0	0	0	0	0
mmu-miR-133c	0	NA	NA	0	0	0	0	0	0
mmu-miR-134	0	NA	NA	0	0	0	0	0	0
mmu-miR-135a	0.369527	1.43503	NA	0	3	0	0	0	0
mmu-miR-135a-1	0	NA	NA	0	0	0	0	0	0
mmu-miR-135a-2	0	NA	NA	0	0	0	0	0	0
mmu-miR-136	0	NA	NA	0	0	0	0	0	0
mmu-miR-137	0	NA	NA	0	0	0	0	0	0
mmu-miR-138	0.0611772	-0.304464	NA	0	0	1	0	0	0
mmu-miR-138-1	0	NA	NA	0	0	0	0	0	0
mmu-miR-138-2	0	NA	NA	0	0	0	0	0	0
mmu-miR-142a	0.531291	1.95301	NA	1	3	0	0	0	0
mmu-miR-142b	0	NA	NA	0	0	0	0	0	0
mmu-miR-144	1.41311	-1.44862	NA	0	3	0	3	0	0
mmu-miR-145a	0	NA	NA	0	0	0	0	0	0
mmu-miR-145b	0	NA	NA	0	0	0	0	0	0
mmu-miR-147	0	NA	NA	0	0	0	0	0	0
mmu-miR-150	0	NA	NA	0	0	0	0	0	0
mmu-miR-152	1.4876	-0.180369	NA	0	2	7	1	2	0
mmu-miR-153	0.123176	-0.113722	NA	0	1	0	0	0	0
mmu-miR-154	0	NA	NA	0	0	0	0	0	0
mmu-miR-16-1	0	NA	NA	0	0	0	0	0	0
mmu-miR-16-2	1.26178	-1.93785	NA	0	0	4	0	2	3
mmu-miR-1668	0	NA	NA	0	0	0	0	0	0
mmu-miR-181a-1	1.40303	1.96086	NA	5	2	0	1	0	0
mmu-miR-181a-2	0.323527	1.19411	NA	2	0	0	0	0	0
mmu-miR-181b-1	0	NA	NA	0	0	0	0	0	0
mmu-miR-181b-2	0	NA	NA	0	0	0	0	0	0
mmu-miR-184	1.17582	-1.87549	NA	0	1	2	0	4	0
mmu-miR-187	0.812945	2.5922	NA	2	0	8	0	0	0
mmu-miR-188	1.67373	-1.0703	NA	2	2	0	0	0	6
mmu-miR-1892	0	NA	NA	0	0	0	0	0	0
mmu-miR-1893	0	NA	NA	0	0	0	0	0	0
mmu-miR-1894	0	NA	NA	0	0	0	0	0	0
mmu-miR-1895	0.897662	-2.61393	NA	1	0	0	0	0	4
mmu-miR-1896	0	NA	NA	0	0	0	0	0	0
mmu-miR-1897	0	NA	NA	0	0	0	0	0	0
mmu-miR-1898	0	NA	NA	0	0	0	0	0	0
mmu-miR-1899	0	NA	NA	0	0	0	0	0	0
mmu-miR-18b	0	NA	NA	0	0	0	0	0	0
mmu-miR-1900	0	NA	NA	0	0	0	0	0	0
mmu-miR-1901	0	NA	NA	0	0	0	0	0	0
mmu-miR-1902	0	NA	NA	0	0	0	0	0	0
mmu-miR-1903	0	NA	NA	0	0	0	0	0	0
mmu-miR-1904	0	NA	NA	0	0	0	0	0	0
mmu-miR-1905	0	NA	NA	0	0	0	0	0	0
mmu-miR-1906	0	NA	NA	0	0	0	0	0	0
mmu-miR-1907	0	NA	NA	0	0	0	0	0	0
mmu-miR-190b	1.89894	3.80308	NA	3	8	7	0	0	0
mmu-miR-1912	0	NA	NA	0	0	0	0	0	0
mmu-miR-1927	0	NA	NA	0	0	0	0	0	0
mmu-miR-1928	0	NA	NA	0	0	0	0	0	0
mmu-miR-1929	0	NA	NA	0	0	0	0	0	0
mmu-miR-1930	0	NA	NA	0	0	0	0	0	0
mmu-miR-1931	0.818898	-2.4097	NA	0	1	0	2	0	0
mmu-miR-1932	0.347861	-2.16511	NA	0	0	0	1	0	0
mmu-miR-1933	0.551924	-3.27369	NA	0	0	0	0	0	3
mmu-miR-1934	1.02235	2.91342	NA	1	5	4	0	0	0
mmu-miR-1936	0	NA	NA	0	0	0	0	0	0
mmu-miR-1938	0	NA	NA	0	0	0	0	0	0
mmu-miR-193b	0.183975	-2.16511	NA	0	0	0	0	0	1
mmu-miR-194-1	0	NA	NA	0	0	0	0	0	0
mmu-miR-1941	1.81321	1.04491	NA	4	3	4	0	0	3
mmu-miR-1942	0	NA	NA	0	0	0	0	0	0
mmu-miR-1945	0.602099	0.473151	NA	0	3	0	0	1	0
mmu-miR-1946b	0	NA	NA	0	0	0	0	0	0
mmu-miR-1948	1.5733	-3.4915	NA	1	0	0	3	0	2
mmu-miR-1950	0	NA	NA	0	0	0	0	0	0
mmu-miR-1951	0	NA	NA	0	0	0	0	0	0
mmu-miR-1952	0	NA	NA	0	0	0	0	0	0
mmu-miR-1953	0	NA	NA	0	0	0	0	0	0
mmu-miR-1954	0	NA	NA	0	0	0	0	0	0
mmu-miR-1956	0	NA	NA	0	0	0	0	0	0
mmu-miR-1957a	1.66088	1.61606	NA	0	10	1	0	0	2
mmu-miR-1957b	0	NA	NA	0	0	0	0	0	0
mmu-miR-1958	0	NA	NA	0	0	0	0	0	0
mmu-miR-195a	0	NA	NA	0	0	0	0	0	0
mmu-miR-195b	0	NA	NA	0	0	0	0	0	0
mmu-miR-1960	0	NA	NA	0	0	0	0	0	0
mmu-miR-1961	0	NA	NA	0	0	0	0	0	0
mmu-miR-1962	0	NA	NA	0	0	0	0	0	0
mmu-miR-1963	0	NA	NA	0	0	0	0	0	0
mmu-miR-1964	0.677056	2.31643	NA	0	5	1	0	0	0
mmu-miR-1966	0	NA	NA	0	0	0	0	0	0
mmu-miR-1967	0	NA	NA	0	0	0	0	0	0
mmu-miR-1968	0	NA	NA	0	0	0	0	0	0
mmu-miR-1969	0.477281	-0.0318824	NA	0	0	4	0	1	0
mmu-miR-196a-2	0	NA	NA	0	0	0	0	0	0
mmu-miR-1970	0.246352	0.84486	NA	0	2	0	0	0	0
mmu-miR-1971	0	NA	NA	0	0	0	0	0	0
mmu-miR-1982	0	NA	NA	0	0	0	0	0	0
mmu-miR-19b-1	0	NA	NA	0	0	0	0	0	0
mmu-miR-19b-2	0	NA	NA	0	0	0	0	0	0
mmu-miR-1a-1	0	NA	NA	0	0	0	0	0	0
mmu-miR-1a-2	0	NA	NA	0	0	0	0	0	0
mmu-miR-1b	0.49106	1.87359	NA	0	2	4	0	0	0
mmu-miR-201	0	NA	NA	0	0	0	0	0	0
mmu-miR-202	0.232572	-2.16511	NA	0	0	0	0	1	0
mmu-miR-205	0.879152	0.980862	NA	1	3	0	1	0	0
mmu-miR-207	0	NA	NA	0	0	0	0	0	0
mmu-miR-208a	0	NA	NA	0	0	0	0	0	0
mmu-miR-208b	0	NA	NA	0	0	0	0	0	0
mmu-miR-20b	0	NA	NA	0	0	0	0	0	0
mmu-miR-211	0	NA	NA	0	0	0	0	0	0
mmu-miR-212	0.674592	2.33495	NA	0	2	7	0	0	0
mmu-miR-2136	0	NA	NA	0	0	0	0	0	0
mmu-miR-2139	0	NA	NA	0	0	0	0	0	0
mmu-miR-214	0	NA	NA	0	0	0	0	0	0
mmu-miR-215	1.06316	1.62781	NA	4	0	3	0	1	0
mmu-miR-216a	0	NA	NA	0	0	0	0	0	0
mmu-miR-216b	0	NA	NA	0	0	0	0	0	0
mmu-miR-216c	0	NA	NA	0	0	0	0	0	0
mmu-miR-217	0.246352	0.84486	NA	0	2	0	0	0	0
mmu-miR-218-2	0	NA	NA	0	0	0	0	0	0
mmu-miR-2183	0	NA	NA	0	0	0	0	0	0
mmu-miR-219a	0	NA	NA	0	0	0	0	0	0
mmu-miR-219a-1	1.10776	3.0277	NA	0	8	2	0	0	0
mmu-miR-219a-2	0	NA	NA	0	0	0	0	0	0
mmu-miR-219b	0	NA	NA	0	0	0	0	0	0
mmu-miR-219c	0.98105	-3.10607	NA	0	0	1	0	0	5
mmu-miR-21b	0	NA	NA	0	0	0	0	0	0
mmu-miR-21c	0	NA	NA	0	0	0	0	0	0
mmu-miR-223	1.35437	-0.584147	NA	2	2	0	0	1	3
mmu-miR-24-1	0.369527	1.43503	NA	0	3	0	0	0	0
mmu-miR-26a-1	0	NA	NA	0	0	0	0	0	0
mmu-miR-26a-2	0	NA	NA	0	0	0	0	0	0
mmu-miR-2861	0	NA	NA	0	0	0	0	0	0
mmu-miR-28b	0.232572	-2.16511	NA	0	0	0	0	1	0
mmu-miR-290a	0	NA	NA	0	0	0	0	0	0
mmu-miR-290b	0	NA	NA	0	0	0	0	0	0
mmu-miR-291a	0	NA	NA	0	0	0	0	0	0
mmu-miR-291b	0	NA	NA	0	0	0	0	0	0
mmu-miR-292a	0	NA	NA	0	0	0	0	0	0
mmu-miR-292b	0	NA	NA	0	0	0	0	0	0
mmu-miR-293	0	NA	NA	0	0	0	0	0	0
mmu-miR-294	0	NA	NA	0	0	0	0	0	0
mmu-miR-295	0	NA	NA	0	0	0	0	0	0
mmu-miR-297a	0	NA	NA	0	0	0	0	0	0
mmu-miR-297b	0	NA	NA	0	0	0	0	0	0
mmu-miR-297c	0	NA	NA	0	0	0	0	0	0
mmu-miR-299a	0	NA	NA	0	0	0	0	0	0
mmu-miR-299b	0	NA	NA	0	0	0	0	0	0
mmu-miR-29b-2	0	NA	NA	0	0	0	0	0	0
mmu-miR-300	0	NA	NA	0	0	0	0	0	0
mmu-miR-301b	0	NA	NA	0	0	0	0	0	0
mmu-miR-302a	0	NA	NA	0	0	0	0	0	0
mmu-miR-302b	0	NA	NA	0	0	0	0	0	0
mmu-miR-302c	0	NA	NA	0	0	0	0	0	0
mmu-miR-302d	0	NA	NA	0	0	0	0	0	0
mmu-miR-3058	0	NA	NA	0	0	0	0	0	0
mmu-miR-3059	0	NA	NA	0	0	0	0	0	0
mmu-miR-3060	0.429062	1.69343	NA	0	1	5	0	0	0
mmu-miR-3061	0.569879	2.04786	NA	2	2	0	0	0	0
mmu-miR-3062	0	NA	NA	0	0	0	0	0	0
mmu-miR-3063	0	NA	NA	0	0	0	0	0	0
mmu-miR-3064	0.921451	-0.656267	NA	0	3	0	0	0	3
mmu-miR-3065	0	NA	NA	0	0	0	0	0	0
mmu-miR-3066	1.85549	1.82694	NA	2	2	15	0	0	2
mmu-miR-3067	0	NA	NA	0	0	0	0	0	0
mmu-miR-3069	0.695722	-3.50694	NA	0	0	0	2	0	0
mmu-miR-3070	0	NA	NA	0	0	0	0	0	0
mmu-miR-3070-2	0	NA	NA	0	0	0	0	0	0
mmu-miR-3071	0	NA	NA	0	0	0	0	0	0
mmu-miR-3072	0	NA	NA	0	0	0	0	0	0
mmu-miR-3073a	0	NA	NA	0	0	0	0	0	0
mmu-miR-3073b	0	NA	NA	0	0	0	0	0	0
mmu-miR-3074	1.79443	0.8211	NA	3	2	6	2	0	0
mmu-miR-3074-1	0.232572	-2.16511	NA	0	0	0	0	1	0
mmu-miR-3074-2	0	NA	NA	0	0	0	0	0	0
mmu-miR-3075	0	NA	NA	0	0	0	0	0	0
mmu-miR-3076	0	NA	NA	0	0	0	0	0	0
mmu-miR-3077	0	NA	NA	0	0	0	0	0	0
mmu-miR-3078	0	NA	NA	0	0	0	0	0	0
mmu-miR-3080	0	NA	NA	0	0	0	0	0	0
mmu-miR-3081	0	NA	NA	0	0	0	0	0	0
mmu-miR-3082	1.26178	-1.93785	NA	0	0	4	0	2	3
mmu-miR-3083	0	NA	NA	0	0	0	0	0	0
mmu-miR-3085	0	NA	NA	0	0	0	0	0	0
mmu-miR-3086	0.305886	1.23805	NA	0	0	5	0	0	0
mmu-miR-3087	0.492703	1.85261	NA	0	4	0	0	0	0
mmu-miR-3088	0	NA	NA	0	0	0	0	0	0
mmu-miR-3089	0.0611772	-0.304464	NA	0	0	1	0	0	0
mmu-miR-3090	0	NA	NA	0	0	0	0	0	0
mmu-miR-3091	0	NA	NA	0	0	0	0	0	0
mmu-miR-3092	0.246352	0.84486	NA	0	2	0	0	0	0
mmu-miR-3093	0	NA	NA	0	0	0	0	0	0
mmu-miR-3094	0	NA	NA	0	0	0	0	0	0
mmu-miR-3095	0	NA	NA	0	0	0	0	0	0
mmu-miR-3097	0	NA	NA	0	0	0	0	0	0
mmu-miR-3098	0	NA	NA	0	0	0	0	0	0
mmu-miR-30c-1	1.42772	0.0266346	NA	3	0	4	0	3	0
mmu-miR-30f	0	NA	NA	0	0	0	0	0	0
mmu-miR-3100	0	NA	NA	0	0	0	0	0	0
mmu-miR-3101	0	NA	NA	0	0	0	0	0	0
mmu-miR-3102.2	1.2541	1.95909	NA	1	4	6	0	1	0
mmu-miR-3103	0.808819	2.54951	NA	5	0	0	0	0	0
mmu-miR-3104	0	NA	NA	0	0	0	0	0	0
mmu-miR-3106	0	NA	NA	0	0	0	0	0	0
mmu-miR-3108	0.323527	1.19411	NA	2	0	0	0	0	0
mmu-miR-3109	0	NA	NA	0	0	0	0	0	0
mmu-miR-3110	0	NA	NA	0	0	0	0	0	0
mmu-miR-3112	0	NA	NA	0	0	0	0	0	0
mmu-miR-3113	0	NA	NA	0	0	0	0	0	0
mmu-miR-3154	0	NA	NA	0	0	0	0	0	0
mmu-miR-323	0	NA	NA	0	0	0	0	0	0
mmu-miR-325	0	NA	NA	0	0	0	0	0	0
mmu-miR-326	0	NA	NA	0	0	0	0	0	0
mmu-miR-327	0	NA	NA	0	0	0	0	0	0
mmu-miR-329	0	NA	NA	0	0	0	0	0	0
mmu-miR-33	1.52859	3.49517	NA	3	4	9	0	0	0
mmu-miR-337	0	NA	NA	0	0	0	0	0	0
mmu-miR-338	0	NA	NA	0	0	0	0	0	0
mmu-miR-341	0	NA	NA	0	0	0	0	0	0
mmu-miR-343	0	NA	NA	0	0	0	0	0	0
mmu-miR-344b	0.833093	-3.84836	NA	0	0	0	0	2	2
mmu-miR-344c	0	NA	NA	0	0	0	0	0	0
mmu-miR-344d	0.465144	-3.02748	NA	0	0	0	0	2	0
mmu-miR-344d-1	0	NA	NA	0	0	0	0	0	0
mmu-miR-344d-2	0	NA	NA	0	0	0	0	0	0
mmu-miR-344d-3	0	NA	NA	0	0	0	0	0	0
mmu-miR-344e	0	NA	NA	0	0	0	0	0	0
mmu-miR-344f	0	NA	NA	0	0	0	0	0	0
mmu-miR-344g	0.183532	0.597911	NA	0	0	3	0	0	0
mmu-miR-344h	0	NA	NA	0	0	0	0	0	0
mmu-miR-344i	0	NA	NA	0	0	0	0	0	0
mmu-miR-346	0	NA	NA	0	0	0	0	0	0
mmu-miR-3471	0.367063	1.49137	NA	0	0	6	0	0	0
mmu-miR-3472	0	NA	NA	0	0	0	0	0	0
mmu-miR-3473c	0	NA	NA	0	0	0	0	0	0
mmu-miR-3473f	0.735898	-3.67905	NA	0	0	0	0	0	4
mmu-miR-3473g	0	NA	NA	0	0	0	0	0	0
mmu-miR-3474	0	NA	NA	0	0	0	0	0	0
mmu-miR-3475	0	NA	NA	0	0	0	0	0	0
mmu-miR-3544	0	NA	NA	0	0	0	0	0	0
mmu-miR-3547	0	NA	NA	0	0	0	0	0	0
mmu-miR-3552	0	NA	NA	0	0	0	0	0	0
mmu-miR-3569	0	NA	NA	0	0	0	0	0	0
mmu-miR-3572	0	NA	NA	0	0	0	0	0	0
mmu-miR-3618	0	NA	NA	0	0	0	0	0	0
mmu-miR-3620	0	NA	NA	0	0	0	0	0	0
mmu-miR-363	0.355748	-1.07549	NA	0	1	0	0	1	0
mmu-miR-365-1	0	NA	NA	0	0	0	0	0	0
mmu-miR-367	0	NA	NA	0	0	0	0	0	0
mmu-miR-369	1.64322	-1.6107	NA	0	0	6	3	1	0
mmu-miR-370	0	NA	NA	0	0	0	0	0	0
mmu-miR-376a	0	NA	NA	0	0	0	0	0	0
mmu-miR-376b	0	NA	NA	0	0	0	0	0	0
mmu-miR-376c	0	NA	NA	0	0	0	0	0	0
mmu-miR-377	0	NA	NA	0	0	0	0	0	0
mmu-miR-378b	0	NA	NA	0	0	0	0	0	0
mmu-miR-378d	0.758893	-2.67832	NA	0	0	1	0	3	0
mmu-miR-379	0	NA	NA	0	0	0	0	0	0
mmu-miR-380	0	NA	NA	0	0	0	0	0	0
mmu-miR-381	0	NA	NA	0	0	0	0	0	0
mmu-miR-382	0	NA	NA	0	0	0	0	0	0
mmu-miR-383	0	NA	NA	0	0	0	0	0	0
mmu-miR-384	0	NA	NA	0	0	0	0	0	0
mmu-miR-3960	0.737412	2.45021	NA	0	4	4	0	0	0
mmu-miR-3961	0	NA	NA	0	0	0	0	0	0
mmu-miR-3962	0	NA	NA	0	0	0	0	0	0
mmu-miR-3963	1.72575	-2.47895	NA	0	1	2	2	1	3
mmu-miR-3964	0	NA	NA	0	0	0	0	0	0
mmu-miR-3965	0	NA	NA	0	0	0	0	0	0
mmu-miR-3966	0	NA	NA	0	0	0	0	0	0
mmu-miR-3967	0	NA	NA	0	0	0	0	0	0
mmu-miR-3969	0	NA	NA	0	0	0	0	0	0
mmu-miR-3970	0.64161	-2.35786	NA	0	0	1	1	1	0
mmu-miR-3971	0	NA	NA	0	0	0	0	0	0
mmu-miR-409	0.232572	-2.16511	NA	0	0	0	0	1	0
mmu-miR-410	0	NA	NA	0	0	0	0	0	0
mmu-miR-411	0	NA	NA	0	0	0	0	0	0
mmu-miR-412	0	NA	NA	0	0	0	0	0	0
mmu-miR-431	0	NA	NA	0	0	0	0	0	0
mmu-miR-432	0	NA	NA	0	0	0	0	0	0
mmu-miR-433	0	NA	NA	0	0	0	0	0	0
mmu-miR-434	0	NA	NA	0	0	0	0	0	0
mmu-miR-448	0	NA	NA	0	0	0	0	0	0
mmu-miR-449a	0	NA	NA	0	0	0	0	0	0
mmu-miR-449b	0	NA	NA	0	0	0	0	0	0
mmu-miR-449c	0	NA	NA	0	0	0	0	0	0
mmu-miR-450a-1	0	NA	NA	0	0	0	0	0	0
mmu-miR-450a-2	0	NA	NA	0	0	0	0	0	0
mmu-miR-451b	0	NA	NA	0	0	0	0	0	0
mmu-miR-452	0	NA	NA	0	0	0	0	0	0
mmu-miR-453	0	NA	NA	0	0	0	0	0	0
mmu-miR-455	0.832207	-0.31772	NA	0	0	6	0	2	0
mmu-miR-463	0	NA	NA	0	0	0	0	0	0
mmu-miR-465a	2.08717	-5.10236	NA	0	0	0	6	0	0
mmu-miR-465d	0	NA	NA	0	0	0	0	0	0
mmu-miR-466a	1.41007	0.0489455	NA	1	0	9	0	3	0
mmu-miR-466b	1.41007	0.0489455	NA	1	0	9	0	3	0
mmu-miR-466c	1.41007	0.0489455	NA	1	0	9	0	3	0
mmu-miR-466d	0.784053	-1.56518	NA	0	0	3	0	1	2
mmu-miR-466e	1.41007	0.0489455	NA	1	0	9	0	3	0
mmu-miR-466f	0.701043	0.830117	NA	1	1	3	0	1	0
mmu-miR-466g	0.347861	-2.16511	NA	0	0	0	1	0	0
mmu-miR-466h	0.465144	-3.02748	NA	0	0	0	0	2	0
mmu-miR-466j	0	NA	NA	0	0	0	0	0	0
mmu-miR-466k	0	NA	NA	0	0	0	0	0	0
mmu-miR-466l	0	NA	NA	0	0	0	0	0	0
mmu-miR-466m	0	NA	NA	0	0	0	0	0	0
mmu-miR-466n	0	NA	NA	0	0	0	0	0	0
mmu-miR-466o	0	NA	NA	0	0	0	0	0	0
mmu-miR-466p	1.41007	0.0489455	NA	1	0	9	0	3	0
mmu-miR-466q	0	NA	NA	0	0	0	0	0	0
mmu-miR-467e	1.20104	-4.3805	NA	0	0	0	0	2	4
mmu-miR-467f	0	NA	NA	0	0	0	0	0	0
mmu-miR-467g	0	NA	NA	0	0	0	0	0	0
mmu-miR-467h	0	NA	NA	0	0	0	0	0	0
mmu-miR-468	0	NA	NA	0	0	0	0	0	0
mmu-miR-470	0.697716	-3.57648	NA	0	0	0	0	3	0
mmu-miR-471	0	NA	NA	0	0	0	0	0	0
mmu-miR-483	0	NA	NA	0	0	0	0	0	0
mmu-miR-485	0	NA	NA	0	0	0	0	0	0
mmu-miR-487b	0.695722	-3.50694	NA	0	0	0	2	0	0
mmu-miR-488	0	NA	NA	0	0	0	0	0	0
mmu-miR-489	0	NA	NA	0	0	0	0	0	0
mmu-miR-490	0	NA	NA	0	0	0	0	0	0
mmu-miR-491	0.939406	2.77648	NA	2	5	0	0	0	0
mmu-miR-493	0.492703	1.85261	NA	0	4	0	0	0	0
mmu-miR-494	0	NA	NA	0	0	0	0	0	0
mmu-miR-495	0	NA	NA	0	0	0	0	0	0
mmu-miR-496a	0	NA	NA	0	0	0	0	0	0
mmu-miR-496b	0	NA	NA	0	0	0	0	0	0
mmu-miR-497a	0.122354	0.22175	NA	0	0	2	0	0	0
mmu-miR-497b	0	NA	NA	0	0	0	0	0	0
mmu-miR-499	0	NA	NA	0	0	0	0	0	0
mmu-miR-5046	0	NA	NA	0	0	0	0	0	0
mmu-miR-505	1.15573	0.528733	NA	2	0	6	0	2	0
mmu-miR-509	0	NA	NA	0	0	0	0	0	0
mmu-miR-5098	0	NA	NA	0	0	0	0	0	0
mmu-miR-5101	0	NA	NA	0	0	0	0	0	0
mmu-miR-5103	0	NA	NA	0	0	0	0	0	0
mmu-miR-5104	0	NA	NA	0	0	0	0	0	0
mmu-miR-5107	0	NA	NA	0	0	0	0	0	0
mmu-miR-5108	0.90396	-0.888995	NA	2	0	0	1	1	0
mmu-miR-511	0	NA	NA	0	0	0	0	0	0
mmu-miR-5113	1.48589	3.47244	NA	2	0	19	0	0	0
mmu-miR-5114	0	NA	NA	0	0	0	0	0	0
mmu-miR-5116	0	NA	NA	0	0	0	0	0	0
mmu-miR-5118	0	NA	NA	0	0	0	0	0	0
mmu-miR-5120	0	NA	NA	0	0	0	0	0	0
mmu-miR-5122	0	NA	NA	0	0	0	0	0	0
mmu-miR-5123	0	NA	NA	0	0	0	0	0	0
mmu-miR-5124a	0	NA	NA	0	0	0	0	0	0
mmu-miR-5124b	0	NA	NA	0	0	0	0	0	0
mmu-miR-5125	0.183532	0.597911	NA	0	0	3	0	0	0
mmu-miR-5127	0	NA	NA	0	0	0	0	0	0
mmu-miR-5128	1.05854	0.736582	NA	2	0	6	0	0	2
mmu-miR-5129	0.369527	1.43503	NA	0	3	0	0	0	0
mmu-miR-5130	0.0611772	-0.304464	NA	0	0	1	0	0	0
mmu-miR-5131	0	NA	NA	0	0	0	0	0	0
mmu-miR-5132	1.24765	-4.39119	NA	0	0	0	2	0	3
mmu-miR-5133	0	NA	NA	0	0	0	0	0	0
mmu-miR-5134	0	NA	NA	0	0	0	0	0	0
mmu-miR-5135	0	NA	NA	0	0	0	0	0	0
mmu-miR-5136	0	NA	NA	0	0	0	0	0	0
mmu-miR-539	0	NA	NA	0	0	0	0	0	0
mmu-miR-540	0	NA	NA	0	0	0	0	0	0
mmu-miR-541	0.123176	-0.113722	NA	0	1	0	0	0	0
mmu-miR-543	0	NA	NA	0	0	0	0	0	0
mmu-miR-544	0	NA	NA	0	0	0	0	0	0
mmu-miR-546	0.246352	0.84486	NA	0	2	0	0	0	0
mmu-miR-547	0	NA	NA	0	0	0	0	0	0
mmu-miR-551b	0	NA	NA	0	0	0	0	0	0
mmu-miR-5615	0	NA	NA	0	0	0	0	0	0
mmu-miR-5616	0.161764	-0.113722	NA	1	0	0	0	0	0
mmu-miR-5617	0	NA	NA	0	0	0	0	0	0
mmu-miR-5618	0	NA	NA	0	0	0	0	0	0
mmu-miR-5619	0	NA	NA	0	0	0	0	0	0
mmu-miR-5620	0.367949	-2.80017	NA	0	0	0	0	0	2
mmu-miR-5621	0	NA	NA	0	0	0	0	0	0
mmu-miR-5622	0.485291	1.798	NA	3	0	0	0	0	0
mmu-miR-5623	0	NA	NA	0	0	0	0	0	0
mmu-miR-5624	0.123176	-0.113722	NA	0	1	0	0	0	0
mmu-miR-5625	0	NA	NA	0	0	0	0	0	0
mmu-miR-5626	0	NA	NA	0	0	0	0	0	0
mmu-miR-5627	0	NA	NA	0	0	0	0	0	0
mmu-miR-568	0	NA	NA	0	0	0	0	0	0
mmu-miR-5709	0.0611772	-0.304464	NA	0	0	1	0	0	0
mmu-miR-5710	0	NA	NA	0	0	0	0	0	0
mmu-miR-590	0	NA	NA	0	0	0	0	0	0
mmu-miR-592	0	NA	NA	0	0	0	0	0	0
mmu-miR-598	1.39144	-4.51381	NA	0	0	0	4	0	0
mmu-miR-599	0	NA	NA	0	0	0	0	0	0
mmu-miR-6237	0	NA	NA	0	0	0	0	0	0
mmu-miR-6241	0	NA	NA	0	0	0	0	0	0
mmu-miR-6244	0	NA	NA	0	0	0	0	0	0
mmu-miR-6335	0	NA	NA	0	0	0	0	0	0
mmu-miR-6336	0	NA	NA	0	0	0	0	0	0
mmu-miR-6337	0	NA	NA	0	0	0	0	0	0
mmu-miR-6338	0	NA	NA	0	0	0	0	0	0
mmu-miR-6339	0	NA	NA	0	0	0	0	0	0
mmu-miR-6340	0	NA	NA	0	0	0	0	0	0
mmu-miR-6341	0	NA	NA	0	0	0	0	0	0
mmu-miR-6342	0	NA	NA	0	0	0	0	0	0
mmu-miR-6343	0	NA	NA	0	0	0	0	0	0
mmu-miR-6344	0	NA	NA	0	0	0	0	0	0
mmu-miR-6345	0	NA	NA	0	0	0	0	0	0
mmu-miR-6346	0	NA	NA	0	0	0	0	0	0
mmu-miR-6347	0	NA	NA	0	0	0	0	0	0
mmu-miR-6348	0	NA	NA	0	0	0	0	0	0
mmu-miR-6349	0	NA	NA	0	0	0	0	0	0
mmu-miR-6350	0	NA	NA	0	0	0	0	0	0
mmu-miR-6351	0	NA	NA	0	0	0	0	0	0
mmu-miR-6352	0	NA	NA	0	0	0	0	0	0
mmu-miR-6353	0	NA	NA	0	0	0	0	0	0
mmu-miR-6354	0	NA	NA	0	0	0	0	0	0
mmu-miR-6355	0	NA	NA	0	0	0	0	0	0
mmu-miR-6356	0	NA	NA	0	0	0	0	0	0
mmu-miR-6357	0	NA	NA	0	0	0	0	0	0
mmu-miR-6358	0	NA	NA	0	0	0	0	0	0
mmu-miR-6359	0	NA	NA	0	0	0	0	0	0
mmu-miR-6360	0	NA	NA	0	0	0	0	0	0
mmu-miR-6361	0	NA	NA	0	0	0	0	0	0
mmu-miR-6362	0	NA	NA	0	0	0	0	0	0
mmu-miR-6363	0	NA	NA	0	0	0	0	0	0
mmu-miR-6364	0	NA	NA	0	0	0	0	0	0
mmu-miR-6365	0	NA	NA	0	0	0	0	0	0
mmu-miR-6366	0	NA	NA	0	0	0	0	0	0
mmu-miR-6367	0	NA	NA	0	0	0	0	0	0
mmu-miR-6368	0	NA	NA	0	0	0	0	0	0
mmu-miR-6369	0	NA	NA	0	0	0	0	0	0
mmu-miR-6370	0	NA	NA	0	0	0	0	0	0
mmu-miR-6371	0	NA	NA	0	0	0	0	0	0
mmu-miR-6372	0	NA	NA	0	0	0	0	0	0
mmu-miR-6373	0	NA	NA	0	0	0	0	0	0
mmu-miR-6374	0	NA	NA	0	0	0	0	0	0
mmu-miR-6375	0	NA	NA	0	0	0	0	0	0
mmu-miR-6376	0	NA	NA	0	0	0	0	0	0
mmu-miR-6377	0	NA	NA	0	0	0	0	0	0
mmu-miR-6378	0	NA	NA	0	0	0	0	0	0
mmu-miR-6379	0	NA	NA	0	0	0	0	0	0
mmu-miR-6380	0	NA	NA	0	0	0	0	0	0
mmu-miR-6381	0	NA	NA	0	0	0	0	0	0
mmu-miR-6382	0	NA	NA	0	0	0	0	0	0
mmu-miR-6383	0	NA	NA	0	0	0	0	0	0
mmu-miR-6384	0	NA	NA	0	0	0	0	0	0
mmu-miR-6385	0	NA	NA	0	0	0	0	0	0
mmu-miR-6386	0	NA	NA	0	0	0	0	0	0
mmu-miR-6387	0	NA	NA	0	0	0	0	0	0
mmu-miR-6388	0	NA	NA	0	0	0	0	0	0
mmu-miR-6389	0	NA	NA	0	0	0	0	0	0
mmu-miR-6390	0	NA	NA	0	0	0	0	0	0
mmu-miR-6391	0	NA	NA	0	0	0	0	0	0
mmu-miR-6392	0	NA	NA	0	0	0	0	0	0
mmu-miR-6393	0	NA	NA	0	0	0	0	0	0
mmu-miR-6394	0	NA	NA	0	0	0	0	0	0
mmu-miR-6395	0	NA	NA	0	0	0	0	0	0
mmu-miR-6396	0	NA	NA	0	0	0	0	0	0
mmu-miR-6397	0	NA	NA	0	0	0	0	0	0
mmu-miR-6398	0	NA	NA	0	0	0	0	0	0
mmu-miR-6399	0	NA	NA	0	0	0	0	0	0
mmu-miR-6400	0	NA	NA	0	0	0	0	0	0
mmu-miR-6401	0	NA	NA	0	0	0	0	0	0
mmu-miR-6402	0	NA	NA	0	0	0	0	0	0
mmu-miR-6403	0	NA	NA	0	0	0	0	0	0
mmu-miR-6404	0	NA	NA	0	0	0	0	0	0
mmu-miR-6405	0	NA	NA	0	0	0	0	0	0
mmu-miR-6406	0	NA	NA	0	0	0	0	0	0
mmu-miR-6407	0	NA	NA	0	0	0	0	0	0
mmu-miR-6408	0	NA	NA	0	0	0	0	0	0
mmu-miR-6409	0	NA	NA	0	0	0	0	0	0
mmu-miR-6410	0	NA	NA	0	0	0	0	0	0
mmu-miR-6411	0	NA	NA	0	0	0	0	0	0
mmu-miR-6412	1.8142	-1.32084	NA	3	0	1	1	0	5
mmu-miR-6413	0	NA	NA	0	0	0	0	0	0
mmu-miR-6414	0	NA	NA	0	0	0	0	0	0
mmu-miR-6415	0	NA	NA	0	0	0	0	0	0
mmu-miR-6416	0	NA	NA	0	0	0	0	0	0
mmu-miR-6417	0	NA	NA	0	0	0	0	0	0
mmu-miR-6418	0.123176	-0.113722	NA	0	1	0	0	0	0
mmu-miR-6419	0	NA	NA	0	0	0	0	0	0
mmu-miR-6420	0	NA	NA	0	0	0	0	0	0
mmu-miR-6481	1.10476	-3.18222	NA	0	0	1	3	0	0
mmu-miR-653	0	NA	NA	0	0	0	0	0	0
mmu-miR-6537	0	NA	NA	0	0	0	0	0	0
mmu-miR-6539	0.123176	-0.113722	NA	0	1	0	0	0	0
mmu-miR-654	0	NA	NA	0	0	0	0	0	0
mmu-miR-6540	0.369527	1.43503	NA	0	3	0	0	0	0
mmu-miR-6541	0	NA	NA	0	0	0	0	0	0
mmu-miR-6546	0	NA	NA	0	0	0	0	0	0
mmu-miR-665	0	NA	NA	0	0	0	0	0	0
mmu-miR-666	0	NA	NA	0	0	0	0	0	0
mmu-miR-667	0	NA	NA	0	0	0	0	0	0
mmu-miR-668	0	NA	NA	0	0	0	0	0	0
mmu-miR-669a-3	0	NA	NA	0	0	0	0	0	0
mmu-miR-669b	0.123176	-0.113722	NA	0	1	0	0	0	0
mmu-miR-669d	0	NA	NA	0	0	0	0	0	0
mmu-miR-669d-2	0	NA	NA	0	0	0	0	0	0
mmu-miR-669e	0	NA	NA	0	0	0	0	0	0
mmu-miR-669f	0	NA	NA	0	0	0	0	0	0
mmu-miR-669g	0	NA	NA	0	0	0	0	0	0
mmu-miR-669h	0	NA	NA	0	0	0	0	0	0
mmu-miR-669i	0	NA	NA	0	0	0	0	0	0
mmu-miR-669j	0	NA	NA	0	0	0	0	0	0
mmu-miR-669k	0	NA	NA	0	0	0	0	0	0
mmu-miR-669l	1.96503	-2.1164	NA	0	3	0	3	0	3
mmu-miR-669m	0	NA	NA	0	0	0	0	0	0
mmu-miR-669n	0	NA	NA	0	0	0	0	0	0
mmu-miR-669o	0.355748	-1.07549	NA	0	1	0	0	1	0
mmu-miR-670	0	NA	NA	0	0	0	0	0	0
mmu-miR-6715	0	NA	NA	0	0	0	0	0	0
mmu-miR-673	0	NA	NA	0	0	0	0	0	0
mmu-miR-675	0	NA	NA	0	0	0	0	0	0
mmu-miR-6769b	0	NA	NA	0	0	0	0	0	0
mmu-miR-678	0	NA	NA	0	0	0	0	0	0
mmu-miR-679	0	NA	NA	0	0	0	0	0	0
mmu-miR-680	0	NA	NA	0	0	0	0	0	0
mmu-miR-681	0	NA	NA	0	0	0	0	0	0
mmu-miR-682	0.123176	-0.113722	NA	0	1	0	0	0	0
mmu-miR-683	0	NA	NA	0	0	0	0	0	0
mmu-miR-684	0	NA	NA	0	0	0	0	0	0
mmu-miR-686	0	NA	NA	0	0	0	0	0	0
mmu-miR-687	0	NA	NA	0	0	0	0	0	0
mmu-miR-688	0	NA	NA	0	0	0	0	0	0
mmu-miR-6896	0	NA	NA	0	0	0	0	0	0
mmu-miR-6897	0	NA	NA	0	0	0	0	0	0
mmu-miR-6898	0	NA	NA	0	0	0	0	0	0
mmu-miR-6899	0	NA	NA	0	0	0	0	0	0
mmu-miR-6900	0	NA	NA	0	0	0	0	0	0
mmu-miR-6901	0	NA	NA	0	0	0	0	0	0
mmu-miR-6902	0	NA	NA	0	0	0	0	0	0
mmu-miR-6903	0	NA	NA	0	0	0	0	0	0
mmu-miR-6904	0	NA	NA	0	0	0	0	0	0
mmu-miR-6905	0.970582	2.81331	NA	6	0	0	0	0	0
mmu-miR-6906	0	NA	NA	0	0	0	0	0	0
mmu-miR-6907	0	NA	NA	0	0	0	0	0	0
mmu-miR-6908	0.465144	-3.02748	NA	0	0	0	0	2	0
mmu-miR-6909	1.04139	1.57593	NA	5	0	0	0	1	0
mmu-miR-691	0	NA	NA	0	0	0	0	0	0
mmu-miR-6910	0	NA	NA	0	0	0	0	0	0
mmu-miR-6911	0.647055	2.22277	NA	4	0	0	0	0	0
mmu-miR-6912	0.183532	0.597911	NA	0	0	3	0	0	0
mmu-miR-6913	0	NA	NA	0	0	0	0	0	0
mmu-miR-6914	0	NA	NA	0	0	0	0	0	0
mmu-miR-6915	0	NA	NA	0	0	0	0	0	0
mmu-miR-6916	1.04358	-4.09658	NA	0	0	0	3	0	0
mmu-miR-6917	0	NA	NA	0	0	0	0	0	0
mmu-miR-6918	0	NA	NA	0	0	0	0	0	0
mmu-miR-6919	0.183532	0.597911	NA	0	0	3	0	0	0
mmu-miR-692	0	NA	NA	0	0	0	0	0	0
mmu-miR-6920	0	NA	NA	0	0	0	0	0	0
mmu-miR-6921	0	NA	NA	0	0	0	0	0	0
mmu-miR-6922	0.122354	0.22175	NA	0	0	2	0	0	0
mmu-miR-6923	0	NA	NA	0	0	0	0	0	0
mmu-miR-6924	0	NA	NA	0	0	0	0	0	0
mmu-miR-6925	0	NA	NA	0	0	0	0	0	0
mmu-miR-6926	0	NA	NA	0	0	0	0	0	0
mmu-miR-6927	0.347861	-2.16511	NA	0	0	0	1	0	0
mmu-miR-6928	0	NA	NA	0	0	0	0	0	0
mmu-miR-6929	0	NA	NA	0	0	0	0	0	0
mmu-miR-693	0	NA	NA	0	0	0	0	0	0
mmu-miR-6930	0	NA	NA	0	0	0	0	0	0
mmu-miR-6931	0	NA	NA	0	0	0	0	0	0
mmu-miR-6932	0	NA	NA	0	0	0	0	0	0
mmu-miR-6933	0	NA	NA	0	0	0	0	0	0
mmu-miR-6934	0	NA	NA	0	0	0	0	0	0
mmu-miR-6935	0	NA	NA	0	0	0	0	0	0
mmu-miR-6936	0	NA	NA	0	0	0	0	0	0
mmu-miR-6938	0	NA	NA	0	0	0	0	0	0
mmu-miR-6939	0	NA	NA	0	0	0	0	0	0
mmu-miR-694	0.122354	0.22175	NA	0	0	2	0	0	0
mmu-miR-6940	0.123176	-0.113722	NA	0	1	0	0	0	0
mmu-miR-6941	0	NA	NA	0	0	0	0	0	0
mmu-miR-6942	0	NA	NA	0	0	0	0	0	0
mmu-miR-6943	0	NA	NA	0	0	0	0	0	0
mmu-miR-6945	0.465144	-3.02748	NA	0	0	0	0	2	0
mmu-miR-6946	0	NA	NA	0	0	0	0	0	0
mmu-miR-6947	0	NA	NA	0	0	0	0	0	0
mmu-miR-6948	0.232572	-2.16511	NA	0	0	0	0	1	0
mmu-miR-6949	0	NA	NA	0	0	0	0	0	0
mmu-miR-695	0	NA	NA	0	0	0	0	0	0
mmu-miR-6950	0	NA	NA	0	0	0	0	0	0
mmu-miR-6951	0	NA	NA	0	0	0	0	0	0
mmu-miR-6952	0.369527	1.43503	NA	0	3	0	0	0	0
mmu-miR-6953	0	NA	NA	0	0	0	0	0	0
mmu-miR-6954	0	NA	NA	0	0	0	0	0	0
mmu-miR-6955	0	NA	NA	0	0	0	0	0	0
mmu-miR-6956	0	NA	NA	0	0	0	0	0	0
mmu-miR-6957	0	NA	NA	0	0	0	0	0	0
mmu-miR-6958	0	NA	NA	0	0	0	0	0	0
mmu-miR-6959	0	NA	NA	0	0	0	0	0	0
mmu-miR-6960	0.465144	-3.02748	NA	0	0	0	0	2	0
mmu-miR-6961	0	NA	NA	0	0	0	0	0	0
mmu-miR-6962	0	NA	NA	0	0	0	0	0	0
mmu-miR-6963	0	NA	NA	0	0	0	0	0	0
mmu-miR-6964	0	NA	NA	0	0	0	0	0	0
mmu-miR-6965	0	NA	NA	0	0	0	0	0	0
mmu-miR-6966	0	NA	NA	0	0	0	0	0	0
mmu-miR-6967	0.369527	1.43503	NA	0	3	0	0	0	0
mmu-miR-6968	0	NA	NA	0	0	0	0	0	0
mmu-miR-6969	0	NA	NA	0	0	0	0	0	0
mmu-miR-697	0	NA	NA	0	0	0	0	0	0
mmu-miR-6970	0	NA	NA	0	0	0	0	0	0
mmu-miR-6971	0	NA	NA	0	0	0	0	0	0
mmu-miR-6972	0.183532	0.597911	NA	0	0	3	0	0	0
mmu-miR-6973a	0	NA	NA	0	0	0	0	0	0
mmu-miR-6973b	0	NA	NA	0	0	0	0	0	0
mmu-miR-6974	0	NA	NA	0	0	0	0	0	0
mmu-miR-6975	0.347861	-2.16511	NA	0	0	0	1	0	0
mmu-miR-6976	0.246352	0.84486	NA	0	2	0	0	0	0
mmu-miR-6977	0.161764	-0.113722	NA	1	0	0	0	0	0
mmu-miR-6978	0	NA	NA	0	0	0	0	0	0
mmu-miR-6979	0	NA	NA	0	0	0	0	0	0
mmu-miR-698	0	NA	NA	0	0	0	0	0	0
mmu-miR-6980	0	NA	NA	0	0	0	0	0	0
mmu-miR-6981	0	NA	NA	0	0	0	0	0	0
mmu-miR-6982	0	NA	NA	0	0	0	0	0	0
mmu-miR-6983	0	NA	NA	0	0	0	0	0	0
mmu-miR-6984	0	NA	NA	0	0	0	0	0	0
mmu-miR-6985	0	NA	NA	0	0	0	0	0	0
mmu-miR-6986	0	NA	NA	0	0	0	0	0	0
mmu-miR-6987	0	NA	NA	0	0	0	0	0	0
mmu-miR-6988	0.305886	1.23805	NA	0	0	5	0	0	0
mmu-miR-6989	0	NA	NA	0	0	0	0	0	0
mmu-miR-6990	0	NA	NA	0	0	0	0	0	0
mmu-miR-6991	0	NA	NA	0	0	0	0	0	0
mmu-miR-6992	0	NA	NA	0	0	0	0	0	0
mmu-miR-6993	0	NA	NA	0	0	0	0	0	0
mmu-miR-6994	0	NA	NA	0	0	0	0	0	0
mmu-miR-6995	0	NA	NA	0	0	0	0	0	0
mmu-miR-6996	0	NA	NA	0	0	0	0	0	0
mmu-miR-6997	0	NA	NA	0	0	0	0	0	0
mmu-miR-6998	0	NA	NA	0	0	0	0	0	0
mmu-miR-6999	0	NA	NA	0	0	0	0	0	0
mmu-miR-7000	0.323527	1.19411	NA	2	0	0	0	0	0
mmu-miR-7001	0	NA	NA	0	0	0	0	0	0
mmu-miR-7002	0	NA	NA	0	0	0	0	0	0
mmu-miR-7003	0	NA	NA	0	0	0	0	0	0
mmu-miR-7004	0	NA	NA	0	0	0	0	0	0
mmu-miR-7005	0.0611772	-0.304464	NA	0	0	1	0	0	0
mmu-miR-7006	0	NA	NA	0	0	0	0	0	0
mmu-miR-7007	0	NA	NA	0	0	0	0	0	0
mmu-miR-7008	0	NA	NA	0	0	0	0	0	0
mmu-miR-7009	0	NA	NA	0	0	0	0	0	0
mmu-miR-701	0	NA	NA	0	0	0	0	0	0
mmu-miR-7010	0	NA	NA	0	0	0	0	0	0
mmu-miR-7011	0	NA	NA	0	0	0	0	0	0
mmu-miR-7012	0	NA	NA	0	0	0	0	0	0
mmu-miR-7013	0	NA	NA	0	0	0	0	0	0
mmu-miR-7014	0	NA	NA	0	0	0	0	0	0
mmu-miR-7015	0.232572	-2.16511	NA	0	0	0	0	1	0
mmu-miR-7016	0	NA	NA	0	0	0	0	0	0
mmu-miR-7017	0.695722	-3.50694	NA	0	0	0	2	0	0
mmu-miR-7018	0	NA	NA	0	0	0	0	0	0
mmu-miR-7019	0	NA	NA	0	0	0	0	0	0
mmu-miR-702	0.615879	2.17603	NA	0	5	0	0	0	0
mmu-miR-7020	0	NA	NA	0	0	0	0	0	0
mmu-miR-7021	0	NA	NA	0	0	0	0	0	0
mmu-miR-7022	0	NA	NA	0	0	0	0	0	0
mmu-miR-7023	0	NA	NA	0	0	0	0	0	0
mmu-miR-7024	0	NA	NA	0	0	0	0	0	0
mmu-miR-7025	0	NA	NA	0	0	0	0	0	0
mmu-miR-7026	0	NA	NA	0	0	0	0	0	0
mmu-miR-7027	0	NA	NA	0	0	0	0	0	0
mmu-miR-7028	0	NA	NA	0	0	0	0	0	0
mmu-miR-7029	0	NA	NA	0	0	0	0	0	0
mmu-miR-703	0	NA	NA	0	0	0	0	0	0
mmu-miR-7030	0	NA	NA	0	0	0	0	0	0
mmu-miR-7031	0.183532	0.597911	NA	0	0	3	0	0	0
mmu-miR-7032	0.0611772	-0.304464	NA	0	0	1	0	0	0
mmu-miR-7034	0	NA	NA	0	0	0	0	0	0
mmu-miR-7035	0	NA	NA	0	0	0	0	0	0
mmu-miR-7036a	0	NA	NA	0	0	0	0	0	0
mmu-miR-7036b	0	NA	NA	0	0	0	0	0	0
mmu-miR-7037	0	NA	NA	0	0	0	0	0	0
mmu-miR-7038	0	NA	NA	0	0	0	0	0	0
mmu-miR-7039	0	NA	NA	0	0	0	0	0	0
mmu-miR-704	0.244709	0.929891	NA	0	0	4	0	0	0
mmu-miR-7040	0	NA	NA	0	0	0	0	0	0
mmu-miR-7041	0	NA	NA	0	0	0	0	0	0
mmu-miR-7042	0.161764	-0.113722	NA	1	0	0	0	0	0
mmu-miR-7043	0	NA	NA	0	0	0	0	0	0
mmu-miR-7044	0	NA	NA	0	0	0	0	0	0
mmu-miR-7045	0	NA	NA	0	0	0	0	0	0
mmu-miR-7046	0	NA	NA	0	0	0	0	0	0
mmu-miR-7047	0	NA	NA	0	0	0	0	0	0
mmu-miR-7048	0	NA	NA	0	0	0	0	0	0
mmu-miR-7049	0	NA	NA	0	0	0	0	0	0
mmu-miR-705	0	NA	NA	0	0	0	0	0	0
mmu-miR-7050	0	NA	NA	0	0	0	0	0	0
mmu-miR-7051	0	NA	NA	0	0	0	0	0	0
mmu-miR-7052	0	NA	NA	0	0	0	0	0	0
mmu-miR-7053	0	NA	NA	0	0	0	0	0	0
mmu-miR-7054	0	NA	NA	0	0	0	0	0	0
mmu-miR-7055	0	NA	NA	0	0	0	0	0	0
mmu-miR-7056	0	NA	NA	0	0	0	0	0	0
mmu-miR-7057	0	NA	NA	0	0	0	0	0	0
mmu-miR-7058	0	NA	NA	0	0	0	0	0	0
mmu-miR-7059	0	NA	NA	0	0	0	0	0	0
mmu-miR-706	1.31838	-0.907204	NA	3	0	0	0	2	2
mmu-miR-7060	0	NA	NA	0	0	0	0	0	0
mmu-miR-7061	0	NA	NA	0	0	0	0	0	0
mmu-miR-7062	0	NA	NA	0	0	0	0	0	0
mmu-miR-7063	0.246352	0.84486	NA	0	2	0	0	0	0
mmu-miR-7064	0	NA	NA	0	0	0	0	0	0
mmu-miR-7065	0	NA	NA	0	0	0	0	0	0
mmu-miR-7066	0	NA	NA	0	0	0	0	0	0
mmu-miR-7067	0	NA	NA	0	0	0	0	0	0
mmu-miR-7068	0.668823	2.28768	NA	3	0	3	0	0	0
mmu-miR-7069	0	NA	NA	0	0	0	0	0	0
mmu-miR-707	0	NA	NA	0	0	0	0	0	0
mmu-miR-7070	0.813766	2.58802	NA	2	1	6	0	0	0
mmu-miR-7071	0	NA	NA	0	0	0	0	0	0
mmu-miR-7072	0	NA	NA	0	0	0	0	0	0
mmu-miR-7073	0.323527	1.19411	NA	2	0	0	0	0	0
mmu-miR-7074	0	NA	NA	0	0	0	0	0	0
mmu-miR-7075	0	NA	NA	0	0	0	0	0	0
mmu-miR-7076	0	NA	NA	0	0	0	0	0	0
mmu-miR-7077	0	NA	NA	0	0	0	0	0	0
mmu-miR-7078	0	NA	NA	0	0	0	0	0	0
mmu-miR-7079	0	NA	NA	0	0	0	0	0	0
mmu-miR-7080	0	NA	NA	0	0	0	0	0	0
mmu-miR-7081	0	NA	NA	0	0	0	0	0	0
mmu-miR-7082	0	NA	NA	0	0	0	0	0	0
mmu-miR-7083	0	NA	NA	0	0	0	0	0	0
mmu-miR-7084	0.232572	-2.16511	NA	0	0	0	0	1	0
mmu-miR-7085	0	NA	NA	0	0	0	0	0	0
mmu-miR-7086	0	NA	NA	0	0	0	0	0	0
mmu-miR-7087	0	NA	NA	0	0	0	0	0	0
mmu-miR-7088	0	NA	NA	0	0	0	0	0	0
mmu-miR-7089	0	NA	NA	0	0	0	0	0	0
mmu-miR-7090	0	NA	NA	0	0	0	0	0	0
mmu-miR-7091	0	NA	NA	0	0	0	0	0	0
mmu-miR-7092	0	NA	NA	0	0	0	0	0	0
mmu-miR-7093	0	NA	NA	0	0	0	0	0	0
mmu-miR-7094	0	NA	NA	0	0	0	0	0	0
mmu-miR-7094-1	0	NA	NA	0	0	0	0	0	0
mmu-miR-7094b-2	0	NA	NA	0	0	0	0	0	0
mmu-miR-710	0	NA	NA	0	0	0	0	0	0
mmu-miR-711	0	NA	NA	0	0	0	0	0	0
mmu-miR-7115	0	NA	NA	0	0	0	0	0	0
mmu-miR-7116	0	NA	NA	0	0	0	0	0	0
mmu-miR-7117	0	NA	NA	0	0	0	0	0	0
mmu-miR-7118	0	NA	NA	0	0	0	0	0	0
mmu-miR-7119	0	NA	NA	0	0	0	0	0	0
mmu-miR-713	0	NA	NA	0	0	0	0	0	0
mmu-miR-717	0	NA	NA	0	0	0	0	0	0
mmu-miR-718	0	NA	NA	0	0	0	0	0	0
mmu-miR-719	0	NA	NA	0	0	0	0	0	0
mmu-miR-721	0	NA	NA	0	0	0	0	0	0
mmu-miR-7210	0	NA	NA	0	0	0	0	0	0
mmu-miR-7211	0	NA	NA	0	0	0	0	0	0
mmu-miR-7212	0	NA	NA	0	0	0	0	0	0
mmu-miR-7213	1.76037	-0.0621959	NA	0	5	4	1	0	3
mmu-miR-7214	0	NA	NA	0	0	0	0	0	0
mmu-miR-7215	0	NA	NA	0	0	0	0	0	0
mmu-miR-7216	0	NA	NA	0	0	0	0	0	0
mmu-miR-7217	0	NA	NA	0	0	0	0	0	0
mmu-miR-7218	0	NA	NA	0	0	0	0	0	0
mmu-miR-7219	0	NA	NA	0	0	0	0	0	0
mmu-miR-7220	0	NA	NA	0	0	0	0	0	0
mmu-miR-7221	0	NA	NA	0	0	0	0	0	0
mmu-miR-7222	0	NA	NA	0	0	0	0	0	0
mmu-miR-7223	0	NA	NA	0	0	0	0	0	0
mmu-miR-7224	0	NA	NA	0	0	0	0	0	0
mmu-miR-7225	0	NA	NA	0	0	0	0	0	0
mmu-miR-7226	0	NA	NA	0	0	0	0	0	0
mmu-miR-7227	0	NA	NA	0	0	0	0	0	0
mmu-miR-7228	0	NA	NA	0	0	0	0	0	0
mmu-miR-7229	0	NA	NA	0	0	0	0	0	0
mmu-miR-7230	0	NA	NA	0	0	0	0	0	0
mmu-miR-7231	0	NA	NA	0	0	0	0	0	0
mmu-miR-7232	0	NA	NA	0	0	0	0	0	0
mmu-miR-7233	0	NA	NA	0	0	0	0	0	0
mmu-miR-7234	0	NA	NA	0	0	0	0	0	0
mmu-miR-7235	0	NA	NA	0	0	0	0	0	0
mmu-miR-7236	0	NA	NA	0	0	0	0	0	0
mmu-miR-7237	0.161764	-0.113722	NA	1	0	0	0	0	0
mmu-miR-7238	0	NA	NA	0	0	0	0	0	0
mmu-miR-7239	0	NA	NA	0	0	0	0	0	0
mmu-miR-7240	0	NA	NA	0	0	0	0	0	0
mmu-miR-7241	0	NA	NA	0	0	0	0	0	0
mmu-miR-7242	0	NA	NA	0	0	0	0	0	0
mmu-miR-7243	0	NA	NA	0	0	0	0	0	0
mmu-miR-741	0	NA	NA	0	0	0	0	0	0
mmu-miR-742	0	NA	NA	0	0	0	0	0	0
mmu-miR-743a	0	NA	NA	0	0	0	0	0	0
mmu-miR-743b	0	NA	NA	0	0	0	0	0	0
mmu-miR-7578	0	NA	NA	0	0	0	0	0	0
mmu-miR-758	0	NA	NA	0	0	0	0	0	0
mmu-miR-759	0	NA	NA	0	0	0	0	0	0
mmu-miR-760	0.954562	0.086222	NA	0	0	8	0	2	0
mmu-miR-761	0	NA	NA	0	0	0	0	0	0
mmu-miR-762	0	NA	NA	0	0	0	0	0	0
mmu-miR-763	0	NA	NA	0	0	0	0	0	0
mmu-miR-764	0	NA	NA	0	0	0	0	0	0
mmu-miR-7646	0	NA	NA	0	0	0	0	0	0
mmu-miR-7647	0.465144	-3.02748	NA	0	0	0	0	2	0
mmu-miR-7648	0.161764	-0.113722	NA	1	0	0	0	0	0
mmu-miR-7649	0	NA	NA	0	0	0	0	0	0
mmu-miR-7650	0	NA	NA	0	0	0	0	0	0
mmu-miR-7651	0	NA	NA	0	0	0	0	0	0
mmu-miR-7652	0	NA	NA	0	0	0	0	0	0
mmu-miR-7653	0	NA	NA	0	0	0	0	0	0
mmu-miR-7654	0.123176	-0.113722	NA	0	1	0	0	0	0
mmu-miR-7655	0	NA	NA	0	0	0	0	0	0
mmu-miR-7656	0	NA	NA	0	0	0	0	0	0
mmu-miR-7657	0	NA	NA	0	0	0	0	0	0
mmu-miR-7658	0.737477	-0.168647	NA	0	3	0	0	0	2
mmu-miR-7659	0	NA	NA	0	0	0	0	0	0
mmu-miR-7660	0	NA	NA	0	0	0	0	0	0
mmu-miR-7661	0	NA	NA	0	0	0	0	0	0
mmu-miR-7662	0	NA	NA	0	0	0	0	0	0
mmu-miR-7663	0	NA	NA	0	0	0	0	0	0
mmu-miR-7664	0	NA	NA	0	0	0	0	0	0
mmu-miR-7665	0	NA	NA	0	0	0	0	0	0
mmu-miR-7666	0	NA	NA	0	0	0	0	0	0
mmu-miR-7667	0.791177	2.53817	NA	3	0	5	0	0	0
mmu-miR-7668	0	NA	NA	0	0	0	0	0	0
mmu-miR-7669	0.367063	1.49137	NA	0	0	6	0	0	0
mmu-miR-767	0	NA	NA	0	0	0	0	0	0
mmu-miR-7670	0	NA	NA	0	0	0	0	0	0
mmu-miR-7671	0	NA	NA	0	0	0	0	0	0
mmu-miR-7672	0	NA	NA	0	0	0	0	0	0
mmu-miR-7673	0	NA	NA	0	0	0	0	0	0
mmu-miR-7674	0.122354	0.22175	NA	0	0	2	0	0	0
mmu-miR-7675	0	NA	NA	0	0	0	0	0	0
mmu-miR-7676	0	NA	NA	0	0	0	0	0	0
mmu-miR-7677	0	NA	NA	0	0	0	0	0	0
mmu-miR-7678	0	NA	NA	0	0	0	0	0	0
mmu-miR-7679	0.509625	-1.07549	NA	1	0	0	1	0	0
mmu-miR-7680	0.347861	-2.16511	NA	0	0	0	1	0	0
mmu-miR-7681	0	NA	NA	0	0	0	0	0	0
mmu-miR-7682	0.323527	1.19411	NA	2	0	0	0	0	0
mmu-miR-7683	0	NA	NA	0	0	0	0	0	0
mmu-miR-7684	0	NA	NA	0	0	0	0	0	0
mmu-miR-7685	0	NA	NA	0	0	0	0	0	0
mmu-miR-7686	0	NA	NA	0	0	0	0	0	0
mmu-miR-7687	0	NA	NA	0	0	0	0	0	0
mmu-miR-7688	1.71715	2.36269	NA	2	7	3	1	0	0
mmu-miR-7689	0	NA	NA	0	0	0	0	0	0
mmu-miR-770	0	NA	NA	0	0	0	0	0	0
mmu-miR-7a-1	0.615879	2.17603	NA	0	5	0	0	0	0
mmu-miR-7a-2	0	NA	NA	0	0	0	0	0	0
mmu-miR-7b	0.908428	0.141106	NA	0	3	2	0	1	1
mmu-miR-802	0	NA	NA	0	0	0	0	0	0
mmu-miR-804	0	NA	NA	0	0	0	0	0	0
mmu-miR-8090	0	NA	NA	0	0	0	0	0	0
mmu-miR-8091	0	NA	NA	0	0	0	0	0	0
mmu-miR-8092	0	NA	NA	0	0	0	0	0	0
mmu-miR-8093	0	NA	NA	0	0	0	0	0	0
mmu-miR-8094	0	NA	NA	0	0	0	0	0	0
mmu-miR-8095	0	NA	NA	0	0	0	0	0	0
mmu-miR-8096	0	NA	NA	0	0	0	0	0	0
mmu-miR-8097	0	NA	NA	0	0	0	0	0	0
mmu-miR-8098	0	NA	NA	0	0	0	0	0	0
mmu-miR-8099	0	NA	NA	0	0	0	0	0	0
mmu-miR-8100	0	NA	NA	0	0	0	0	0	0
mmu-miR-8101	0	NA	NA	0	0	0	0	0	0
mmu-miR-8102	0	NA	NA	0	0	0	0	0	0
mmu-miR-8103	0.49106	1.87359	NA	0	2	4	0	0	0
mmu-miR-8104	0	NA	NA	0	0	0	0	0	0
mmu-miR-8105	0.735898	-3.67905	NA	0	0	0	0	0	4
mmu-miR-8106	0	NA	NA	0	0	0	0	0	0
mmu-miR-8107	0.161764	-0.113722	NA	1	0	0	0	0	0
mmu-miR-8108	0	NA	NA	0	0	0	0	0	0
mmu-miR-8109	0	NA	NA	0	0	0	0	0	0
mmu-miR-8110	0	NA	NA	0	0	0	0	0	0
mmu-miR-8111	0.465144	-3.02748	NA	0	0	0	0	2	0
mmu-miR-8113	0	NA	NA	0	0	0	0	0	0
mmu-miR-8114	0.446703	1.68513	NA	2	1	0	0	0	0
mmu-miR-8115	0	NA	NA	0	0	0	0	0	0
mmu-miR-8116	0	NA	NA	0	0	0	0	0	0
mmu-miR-8118	0	NA	NA	0	0	0	0	0	0
mmu-miR-8119	0	NA	NA	0	0	0	0	0	0
mmu-miR-8120	0	NA	NA	0	0	0	0	0	0
mmu-miR-871	0	NA	NA	0	0	0	0	0	0
mmu-miR-873a	0	NA	NA	0	0	0	0	0	0
mmu-miR-873b	0	NA	NA	0	0	0	0	0	0
mmu-miR-874	0	NA	NA	0	0	0	0	0	0
mmu-miR-875	0	NA	NA	0	0	0	0	0	0
mmu-miR-876	0	NA	NA	0	0	0	0	0	0
mmu-miR-878	0	NA	NA	0	0	0	0	0	0
mmu-miR-879	0	NA	NA	0	0	0	0	0	0
mmu-miR-880	0	NA	NA	0	0	0	0	0	0
mmu-miR-881	0	NA	NA	0	0	0	0	0	0
mmu-miR-882	0	NA	NA	0	0	0	0	0	0
mmu-miR-883a	0	NA	NA	0	0	0	0	0	0
mmu-miR-883b	0	NA	NA	0	0	0	0	0	0
mmu-miR-92a-2	0	NA	NA	0	0	0	0	0	0
mmu-miR-935	0	NA	NA	0	0	0	0	0	0
mmu-miR-9768	0	NA	NA	0	0	0	0	0	0
mmu-miR-9769	0	NA	NA	0	0	0	0	0	0

## Sheet: exosome_Bbs6vsexosome_WT
gene_id	baseMean	log2FoldChange	padj	exosome_Bbs6_rep2	exosome_Bbs6_rep3	exosome_Bbs6_rep4	exosome_WT_rep1	exosome_WT_rep3	exosome_WT_rep4
mmu-miR-135b	151.62	4.08205	1.86251e-11	133	569	802	2	12	24
mmu-miR-298	54.915	8.62097	8.9346e-10	117	180	234	0	0	0
mmu-miR-34c	43.9357	8.30284	2.71487e-08	33	204	223	0	0	0
mmu-miR-296	26.9195	7.59559	5.55125e-07	41	94	137	0	0	0
mmu-miR-200c	241.313	7.89423	9.60317e-07	32	1069	1542	1	2	1
mmu-miR-5126	3716.33	-1.54018	1.81444e-06	2432	3163	3269	2699	4493	3797
mmu-miR-34b	20.6673	7.2145	3.7105e-06	28	89	91	0	0	0
mmu-miR-181a	342.03	1.53517	8.4847e-06	483	840	1180	82	122	155
mmu-miR-21a	27424.6	1.1604	4.91809e-05	44037	60686	75895	7251	12739	15007
mmu-miR-10b	1261.86	-1.50565	0.000143616	519	1159	1625	598	1782	1549
mmu-miR-1983	25.4126	-3.43797	0.000143616	10	5	3	34	25	26
mmu-miR-615	44.613	-2.98567	0.000224964	0	22	32	32	63	70
mmu-miR-6239	91.4634	-2.44743	0.000232712	57	31	32	126	83	62
mmu-miR-6538	4652.32	-1.13822	0.00126612	2621	5781	5812	2223	4811	6669
mmu-miR-378a	51.9693	-1.98333	0.00127309	18	45	40	22	66	95
mmu-miR-99a	22.4852	4.26048	0.00129011	114	19	32	0	1	4
mmu-miR-141	11.029	6.31165	0.00133742	1	57	62	0	0	0
mmu-miR-10a	8959.63	1.22776	0.00180025	14048	19469	26905	1575	5488	4245
mmu-miR-7a	672.014	1.35143	0.00311408	706	1802	2364	247	149	347
mmu-miR-2137	980.733	-1.48264	0.00409317	734	820	804	1214	617	720
mmu-miR-361	47.991	-1.7054	0.00719323	37	29	35	40	52	52
mmu-let-7a	8246.19	0.988818	0.00832802	7965	20406	27069	2537	4019	4725
mmu-miR-125a	2781.9	1.06261	0.00832802	2501	7148	9524	754	1384	1587
mmu-miR-125b-1	30.2451	-2.2287	0.0111171	4	26	25	16	19	79
mmu-let-7e	1632.55	1.03236	0.0116849	1468	4308	5358	521	812	819
mmu-miR-29a	1487.26	0.971442	0.0116849	1512	3942	4384	376	761	986
mmu-miR-222	1069.49	-0.826711	0.0172474	976	1134	1523	709	950	1069
mmu-miR-100	69.9157	-1.3677	0.0223535	24	79	95	45	85	74
mmu-miR-101a	55.4505	-1.80707	0.0264414	4	41	90	35	70	74
mmu-miR-101c	55.4505	-1.80707	0.0264414	4	41	90	35	70	74
mmu-miR-532	72.7668	-1.27739	0.0264414	59	54	85	50	90	63
mmu-let-7b	4350.42	0.978426	0.0288822	3228	11415	15152	1430	1864	2687
mmu-miR-93	1357.03	0.711021	0.0288822	1914	2808	3319	479	726	897
mmu-miR-501	65.5348	-1.23554	0.0296768	50	57	76	53	66	59
mmu-miR-26a	1966.44	0.771409	0.0328296	2269	4179	5813	586	1192	1224
mmu-miR-191	822.823	0.78944	0.0361355	890	1912	2370	244	467	543
mmu-miR-335	38.6915	1.66519	0.0361355	117	60	72	10	12	15
mmu-miR-340	118.95	1.05837	0.0361355	135	261	407	43	55	54
mmu-miR-5119	87.0401	-1.78344	0.0376934	8	101	97	121	28	92
mmu-let-7c	9200.65	0.840563	0.0457497	7539	22092	30855	3069	4845	5491
mmu-miR-3068	81.7723	1.48471	0.0457497	38	288	309	20	17	55
mmu-miR-351	62.2117	-1.10123	0.0477674	44	62	85	32	64	83
mmu-miR-22	764.596	0.770923	0.0481511	1284	1463	1738	268	290	624
mmu-miR-30d	2553.4	0.662401	0.0481511	3029	5458	6812	944	1452	1602
mmu-miR-26b	673.655	0.679338	0.0487284	962	1280	1724	220	386	465
mmu-miR-224	129.847	-1.01734	0.0539101	61	144	233	58	156	153
mmu-miR-34a	66.3295	1.21892	0.0629917	100	148	204	12	16	62
mmu-let-7g	4217.91	0.634824	0.0631952	4908	8635	11656	1666	2014	3044
mmu-let-7f	12678.5	0.634936	0.0737301	13316	27265	36032	4232	7009	9420
mmu-miR-206	272.614	0.788278	0.0742676	331	549	817	119	136	132
mmu-miR-23b	614.056	0.664075	0.090718	698	1251	1772	178	368	455
mmu-miR-107	22.6818	1.6859	0.0969445	32	49	93	1	15	7
mmu-miR-200a	425.019	0.710402	0.0969445	493	913	1193	102	254	339
mmu-miR-6240	4895.72	-1.72085	0.110293	5400	1806	1874	4249	4660	5901
mmu-miR-181b	225.379	0.711264	0.13064	359	370	598	57	141	165
mmu-miR-652	158.086	-0.751446	0.136236	161	159	230	96	98	220
mmu-miR-6238	54.6647	-1.38817	0.148753	77	14	28	61	39	43
mmu-miR-1198	45.2166	-1.16553	0.150567	45	41	37	47	40	25
mmu-let-7d	2184.96	0.627647	0.15091	1799	4886	6837	785	1207	1530
mmu-miR-3084	19.5309	1.66851	0.15091	17	74	59	2	14	3
mmu-let-7a-1	39.3271	1.12422	0.151531	55	80	128	12	26	10
mmu-let-7c-2	39.3271	1.12422	0.151531	55	80	128	12	26	10
mmu-miR-27b	1310.92	0.510585	0.151531	1490	2730	3304	470	770	998
mmu-miR-466i	27.5548	-1.47702	0.151531	2	22	56	22	30	28
mmu-miR-9	39.8629	1.38533	0.151531	10	136	163	13	16	14
mmu-let-7i	3654.19	0.553526	0.163654	5496	6368	8628	1503	1447	3177
mmu-miR-421	25.8046	-1.23917	0.163654	14	23	38	28	19	19
mmu-miR-1195	16.4442	-1.46381	0.183762	15	13	10	19	10	15
mmu-miR-151	414.601	0.554719	0.202067	646	760	899	120	227	375
mmu-miR-181c	36.356	1.10145	0.212639	72	96	56	7	9	36
mmu-miR-200b	1688.3	0.445811	0.212639	2051	3271	4094	609	1051	1300
mmu-miR-6236	45.3199	-1.19711	0.227132	53	19	47	62	21	22
mmu-miR-148a	13.4868	-1.68911	0.235433	3	7	24	7	30	3
mmu-miR-140	113.955	0.636191	0.254001	188	225	229	29	76	84
mmu-miR-143	13.0301	-1.42606	0.254001	7	19	7	11	6	22
mmu-miR-672	44.3289	2.20614	0.254001	3	176	219	15	6	6
mmu-miR-98	531.822	-0.47821	0.254001	565	676	850	243	394	683
mmu-miR-194	19.3356	1.30553	0.263866	41	42	44	0	10	16
mmu-miR-29b	18.3889	1.18142	0.263866	18	51	60	5	5	14
mmu-miR-342	57.7215	-0.727575	0.263866	49	80	78	31	38	84
mmu-miR-30b	95.946	0.696659	0.266632	110	217	254	30	77	39
mmu-miR-146a	33.8086	-0.904931	0.279437	42	31	30	23	22	45
mmu-miR-146b	48.9165	0.734736	0.279437	58	101	142	15	29	32
mmu-miR-15a	10.983	1.45135	0.279437	20	19	37	4	5	2
mmu-miR-221	1148.13	-0.403251	0.281025	958	1711	2166	591	963	1121
mmu-miR-429	295.173	0.463531	0.281025	439	567	589	110	187	211
mmu-let-7j	194.792	0.584331	0.284926	299	374	421	74	59	199
mmu-miR-872	136.398	-0.594226	0.284926	78	182	294	70	95	183
mmu-miR-542	11.232	-1.35199	0.31689	11	6	11	13	4	13
mmu-miR-196a	570.154	0.422784	0.319573	632	1142	1417	253	261	482
mmu-miR-30c	1247.39	-0.40105	0.319651	1156	1744	2293	594	1232	1066
mmu-miR-148b	113.92	0.513048	0.329314	173	195	261	46	58	88
mmu-miR-714	9.72052	-1.47886	0.434442	16	2	1	2	14	16
mmu-miR-320	280.168	-0.379356	0.435422	232	441	515	159	229	247
mmu-miR-218	289.52	0.426142	0.439525	264	558	852	86	210	225
mmu-miR-106b	191.017	0.404989	0.450979	263	356	410	77	86	181
mmu-miR-744	44.1661	0.62144	0.450979	77	70	102	10	28	37
mmu-miR-16	593.38	-0.353175	0.45511	656	789	1012	259	402	767
mmu-miR-5106	53.3057	-1.43605	0.467808	4	92	54	66	8	71
mmu-miR-101b	214.766	0.396639	0.470407	366	353	390	77	126	185
mmu-miR-362	17.5623	-0.792139	0.527077	17	10	35	10	15	21
mmu-miR-103	462.649	0.327921	0.535049	713	669	1018	173	254	438
mmu-miR-450b	7.63449	-1.08363	0.555292	9	3	10	5	7	9
mmu-miR-132	7.37637	1.18023	0.555741	13	20	15	0	6	4
mmu-miR-484	130.654	-0.36578	0.573292	140	180	217	84	108	93
mmu-miR-486a	9.14049	-0.944828	0.573292	5	10	16	7	10	6
mmu-miR-486b	9.14049	-0.944828	0.573292	5	10	16	7	10	6
mmu-miR-877	7.89838	-1.02853	0.585383	3	16	6	8	4	8
mmu-miR-92a	2669.26	0.243052	0.585383	3139	4773	6026	1094	1861	2038
mmu-miR-186	223.788	-0.314913	0.630704	276	360	274	94	182	248
mmu-miR-96	179.779	0.362009	0.641811	147	317	573	43	129	172
mmu-miR-1843a	8.1701	-0.879928	0.644078	2	12	16	5	10	6
mmu-miR-185	37.5461	-0.467849	0.644078	30	54	72	11	32	54
mmu-miR-28a	245.17	-0.25527	0.644078	254	402	405	117	203	227
mmu-miR-28c	244.903	-0.254307	0.644078	254	402	404	117	203	226
mmu-miR-31	2200.85	0.271227	0.644078	2197	4200	5480	765	1076	2492
mmu-miR-322	35.2065	-0.449286	0.644078	34	58	49	15	30	41
mmu-miR-324	12.6237	-0.688415	0.644078	9	15	24	6	11	16
mmu-miR-3968	55.2714	-0.411326	0.644078	84	58	66	32	41	54
mmu-miR-676	34.1745	-0.476403	0.644078	22	68	51	12	32	42
mmu-miR-1306	7.48943	-0.853891	0.670429	9	8	6	8	5	4
mmu-miR-196b	522.302	0.278814	0.696067	320	1053	1599	209	329	438
mmu-miR-1291	8.04416	-0.800969	0.715638	9	14	3	1	11	11
mmu-miR-15b	267.492	-0.235782	0.715638	287	370	520	99	250	261
mmu-miR-671	13.778	-0.605086	0.715638	21	8	19	9	7	18
mmu-miR-301a	10.436	-0.693895	0.726216	12	14	9	12	2	9
mmu-miR-130a	12.0757	-0.593583	0.735912	12	17	15	12	7	7
mmu-miR-330	9.94745	-0.620996	0.739211	14	9	12	4	8	14
mmu-miR-128	46.5014	0.295581	0.748474	67	87	83	22	26	36
mmu-miR-181d	61.9056	0.336447	0.748474	143	60	90	19	35	64
mmu-miR-192	15.642	0.5536	0.748474	14	51	25	4	18	3
mmu-miR-29b-1	7.70108	0.637633	0.748474	10	20	14	4	2	6
mmu-miR-30c-2	38.4341	-0.323289	0.748474	47	57	53	18	36	33
mmu-miR-345	6.30739	-0.780653	0.748474	1	4	21	3	6	8
mmu-miR-3470b	11.903	-0.552349	0.748474	17	5	22	6	11	12
mmu-miR-365	16.0812	-0.46347	0.748474	20	18	24	10	9	19
mmu-miR-5110	61.6813	1.26593	0.748474	8	310	134	44	0	12
mmu-miR-129	6.37223	-0.691893	0.751712	8	4	10	6	2	7
mmu-miR-3105	7.2233	-0.677626	0.757444	3	20	4	2	10	7
mmu-miR-122	8.02958	-0.654271	0.769073	6	22	0	7	3	9
mmu-miR-149	26.8209	-0.342244	0.769073	33	38	36	23	15	17
mmu-miR-193a	10.6285	-0.485764	0.769073	3	18	26	5	6	16
mmu-miR-1949	9.74677	-0.639373	0.769073	0	3	42	3	11	12
mmu-miR-374b	63.6537	-0.223231	0.769073	68	101	111	25	52	68
mmu-miR-374c	63.6537	-0.223231	0.769073	68	101	111	25	52	68
mmu-miR-5121	44.3921	0.279503	0.769073	80	59	79	21	20	41
mmu-miR-712	9.09322	-0.528147	0.769073	12	8	14	4	10	8
mmu-miR-92b	12.1138	-0.45189	0.769073	11	19	19	6	10	13
mmu-miR-99b	1514.41	0.155519	0.769073	2127	2245	3089	530	1152	1331
mmu-miR-3473a	9.43004	-0.559553	0.784007	7	17	12	9	10	0
mmu-miR-196a-1	11.6699	0.431504	0.78961	9	29	28	8	6	4
mmu-miR-339	14.3733	-0.371405	0.78961	13	28	18	8	14	10
mmu-miR-690	21.3157	-0.342358	0.801577	24	38	24	16	4	28
mmu-miR-125b	1121.72	-0.359628	0.80262	218	2329	2706	397	1187	1082
mmu-miR-183	5775.79	-0.137132	0.80262	5635	7487	13982	1964	5186	5743
mmu-miR-30e	936.876	-0.111298	0.824335	851	1612	1948	433	717	847
mmu-miR-27a	594.537	0.110445	0.84188	839	982	1030	226	390	593
mmu-miR-3535	25.4	0.240247	0.84188	18	45	78	12	16	19
mmu-miR-423	1331.54	-0.114132	0.84188	1764	1793	2372	782	702	1295
mmu-miR-19b	30.2475	-0.212051	0.843434	44	34	49	17	21	27
mmu-miR-8117	12.0903	-0.872343	0.845131	0	40	3	0	27	7
mmu-miR-182	11428.3	-0.0860921	0.869157	10706	17418	26515	4849	8212	11609
mmu-miR-503	17.9657	0.223017	0.876736	26	39	23	8	10	16
mmu-miR-17	62.519	0.117838	0.884917	89	98	115	23	51	50
mmu-miR-24	2239.47	-0.0841593	0.884917	2999	3088	3988	1066	1253	2509
mmu-miR-331	8.51852	0.284405	0.884917	13	14	15	7	5	1
mmu-miR-574	9.81923	0.293168	0.884917	2	17	40	6	5	6
mmu-miR-664	8.63304	-0.274613	0.884917	7	21	9	4	9	6
mmu-miR-674	90.1663	0.103754	0.884917	114	141	189	35	62	85
mmu-miR-18a	20.6058	0.168727	0.887795	23	39	42	12	11	15
mmu-miR-450a	13.5967	-0.192343	0.895535	14	24	23	5	7	20
mmu-miR-204	8.51543	-0.256264	0.910724	0	18	25	2	7	12
mmu-miR-1981	7.44673	0.200926	0.923107	11	11	15	3	6	5
mmu-miR-1843b	52.3301	-0.076573	0.937708	53	79	117	23	26	66
mmu-miR-3470a	13.1262	0.148284	0.937708	26	8	26	10	8	4
mmu-miR-5099	329.915	0.0616886	0.937708	465	429	679	157	135	389
mmu-miR-25	1193.06	0.0380471	0.949267	1281	1929	2650	510	966	923
mmu-miR-425	113.403	0.045335	0.9584	115	219	223	44	93	94
mmu-miR-30a	4930.74	0.0271955	0.964123	6232	7958	9181	2249	3655	4028
mmu-miR-328	28.0539	0.0608928	0.964123	23	52	67	16	18	20
mmu-miR-155	264.342	0.0271608	0.964398	319	402	548	128	192	207
mmu-miR-24-2	84.1135	0.037182	0.964398	123	124	144	37	54	81
mmu-miR-1839	63.9712	-0.0340046	0.973796	78	82	144	22	33	88
mmu-miR-126a	9.10345	0.0635139	0.982012	19	1	22	0	2	21
mmu-miR-23a	2140.24	-0.0142643	0.982012	2550	2956	4684	809	1755	1939
mmu-miR-20a	110.197	-0.00817369	0.997657	144	157	213	63	55	104
mmu-miR-700	13.3142	-0.0151115	0.997657	6	20	43	12	8	3
mmu-miR-203	52.8218	-0.00342706	0.997821	5	122	159	38	21	42
mmu-miR-677	8.14144	-0.00278008	0.997821	4	15	23	5	5	6
mmu-let-7a-2	0	NA	NA	0	0	0	0	0	0
mmu-let-7c-1	0	NA	NA	0	0	0	0	0	0
mmu-let-7f-1	0.804944	2.53325	NA	0	8	0	0	0	0
mmu-let-7f-2	0.201236	0.572576	NA	0	2	0	0	0	0
mmu-let-7k	0.967581	-3.98653	NA	0	0	0	2	1	0
mmu-miR-103-1	0	NA	NA	0	0	0	0	0	0
mmu-miR-103-2	0	NA	NA	0	0	0	0	0	0
mmu-miR-105	0	NA	NA	0	0	0	0	0	0
mmu-miR-106a	0.297174	1.03935	NA	2	0	0	0	0	0
mmu-miR-1187	2.15831	-1.34365	NA	0	5	1	3	2	0
mmu-miR-1188	0	NA	NA	0	0	0	0	0	0
mmu-miR-1190	0	NA	NA	0	0	0	0	0	0
mmu-miR-1191a	6.21452	-0.133624	NA	2	18	10	3	6	4
mmu-miR-1191b	0.725161	-3.62258	NA	0	0	0	0	3	0
mmu-miR-1192	0	NA	NA	0	0	0	0	0	0
mmu-miR-1193	0	NA	NA	0	0	0	0	0	0
mmu-miR-1194	0.543574	0.163546	NA	0	3	0	0	1	0
mmu-miR-1197	0	NA	NA	0	0	0	0	0	0
mmu-miR-1199	5.52028	-1.34047	NA	9	2	1	3	4	10
mmu-miR-1224	0	NA	NA	0	0	0	0	0	0
mmu-miR-1231	0.616174	2.15701	NA	0	2	5	0	0	0
mmu-miR-124	0	NA	NA	0	0	0	0	0	0
mmu-miR-1247	4.53267	-0.79911	NA	4	7	4	4	6	0
mmu-miR-1249	5.52259	0.441299	NA	9	9	11	3	3	3
mmu-miR-1251	0	NA	NA	0	0	0	0	0	0
mmu-miR-1258	0.742935	2.3911	NA	5	0	0	0	0	0
mmu-miR-125b-2	0.297174	1.03935	NA	2	0	0	0	0	0
mmu-miR-1264	0	NA	NA	0	0	0	0	0	0
mmu-miR-126b	0	NA	NA	0	0	0	0	0	0
mmu-miR-127	0.36293	-2.19643	NA	0	0	0	1	0	0
mmu-miR-128-1	0.297174	1.03935	NA	2	0	0	0	0	0
mmu-miR-128-2	0	NA	NA	0	0	0	0	0	0
mmu-miR-129-1	0.445761	1.64055	NA	3	0	0	0	0	0
mmu-miR-129-2	0	NA	NA	0	0	0	0	0	0
mmu-miR-1298	0.24172	-2.19643	NA	0	0	0	0	1	0
mmu-miR-129b	0	NA	NA	0	0	0	0	0	0
mmu-miR-130b	2.31522	0.863218	NA	0	8	8	1	2	0
mmu-miR-130c	0	NA	NA	0	0	0	0	0	0
mmu-miR-133a	0.725861	-3.55786	NA	0	0	0	2	0	0
mmu-miR-133b	0	NA	NA	0	0	0	0	0	0
mmu-miR-133c	0	NA	NA	0	0	0	0	0	0
mmu-miR-134	0	NA	NA	0	0	0	0	0	0
mmu-miR-135a	0.183606	0.481875	NA	0	1	1	0	0	0
mmu-miR-135a-1	0	NA	NA	0	0	0	0	0	0
mmu-miR-135a-2	0	NA	NA	0	0	0	0	0	0
mmu-miR-136	0	NA	NA	0	0	0	0	0	0
mmu-miR-137	0	NA	NA	0	0	0	0	0	0
mmu-miR-138	0	NA	NA	0	0	0	0	0	0
mmu-miR-138-1	0	NA	NA	0	0	0	0	0	0
mmu-miR-138-2	0.297174	1.03935	NA	2	0	0	0	0	0
mmu-miR-139	3.95866	-0.202463	NA	7	3	6	2	5	1
mmu-miR-142a	0	NA	NA	0	0	0	0	0	0
mmu-miR-142b	0	NA	NA	0	0	0	0	0	0
mmu-miR-144	1.83173	-0.518897	NA	5	0	0	3	0	0
mmu-miR-145a	0	NA	NA	0	0	0	0	0	0
mmu-miR-145b	0	NA	NA	0	0	0	0	0	0
mmu-miR-147	0.694724	2.30653	NA	3	0	3	0	0	0
mmu-miR-150	0.100618	-0.27288	NA	0	1	0	0	0	0
mmu-miR-152	4.82046	2.30482	NA	13	17	4	1	2	0
mmu-miR-153	0.0829876	-0.27288	NA	0	0	1	0	0	0
mmu-miR-154	0	NA	NA	0	0	0	0	0	0
mmu-miR-16-1	0	NA	NA	0	0	0	0	0	0
mmu-miR-16-2	1.40358	-1.49954	NA	0	2	2	0	2	3
mmu-miR-1668	0	NA	NA	0	0	0	0	0	0
mmu-miR-181a-1	1.95386	2.53133	NA	7	3	3	1	0	0
mmu-miR-181a-2	0.0829876	-0.27288	NA	0	0	1	0	0	0
mmu-miR-181b-1	0	NA	NA	0	0	0	0	0	0
mmu-miR-181b-2	0.49841	1.82141	NA	2	2	0	0	0	0
mmu-miR-184	0.966881	-4.03667	NA	0	0	0	0	4	0
mmu-miR-187	0.414938	1.59831	NA	0	0	5	0	0	0
mmu-miR-188	1.10586	-4.25747	NA	0	0	0	0	0	6
mmu-miR-1892	0	NA	NA	0	0	0	0	0	0
mmu-miR-1893	0	NA	NA	0	0	0	0	0	0
mmu-miR-1894	0	NA	NA	0	0	0	0	0	0
mmu-miR-1895	1.98326	0.643806	NA	5	5	0	0	0	4
mmu-miR-1896	0	NA	NA	0	0	0	0	0	0
mmu-miR-1897	0	NA	NA	0	0	0	0	0	0
mmu-miR-1898	0	NA	NA	0	0	0	0	0	0
mmu-miR-1899	0	NA	NA	0	0	0	0	0	0
mmu-miR-18b	0	NA	NA	0	0	0	0	0	0
mmu-miR-1900	0	NA	NA	0	0	0	0	0	0
mmu-miR-1901	0	NA	NA	0	0	0	0	0	0
mmu-miR-1902	0	NA	NA	0	0	0	0	0	0
mmu-miR-1903	0	NA	NA	0	0	0	0	0	0
mmu-miR-1904	0	NA	NA	0	0	0	0	0	0
mmu-miR-1905	0	NA	NA	0	0	0	0	0	0
mmu-miR-1906	0	NA	NA	0	0	0	0	0	0
mmu-miR-1907	0	NA	NA	0	0	0	0	0	0
mmu-miR-190a	5.17683	-0.420129	NA	3	17	1	2	0	12
mmu-miR-190b	0.825923	2.54593	NA	5	0	1	0	0	0
mmu-miR-1912	0	NA	NA	0	0	0	0	0	0
mmu-miR-1927	0	NA	NA	0	0	0	0	0	0
mmu-miR-1928	0	NA	NA	0	0	0	0	0	0
mmu-miR-1929	0	NA	NA	0	0	0	0	0	0
mmu-miR-1930	0	NA	NA	0	0	0	0	0	0
mmu-miR-1931	0.725861	-3.55786	NA	0	0	0	2	0	0
mmu-miR-1932	0.36293	-2.19643	NA	0	0	0	1	0	0
mmu-miR-1933	0.552929	-3.27259	NA	0	0	0	0	0	3
mmu-miR-1934	0.248963	0.876181	NA	0	0	3	0	0	0
mmu-miR-1936	0	NA	NA	0	0	0	0	0	0
mmu-miR-1938	0	NA	NA	0	0	0	0	0	0
mmu-miR-193b	0.486164	0.163546	NA	0	3	0	0	0	1
mmu-miR-194-1	0	NA	NA	0	0	0	0	0	0
mmu-miR-194-2	0.349581	1.34979	NA	0	1	3	0	0	0
mmu-miR-1941	0.701516	-2.31503	NA	1	0	0	0	0	3
mmu-miR-1942	0	NA	NA	0	0	0	0	0	0
mmu-miR-1943	0.24172	-2.19643	NA	0	0	0	0	1	0
mmu-miR-1945	0.324708	-1.23465	NA	0	0	1	0	1	0
mmu-miR-1946a	0.24172	-2.19643	NA	0	0	0	0	1	0
mmu-miR-1946b	0	NA	NA	0	0	0	0	0	0
mmu-miR-1947	0.652843	-0.533376	NA	0	2	1	0	0	2
mmu-miR-1948	1.5404	-3.62039	NA	0	0	1	3	0	2
mmu-miR-1950	0	NA	NA	0	0	0	0	0	0
mmu-miR-1951	0	NA	NA	0	0	0	0	0	0
mmu-miR-1952	0	NA	NA	0	0	0	0	0	0
mmu-miR-1953	0.201236	0.572576	NA	0	2	0	0	0	0
mmu-miR-1954	0	NA	NA	0	0	0	0	0	0
mmu-miR-1955	1.62453	0.0325699	NA	0	0	10	0	1	3
mmu-miR-1956	0.100618	-0.27288	NA	0	1	0	0	0	0
mmu-miR-1957a	4.11448	3.06327	NA	17	8	5	0	0	2
mmu-miR-1957b	0	NA	NA	0	0	0	0	0	0
mmu-miR-1958	0	NA	NA	0	0	0	0	0	0
mmu-miR-195a	0.248963	0.876181	NA	0	0	3	0	0	0
mmu-miR-195b	0	NA	NA	0	0	0	0	0	0
mmu-miR-1960	0	NA	NA	0	0	0	0	0	0
mmu-miR-1961	0	NA	NA	0	0	0	0	0	0
mmu-miR-1962	0	NA	NA	0	0	0	0	0	0
mmu-miR-1963	0	NA	NA	0	0	0	0	0	0
mmu-miR-1964	1.64357	3.54823	NA	6	5	3	0	0	0
mmu-miR-1966	0.50309	1.85792	NA	0	5	0	0	0	0
mmu-miR-1967	0	NA	NA	0	0	0	0	0	0
mmu-miR-1968	0	NA	NA	0	0	0	0	0	0
mmu-miR-1969	0.490683	-0.0855925	NA	0	0	3	0	1	0
mmu-miR-196a-2	0	NA	NA	0	0	0	0	0	0
mmu-miR-1970	0	NA	NA	0	0	0	0	0	0
mmu-miR-1971	0	NA	NA	0	0	0	0	0	0
mmu-miR-1982	0	NA	NA	0	0	0	0	0	0
mmu-miR-199a	1.47933	-2.64823	NA	0	2	0	0	3	3
mmu-miR-199b	1.47933	-2.64823	NA	0	2	0	0	3	3
mmu-miR-19a	3.66381	1.03108	NA	7	6	9	3	0	1
mmu-miR-19b-1	0	NA	NA	0	0	0	0	0	0
mmu-miR-19b-2	0	NA	NA	0	0	0	0	0	0
mmu-miR-1a	2.92963	-1.44022	NA	0	5	3	6	0	0
mmu-miR-1a-1	0	NA	NA	0	0	0	0	0	0
mmu-miR-1a-2	0	NA	NA	0	0	0	0	0	0
mmu-miR-1b	0	NA	NA	0	0	0	0	0	0
mmu-miR-201	0	NA	NA	0	0	0	0	0	0
mmu-miR-202	0.24172	-2.19643	NA	0	0	0	0	1	0
mmu-miR-205	1.04963	1.34946	NA	0	6	1	1	0	0
mmu-miR-207	0	NA	NA	0	0	0	0	0	0
mmu-miR-208a	0	NA	NA	0	0	0	0	0	0
mmu-miR-208b	0	NA	NA	0	0	0	0	0	0
mmu-miR-20b	0	NA	NA	0	0	0	0	0	0
mmu-miR-210	1.04315	-0.574126	NA	1	2	1	0	1	2
mmu-miR-211	0.603708	2.11976	NA	0	6	0	0	0	0
mmu-miR-212	0.148587	-0.27288	NA	1	0	0	0	0	0
mmu-miR-2136	0	NA	NA	0	0	0	0	0	0
mmu-miR-2139	0	NA	NA	0	0	0	0	0	0
mmu-miR-214	0	NA	NA	0	0	0	0	0	0
mmu-miR-215	1.23854	1.85883	NA	4	4	0	0	1	0
mmu-miR-216a	0	NA	NA	0	0	0	0	0	0
mmu-miR-216b	0	NA	NA	0	0	0	0	0	0
mmu-miR-216c	0	NA	NA	0	0	0	0	0	0
mmu-miR-217	0	NA	NA	0	0	0	0	0	0
mmu-miR-218-1	3.83264	-3.01197	NA	3	0	0	8	2	0
mmu-miR-218-2	0	NA	NA	0	0	0	0	0	0
mmu-miR-2183	0.0829876	-0.27288	NA	0	0	1	0	0	0
mmu-miR-219a	0.100618	-0.27288	NA	0	1	0	0	0	0
mmu-miR-219a-1	0.445761	1.64055	NA	3	0	0	0	0	0
mmu-miR-219a-2	0	NA	NA	0	0	0	0	0	0
mmu-miR-219b	0	NA	NA	0	0	0	0	0	0
mmu-miR-219c	0.921549	-3.99523	NA	0	0	0	0	0	5
mmu-miR-21b	0	NA	NA	0	0	0	0	0	0
mmu-miR-21c	0	NA	NA	0	0	0	0	0	0
mmu-miR-223	0.79465	-3.77998	NA	0	0	0	0	1	3
mmu-miR-24-1	0.943687	2.75567	NA	3	0	6	0	0	0
mmu-miR-26a-1	0	NA	NA	0	0	0	0	0	0
mmu-miR-26a-2	0.746889	2.43534	NA	0	0	9	0	0	0
mmu-miR-2861	0	NA	NA	0	0	0	0	0	0
mmu-miR-28b	0.342338	-1.23465	NA	0	1	0	0	1	0
mmu-miR-290a	0	NA	NA	0	0	0	0	0	0
mmu-miR-290b	0	NA	NA	0	0	0	0	0	0
mmu-miR-291a	0	NA	NA	0	0	0	0	0	0
mmu-miR-291b	0	NA	NA	0	0	0	0	0	0
mmu-miR-292a	0	NA	NA	0	0	0	0	0	0
mmu-miR-292b	0	NA	NA	0	0	0	0	0	0
mmu-miR-293	0	NA	NA	0	0	0	0	0	0
mmu-miR-294	0	NA	NA	0	0	0	0	0	0
mmu-miR-295	0	NA	NA	0	0	0	0	0	0
mmu-miR-297a	0.248963	0.876181	NA	0	0	3	0	0	0
mmu-miR-297b	0	NA	NA	0	0	0	0	0	0
mmu-miR-297c	0	NA	NA	0	0	0	0	0	0
mmu-miR-299a	0	NA	NA	0	0	0	0	0	0
mmu-miR-299b	0	NA	NA	0	0	0	0	0	0
mmu-miR-29b-2	0	NA	NA	0	0	0	0	0	0
mmu-miR-29c	4.34059	-0.307033	NA	3	6	11	1	3	7
mmu-miR-300	0	NA	NA	0	0	0	0	0	0
mmu-miR-301b	0	NA	NA	0	0	0	0	0	0
mmu-miR-302a	0	NA	NA	0	0	0	0	0	0
mmu-miR-302b	0	NA	NA	0	0	0	0	0	0
mmu-miR-302c	0	NA	NA	0	0	0	0	0	0
mmu-miR-302d	0	NA	NA	0	0	0	0	0	0
mmu-miR-3057	3.49761	0.109608	NA	8	2	5	2	4	0
mmu-miR-3058	0.100618	-0.27288	NA	0	1	0	0	0	0
mmu-miR-3059	0	NA	NA	0	0	0	0	0	0
mmu-miR-3060	0.716792	2.37379	NA	0	3	5	0	0	0
mmu-miR-3061	0.777712	2.47232	NA	3	0	4	0	0	0
mmu-miR-3062	0.546379	1.94723	NA	3	1	0	0	0	0
mmu-miR-3063	0	NA	NA	0	0	0	0	0	0
mmu-miR-3064	1.45849	0.634975	NA	0	9	0	0	0	3
mmu-miR-3065	0	NA	NA	0	0	0	0	0	0
mmu-miR-3066	1.12067	0.846227	NA	0	5	3	0	0	2
mmu-miR-3067	0	NA	NA	0	0	0	0	0	0
mmu-miR-3069	0.725861	-3.55786	NA	0	0	0	2	0	0
mmu-miR-3070	0	NA	NA	0	0	0	0	0	0
mmu-miR-3070-2	0	NA	NA	0	0	0	0	0	0
mmu-miR-3071	0	NA	NA	0	0	0	0	0	0
mmu-miR-3072	0	NA	NA	0	0	0	0	0	0
mmu-miR-3073a	0	NA	NA	0	0	0	0	0	0
mmu-miR-3073b	0	NA	NA	0	0	0	0	0	0
mmu-miR-3074	0.891836	-1.91485	NA	0	0	2	2	0	0
mmu-miR-3074-1	0.407695	-0.57635	NA	0	0	2	0	1	0
mmu-miR-3074-2	0	NA	NA	0	0	0	0	0	0
mmu-miR-3075	0	NA	NA	0	0	0	0	0	0
mmu-miR-3076	0	NA	NA	0	0	0	0	0	0
mmu-miR-3077	0	NA	NA	0	0	0	0	0	0
mmu-miR-3078	0	NA	NA	0	0	0	0	0	0
mmu-miR-3079	2.45905	-1.11935	NA	2	5	0	0	0	9
mmu-miR-3080	0	NA	NA	0	0	0	0	0	0
mmu-miR-3081	0	NA	NA	0	0	0	0	0	0
mmu-miR-3082	1.41653	-1.55458	NA	2	0	1	0	2	3
mmu-miR-3083	0	NA	NA	0	0	0	0	0	0
mmu-miR-3085	0	NA	NA	0	0	0	0	0	0
mmu-miR-3086	0.402472	1.5377	NA	0	4	0	0	0	0
mmu-miR-3087	0	NA	NA	0	0	0	0	0	0
mmu-miR-3088	0	NA	NA	0	0	0	0	0	0
mmu-miR-3089	0	NA	NA	0	0	0	0	0	0
mmu-miR-3090	0	NA	NA	0	0	0	0	0	0
mmu-miR-3091	0	NA	NA	0	0	0	0	0	0
mmu-miR-3092	0	NA	NA	0	0	0	0	0	0
mmu-miR-3093	0	NA	NA	0	0	0	0	0	0
mmu-miR-3094	0	NA	NA	0	0	0	0	0	0
mmu-miR-3095	0	NA	NA	0	0	0	0	0	0
mmu-miR-3097	0.445761	1.64055	NA	3	0	0	0	0	0
mmu-miR-3098	0	NA	NA	0	0	0	0	0	0
mmu-miR-3099	2.11407	-1.92113	NA	0	0	5	3	1	2
mmu-miR-30c-1	1.37684	-0.173806	NA	1	5	0	0	3	0
mmu-miR-30f	0	NA	NA	0	0	0	0	0	0
mmu-miR-3100	0	NA	NA	0	0	0	0	0	0
mmu-miR-3101	0	NA	NA	0	0	0	0	0	0
mmu-miR-3102	2.29401	-1.12723	NA	0	3	5	0	5	2
mmu-miR-3102.2	1.00672	1.48752	NA	2	3	2	0	1	0
mmu-miR-3103	0	NA	NA	0	0	0	0	0	0
mmu-miR-3104	0	NA	NA	0	0	0	0	0	0
mmu-miR-3106	0	NA	NA	0	0	0	0	0	0
mmu-miR-3108	0	NA	NA	0	0	0	0	0	0
mmu-miR-3109	0	NA	NA	0	0	0	0	0	0
mmu-miR-3110	0	NA	NA	0	0	0	0	0	0
mmu-miR-3112	0	NA	NA	0	0	0	0	0	0
mmu-miR-3113	0	NA	NA	0	0	0	0	0	0
mmu-miR-3154	0	NA	NA	0	0	0	0	0	0
mmu-miR-32	5.03964	0.475794	NA	11	10	4	1	4	4
mmu-miR-323	0	NA	NA	0	0	0	0	0	0
mmu-miR-325	0	NA	NA	0	0	0	0	0	0
mmu-miR-326	0	NA	NA	0	0	0	0	0	0
mmu-miR-327	0	NA	NA	0	0	0	0	0	0
mmu-miR-329	0	NA	NA	0	0	0	0	0	0
mmu-miR-33	1.85417	3.73526	NA	2	13	3	0	0	0
mmu-miR-337	0	NA	NA	0	0	0	0	0	0
mmu-miR-338	0	NA	NA	0	0	0	0	0	0
mmu-miR-341	0	NA	NA	0	0	0	0	0	0
mmu-miR-343	0	NA	NA	0	0	0	0	0	0
mmu-miR-344	5.03104	-0.141184	NA	2	12	11	0	7	5
mmu-miR-344b	1.29782	-1.04356	NA	3	0	0	0	2	2
mmu-miR-344c	0	NA	NA	0	0	0	0	0	0
mmu-miR-344d	0.48344	-3.07458	NA	0	0	0	0	2	0
mmu-miR-344d-1	0	NA	NA	0	0	0	0	0	0
mmu-miR-344d-2	0	NA	NA	0	0	0	0	0	0
mmu-miR-344d-3	0	NA	NA	0	0	0	0	0	0
mmu-miR-344e	0	NA	NA	0	0	0	0	0	0
mmu-miR-344f	0	NA	NA	0	0	0	0	0	0
mmu-miR-344g	0	NA	NA	0	0	0	0	0	0
mmu-miR-344h	0	NA	NA	0	0	0	0	0	0
mmu-miR-344i	0	NA	NA	0	0	0	0	0	0
mmu-miR-346	0	NA	NA	0	0	0	0	0	0
mmu-miR-3471	0	NA	NA	0	0	0	0	0	0
mmu-miR-3472	0	NA	NA	0	0	0	0	0	0
mmu-miR-3473b	3.29637	-0.34571	NA	4	7	2	2	0	6
mmu-miR-3473c	0	NA	NA	0	0	0	0	0	0
mmu-miR-3473d	1.95238	-1.78418	NA	0	1	4	0	4	3
mmu-miR-3473e	1.60895	-1.17397	NA	0	5	0	0	0	6
mmu-miR-3473f	0.737239	-3.67633	NA	0	0	0	0	0	4
mmu-miR-3473g	0	NA	NA	0	0	0	0	0	0
mmu-miR-3474	0.165975	0.385424	NA	0	0	2	0	0	0
mmu-miR-3475	0	NA	NA	0	0	0	0	0	0
mmu-miR-350	3.40683	-0.946303	NA	1	10	0	3	1	5
mmu-miR-3544	0	NA	NA	0	0	0	0	0	0
mmu-miR-3547	0	NA	NA	0	0	0	0	0	0
mmu-miR-3552	0	NA	NA	0	0	0	0	0	0
mmu-miR-3569	0	NA	NA	0	0	0	0	0	0
mmu-miR-3572	0.594348	2.06402	NA	4	0	0	0	0	0
mmu-miR-3618	0	NA	NA	0	0	0	0	0	0
mmu-miR-3620	0	NA	NA	0	0	0	0	0	0
mmu-miR-363	0.24172	-2.19643	NA	0	0	0	0	1	0
mmu-miR-365-1	0	NA	NA	0	0	0	0	0	0
mmu-miR-365-2	0.534133	0.351878	NA	1	2	0	0	0	1
mmu-miR-367	0	NA	NA	0	0	0	0	0	0
mmu-miR-369	1.33051	-4.44319	NA	0	0	0	3	1	0
mmu-miR-370	0	NA	NA	0	0	0	0	0	0
mmu-miR-375	2.67481	-2.02406	NA	0	0	6	4	3	0
mmu-miR-376a	0	NA	NA	0	0	0	0	0	0
mmu-miR-376b	0	NA	NA	0	0	0	0	0	0
mmu-miR-376c	0	NA	NA	0	0	0	0	0	0
mmu-miR-377	0	NA	NA	0	0	0	0	0	0
mmu-miR-378b	0.165975	0.385424	NA	0	0	2	0	0	0
mmu-miR-378c	1.4092	2.1031	NA	2	7	2	0	1	0
mmu-miR-378d	1.17092	-0.770346	NA	3	0	0	0	3	0
mmu-miR-379	0.301854	1.12532	NA	0	3	0	0	0	0
mmu-miR-380	0	NA	NA	0	0	0	0	0	0
mmu-miR-381	0	NA	NA	0	0	0	0	0	0
mmu-miR-382	0	NA	NA	0	0	0	0	0	0
mmu-miR-383	0	NA	NA	0	0	0	0	0	0
mmu-miR-384	0	NA	NA	0	0	0	0	0	0
mmu-miR-3960	0.331951	1.28216	NA	0	0	4	0	0	0
mmu-miR-3961	0	NA	NA	0	0	0	0	0	0
mmu-miR-3962	0.249205	0.807721	NA	1	1	0	0	0	0
mmu-miR-3963	2.67528	-0.375766	NA	1	10	0	2	1	3
mmu-miR-3964	0	NA	NA	0	0	0	0	0	0
mmu-miR-3965	0	NA	NA	0	0	0	0	0	0
mmu-miR-3966	0	NA	NA	0	0	0	0	0	0
mmu-miR-3967	0	NA	NA	0	0	0	0	0	0
mmu-miR-3969	0	NA	NA	0	0	0	0	0	0
mmu-miR-3970	0.60465	-3.31656	NA	0	0	0	1	1	0
mmu-miR-3971	0	NA	NA	0	0	0	0	0	0
mmu-miR-409	0.543574	0.163546	NA	0	3	0	0	1	0
mmu-miR-410	0	NA	NA	0	0	0	0	0	0
mmu-miR-411	0	NA	NA	0	0	0	0	0	0
mmu-miR-412	0	NA	NA	0	0	0	0	0	0
mmu-miR-431	0	NA	NA	0	0	0	0	0	0
mmu-miR-432	0	NA	NA	0	0	0	0	0	0
mmu-miR-433	0	NA	NA	0	0	0	0	0	0
mmu-miR-434	0	NA	NA	0	0	0	0	0	0
mmu-miR-448	0	NA	NA	0	0	0	0	0	0
mmu-miR-449a	0	NA	NA	0	0	0	0	0	0
mmu-miR-449b	0	NA	NA	0	0	0	0	0	0
mmu-miR-449c	0	NA	NA	0	0	0	0	0	0
mmu-miR-450a-1	0.782149	2.50128	NA	0	2	7	0	0	0
mmu-miR-450a-2	0	NA	NA	0	0	0	0	0	0
mmu-miR-451a	4.63797	-3.42289	NA	3	0	0	4	6	7
mmu-miR-451b	0	NA	NA	0	0	0	0	0	0
mmu-miR-452	0	NA	NA	0	0	0	0	0	0
mmu-miR-453	0	NA	NA	0	0	0	0	0	0
mmu-miR-455	0.48344	-3.07458	NA	0	0	0	0	2	0
mmu-miR-463	0	NA	NA	0	0	0	0	0	0
mmu-miR-465a	2.32617	-4.1855	NA	1	0	0	6	0	0
mmu-miR-465b	2.80961	-4.47962	NA	1	0	0	6	2	0
mmu-miR-465c	3.05133	-4.61034	NA	1	0	0	6	3	0
mmu-miR-465d	0	NA	NA	0	0	0	0	0	0
mmu-miR-466a	1.61309	0.284799	NA	0	8	1	0	3	0
mmu-miR-466b	1.61309	0.284799	NA	0	8	1	0	3	0
mmu-miR-466c	1.61309	0.284799	NA	0	8	1	0	3	0
mmu-miR-466d	2.14971	1.25718	NA	0	12	4	0	1	2
mmu-miR-466e	1.61309	0.284799	NA	0	8	1	0	3	0
mmu-miR-466f	1.20772	1.84033	NA	1	4	5	0	1	0
mmu-miR-466g	0.611893	-0.0855925	NA	0	0	3	1	0	0
mmu-miR-466h	0.898379	-0.235294	NA	0	0	5	0	2	0
mmu-miR-466j	0	NA	NA	0	0	0	0	0	0
mmu-miR-466k	0	NA	NA	0	0	0	0	0	0
mmu-miR-466l	0	NA	NA	0	0	0	0	0	0
mmu-miR-466m	0	NA	NA	0	0	0	0	0	0
mmu-miR-466n	0	NA	NA	0	0	0	0	0	0
mmu-miR-466o	0	NA	NA	0	0	0	0	0	0
mmu-miR-466p	1.61309	0.284799	NA	0	8	1	0	3	0
mmu-miR-466q	0	NA	NA	0	0	0	0	0	0
mmu-miR-467a	4.96411	0.0127919	NA	0	16	11	0	4	8
mmu-miR-467b	4.48067	0.315522	NA	0	16	11	0	2	8
mmu-miR-467c	3.44871	-1.82871	NA	3	0	4	0	8	4
mmu-miR-467d	1.66604	-0.453577	NA	0	2	6	0	4	0
mmu-miR-467e	3.22787	0.662168	NA	0	15	6	0	2	4
mmu-miR-467f	0	NA	NA	0	0	0	0	0	0
mmu-miR-467g	0	NA	NA	0	0	0	0	0	0
mmu-miR-467h	0	NA	NA	0	0	0	0	0	0
mmu-miR-468	0	NA	NA	0	0	0	0	0	0
mmu-miR-470	0.725161	-3.62258	NA	0	0	0	0	3	0
mmu-miR-471	0	NA	NA	0	0	0	0	0	0
mmu-miR-483	0	NA	NA	0	0	0	0	0	0
mmu-miR-485	0	NA	NA	0	0	0	0	0	0
mmu-miR-487b	0.725861	-3.55786	NA	0	0	0	2	0	0
mmu-miR-488	0	NA	NA	0	0	0	0	0	0
mmu-miR-489	0	NA	NA	0	0	0	0	0	0
mmu-miR-490	0	NA	NA	0	0	0	0	0	0
mmu-miR-491	0.331951	1.28216	NA	0	0	4	0	0	0
mmu-miR-493	0.248963	0.876181	NA	0	0	3	0	0	0
mmu-miR-494	0	NA	NA	0	0	0	0	0	0
mmu-miR-495	0	NA	NA	0	0	0	0	0	0
mmu-miR-496a	0	NA	NA	0	0	0	0	0	0
mmu-miR-496b	0	NA	NA	0	0	0	0	0	0
mmu-miR-497a	0	NA	NA	0	0	0	0	0	0
mmu-miR-497b	0	NA	NA	0	0	0	0	0	0
mmu-miR-499	0	NA	NA	0	0	0	0	0	0
mmu-miR-500	5.76113	-1.4953	NA	2	7	6	4	4	10
mmu-miR-504	0.603708	2.11976	NA	0	6	0	0	0	0
mmu-miR-5046	0	NA	NA	0	0	0	0	0	0
mmu-miR-505	0.48344	-3.07458	NA	0	0	0	0	2	0
mmu-miR-509	0	NA	NA	0	0	0	0	0	0
mmu-miR-5098	0	NA	NA	0	0	0	0	0	0
mmu-miR-5100	3.80492	-0.930132	NA	4	3	5	3	2	5
mmu-miR-5101	0	NA	NA	0	0	0	0	0	0
mmu-miR-5103	0	NA	NA	0	0	0	0	0	0
mmu-miR-5104	0	NA	NA	0	0	0	0	0	0
mmu-miR-5107	0	NA	NA	0	0	0	0	0	0
mmu-miR-5108	0.60465	-3.31656	NA	0	0	0	1	1	0
mmu-miR-511	0	NA	NA	0	0	0	0	0	0
mmu-miR-5112	4.94259	-0.544804	NA	6	0	13	6	1	3
mmu-miR-5113	0.769683	2.47221	NA	0	6	2	0	0	0
mmu-miR-5114	0	NA	NA	0	0	0	0	0	0
mmu-miR-5116	0	NA	NA	0	0	0	0	0	0
mmu-miR-5118	0	NA	NA	0	0	0	0	0	0
mmu-miR-5120	0	NA	NA	0	0	0	0	0	0
mmu-miR-5122	0	NA	NA	0	0	0	0	0	0
mmu-miR-5123	0	NA	NA	0	0	0	0	0	0
mmu-miR-5124a	0	NA	NA	0	0	0	0	0	0
mmu-miR-5124b	0	NA	NA	0	0	0	0	0	0
mmu-miR-5125	0	NA	NA	0	0	0	0	0	0
mmu-miR-5127	0	NA	NA	0	0	0	0	0	0
mmu-miR-5128	0.871709	0.275661	NA	0	5	0	0	0	2
mmu-miR-5129	0	NA	NA	0	0	0	0	0	0
mmu-miR-5130	0	NA	NA	0	0	0	0	0	0
mmu-miR-5131	0	NA	NA	0	0	0	0	0	0
mmu-miR-5132	1.97351	-0.886088	NA	3	0	3	2	0	3
mmu-miR-5133	0	NA	NA	0	0	0	0	0	0
mmu-miR-5134	0	NA	NA	0	0	0	0	0	0
mmu-miR-5135	0	NA	NA	0	0	0	0	0	0
mmu-miR-5136	0	NA	NA	0	0	0	0	0	0
mmu-miR-539	0	NA	NA	0	0	0	0	0	0
mmu-miR-540	0	NA	NA	0	0	0	0	0	0
mmu-miR-541	0	NA	NA	0	0	0	0	0	0
mmu-miR-543	0	NA	NA	0	0	0	0	0	0
mmu-miR-544	0	NA	NA	0	0	0	0	0	0
mmu-miR-546	0	NA	NA	0	0	0	0	0	0
mmu-miR-547	0	NA	NA	0	0	0	0	0	0
mmu-miR-551b	0	NA	NA	0	0	0	0	0	0
mmu-miR-5615	0	NA	NA	0	0	0	0	0	0
mmu-miR-5616	0	NA	NA	0	0	0	0	0	0
mmu-miR-5617	0	NA	NA	0	0	0	0	0	0
mmu-miR-5618	0	NA	NA	0	0	0	0	0	0
mmu-miR-5619	0	NA	NA	0	0	0	0	0	0
mmu-miR-5620	0.36862	-2.81195	NA	0	0	0	0	0	2
mmu-miR-5621	0	NA	NA	0	0	0	0	0	0
mmu-miR-5622	0.165975	0.385424	NA	0	0	2	0	0	0
mmu-miR-5623	0.165975	0.385424	NA	0	0	2	0	0	0
mmu-miR-5624	0	NA	NA	0	0	0	0	0	0
mmu-miR-5625	0	NA	NA	0	0	0	0	0	0
mmu-miR-5626	0	NA	NA	0	0	0	0	0	0
mmu-miR-5627	0	NA	NA	0	0	0	0	0	0
mmu-miR-568	0	NA	NA	0	0	0	0	0	0
mmu-miR-5709	0	NA	NA	0	0	0	0	0	0
mmu-miR-5710	0	NA	NA	0	0	0	0	0	0
mmu-miR-582	3.50835	1.73199	NA	5	10	11	1	2	0
mmu-miR-590	0	NA	NA	0	0	0	0	0	0
mmu-miR-592	0	NA	NA	0	0	0	0	0	0
mmu-miR-598	1.45172	-4.56714	NA	0	0	0	4	0	0
mmu-miR-599	0	NA	NA	0	0	0	0	0	0
mmu-miR-6237	0	NA	NA	0	0	0	0	0	0
mmu-miR-6241	0	NA	NA	0	0	0	0	0	0
mmu-miR-6244	0	NA	NA	0	0	0	0	0	0
mmu-miR-6335	0	NA	NA	0	0	0	0	0	0
mmu-miR-6336	0	NA	NA	0	0	0	0	0	0
mmu-miR-6337	0	NA	NA	0	0	0	0	0	0
mmu-miR-6338	0	NA	NA	0	0	0	0	0	0
mmu-miR-6339	0	NA	NA	0	0	0	0	0	0
mmu-miR-6340	0	NA	NA	0	0	0	0	0	0
mmu-miR-6341	0	NA	NA	0	0	0	0	0	0
mmu-miR-6342	0	NA	NA	0	0	0	0	0	0
mmu-miR-6343	0	NA	NA	0	0	0	0	0	0
mmu-miR-6344	0	NA	NA	0	0	0	0	0	0
mmu-miR-6345	0	NA	NA	0	0	0	0	0	0
mmu-miR-6346	0	NA	NA	0	0	0	0	0	0
mmu-miR-6347	0	NA	NA	0	0	0	0	0	0
mmu-miR-6348	0	NA	NA	0	0	0	0	0	0
mmu-miR-6349	0	NA	NA	0	0	0	0	0	0
mmu-miR-6350	0	NA	NA	0	0	0	0	0	0
mmu-miR-6351	0	NA	NA	0	0	0	0	0	0
mmu-miR-6352	0	NA	NA	0	0	0	0	0	0
mmu-miR-6353	0	NA	NA	0	0	0	0	0	0
mmu-miR-6354	0	NA	NA	0	0	0	0	0	0
mmu-miR-6355	0	NA	NA	0	0	0	0	0	0
mmu-miR-6356	0	NA	NA	0	0	0	0	0	0
mmu-miR-6357	0	NA	NA	0	0	0	0	0	0
mmu-miR-6358	0	NA	NA	0	0	0	0	0	0
mmu-miR-6359	0	NA	NA	0	0	0	0	0	0
mmu-miR-6360	0	NA	NA	0	0	0	0	0	0
mmu-miR-6361	0	NA	NA	0	0	0	0	0	0
mmu-miR-6362	0	NA	NA	0	0	0	0	0	0
mmu-miR-6363	0	NA	NA	0	0	0	0	0	0
mmu-miR-6364	0	NA	NA	0	0	0	0	0	0
mmu-miR-6365	0	NA	NA	0	0	0	0	0	0
mmu-miR-6366	0	NA	NA	0	0	0	0	0	0
mmu-miR-6367	0	NA	NA	0	0	0	0	0	0
mmu-miR-6368	0	NA	NA	0	0	0	0	0	0
mmu-miR-6369	0	NA	NA	0	0	0	0	0	0
mmu-miR-6370	0	NA	NA	0	0	0	0	0	0
mmu-miR-6371	0	NA	NA	0	0	0	0	0	0
mmu-miR-6372	0	NA	NA	0	0	0	0	0	0
mmu-miR-6373	0	NA	NA	0	0	0	0	0	0
mmu-miR-6374	0	NA	NA	0	0	0	0	0	0
mmu-miR-6375	0	NA	NA	0	0	0	0	0	0
mmu-miR-6376	0	NA	NA	0	0	0	0	0	0
mmu-miR-6377	0	NA	NA	0	0	0	0	0	0
mmu-miR-6378	0	NA	NA	0	0	0	0	0	0
mmu-miR-6379	0	NA	NA	0	0	0	0	0	0
mmu-miR-6380	0	NA	NA	0	0	0	0	0	0
mmu-miR-6381	0	NA	NA	0	0	0	0	0	0
mmu-miR-6382	0	NA	NA	0	0	0	0	0	0
mmu-miR-6383	0	NA	NA	0	0	0	0	0	0
mmu-miR-6384	0	NA	NA	0	0	0	0	0	0
mmu-miR-6385	0	NA	NA	0	0	0	0	0	0
mmu-miR-6386	0	NA	NA	0	0	0	0	0	0
mmu-miR-6387	0	NA	NA	0	0	0	0	0	0
mmu-miR-6388	0	NA	NA	0	0	0	0	0	0
mmu-miR-6389	0	NA	NA	0	0	0	0	0	0
mmu-miR-6390	0	NA	NA	0	0	0	0	0	0
mmu-miR-6391	0	NA	NA	0	0	0	0	0	0
mmu-miR-6392	0	NA	NA	0	0	0	0	0	0
mmu-miR-6393	0	NA	NA	0	0	0	0	0	0
mmu-miR-6394	0	NA	NA	0	0	0	0	0	0
mmu-miR-6395	0	NA	NA	0	0	0	0	0	0
mmu-miR-6396	0	NA	NA	0	0	0	0	0	0
mmu-miR-6397	0	NA	NA	0	0	0	0	0	0
mmu-miR-6398	0	NA	NA	0	0	0	0	0	0
mmu-miR-6399	0	NA	NA	0	0	0	0	0	0
mmu-miR-6400	0	NA	NA	0	0	0	0	0	0
mmu-miR-6401	0	NA	NA	0	0	0	0	0	0
mmu-miR-6402	0	NA	NA	0	0	0	0	0	0
mmu-miR-6403	0	NA	NA	0	0	0	0	0	0
mmu-miR-6404	0	NA	NA	0	0	0	0	0	0
mmu-miR-6405	0	NA	NA	0	0	0	0	0	0
mmu-miR-6406	0	NA	NA	0	0	0	0	0	0
mmu-miR-6407	0	NA	NA	0	0	0	0	0	0
mmu-miR-6408	0	NA	NA	0	0	0	0	0	0
mmu-miR-6409	0	NA	NA	0	0	0	0	0	0
mmu-miR-6410	0	NA	NA	0	0	0	0	0	0
mmu-miR-6411	0	NA	NA	0	0	0	0	0	0
mmu-miR-6412	2.63915	0.0111549	NA	8	0	2	1	0	5
mmu-miR-6413	0	NA	NA	0	0	0	0	0	0
mmu-miR-6414	0	NA	NA	0	0	0	0	0	0
mmu-miR-6415	0	NA	NA	0	0	0	0	0	0
mmu-miR-6416	0	NA	NA	0	0	0	0	0	0
mmu-miR-6417	0	NA	NA	0	0	0	0	0	0
mmu-miR-6418	0	NA	NA	0	0	0	0	0	0
mmu-miR-6419	0	NA	NA	0	0	0	0	0	0
mmu-miR-6420	0	NA	NA	0	0	0	0	0	0
mmu-miR-6481	3.3182	1.20422	NA	5	9	7	3	0	0
mmu-miR-6516	5.75847	-1.4112	NA	4	6	5	0	8	12
mmu-miR-653	0	NA	NA	0	0	0	0	0	0
mmu-miR-6537	0	NA	NA	0	0	0	0	0	0
mmu-miR-6539	0	NA	NA	0	0	0	0	0	0
mmu-miR-654	0	NA	NA	0	0	0	0	0	0
mmu-miR-6540	0	NA	NA	0	0	0	0	0	0
mmu-miR-6541	0	NA	NA	0	0	0	0	0	0
mmu-miR-6546	0	NA	NA	0	0	0	0	0	0
mmu-miR-665	0	NA	NA	0	0	0	0	0	0
mmu-miR-666	0	NA	NA	0	0	0	0	0	0
mmu-miR-667	0	NA	NA	0	0	0	0	0	0
mmu-miR-668	0	NA	NA	0	0	0	0	0	0
mmu-miR-669a	4.82203	-1.34723	NA	0	4	11	5	7	0
mmu-miR-669a-3	0	NA	NA	0	0	0	0	0	0
mmu-miR-669b	0	NA	NA	0	0	0	0	0	0
mmu-miR-669c	3.90988	0.216648	NA	0	7	16	4	1	1
mmu-miR-669d	0	NA	NA	0	0	0	0	0	0
mmu-miR-669d-2	0	NA	NA	0	0	0	0	0	0
mmu-miR-669e	0	NA	NA	0	0	0	0	0	0
mmu-miR-669f	0	NA	NA	0	0	0	0	0	0
mmu-miR-669g	0	NA	NA	0	0	0	0	0	0
mmu-miR-669h	0	NA	NA	0	0	0	0	0	0
mmu-miR-669i	0	NA	NA	0	0	0	0	0	0
mmu-miR-669j	0	NA	NA	0	0	0	0	0	0
mmu-miR-669k	0	NA	NA	0	0	0	0	0	0
mmu-miR-669l	1.74234	-3.803	NA	0	1	0	3	0	3
mmu-miR-669m	0	NA	NA	0	0	0	0	0	0
mmu-miR-669n	0	NA	NA	0	0	0	0	0	0
mmu-miR-669o	1.0415	1.57646	NA	0	3	6	0	1	0
mmu-miR-669p	4.82203	-1.34723	NA	0	4	11	5	7	0
mmu-miR-670	0	NA	NA	0	0	0	0	0	0
mmu-miR-6715	0	NA	NA	0	0	0	0	0	0
mmu-miR-673	0	NA	NA	0	0	0	0	0	0
mmu-miR-675	0	NA	NA	0	0	0	0	0	0
mmu-miR-6769b	0	NA	NA	0	0	0	0	0	0
mmu-miR-678	0	NA	NA	0	0	0	0	0	0
mmu-miR-679	0	NA	NA	0	0	0	0	0	0
mmu-miR-680	0	NA	NA	0	0	0	0	0	0
mmu-miR-681	0	NA	NA	0	0	0	0	0	0
mmu-miR-682	0	NA	NA	0	0	0	0	0	0
mmu-miR-683	0	NA	NA	0	0	0	0	0	0
mmu-miR-684	0	NA	NA	0	0	0	0	0	0
mmu-miR-686	0	NA	NA	0	0	0	0	0	0
mmu-miR-687	0	NA	NA	0	0	0	0	0	0
mmu-miR-688	0	NA	NA	0	0	0	0	0	0
mmu-miR-6896	0	NA	NA	0	0	0	0	0	0
mmu-miR-6897	0	NA	NA	0	0	0	0	0	0
mmu-miR-6898	0	NA	NA	0	0	0	0	0	0
mmu-miR-6899	0.297174	1.03935	NA	2	0	0	0	0	0
mmu-miR-6900	0	NA	NA	0	0	0	0	0	0
mmu-miR-6901	0	NA	NA	0	0	0	0	0	0
mmu-miR-6902	0	NA	NA	0	0	0	0	0	0
mmu-miR-6903	0	NA	NA	0	0	0	0	0	0
mmu-miR-6904	0	NA	NA	0	0	0	0	0	0
mmu-miR-6905	0	NA	NA	0	0	0	0	0	0
mmu-miR-6906	0	NA	NA	0	0	0	0	0	0
mmu-miR-6907	0	NA	NA	0	0	0	0	0	0
mmu-miR-6908	0.48344	-3.07458	NA	0	0	0	0	2	0
mmu-miR-6909	0.490683	-0.0855925	NA	0	0	3	0	1	0
mmu-miR-691	0	NA	NA	0	0	0	0	0	0
mmu-miR-6910	0	NA	NA	0	0	0	0	0	0
mmu-miR-6911	0.201236	0.572576	NA	0	2	0	0	0	0
mmu-miR-6912	0	NA	NA	0	0	0	0	0	0
mmu-miR-6913	0	NA	NA	0	0	0	0	0	0
mmu-miR-6914	0	NA	NA	0	0	0	0	0	0
mmu-miR-6915	0	NA	NA	0	0	0	0	0	0
mmu-miR-6916	1.08879	-4.14986	NA	0	0	0	3	0	0
mmu-miR-6917	0	NA	NA	0	0	0	0	0	0
mmu-miR-6918	0	NA	NA	0	0	0	0	0	0
mmu-miR-6919	0	NA	NA	0	0	0	0	0	0
mmu-miR-692	0	NA	NA	0	0	0	0	0	0
mmu-miR-6920	0	NA	NA	0	0	0	0	0	0
mmu-miR-6921	0.497926	1.85735	NA	0	0	6	0	0	0
mmu-miR-6922	0	NA	NA	0	0	0	0	0	0
mmu-miR-6923	0	NA	NA	0	0	0	0	0	0
mmu-miR-6924	0	NA	NA	0	0	0	0	0	0
mmu-miR-6925	0.165975	0.385424	NA	0	0	2	0	0	0
mmu-miR-6926	0	NA	NA	0	0	0	0	0	0
mmu-miR-6927	0.36293	-2.19643	NA	0	0	0	1	0	0
mmu-miR-6928	0	NA	NA	0	0	0	0	0	0
mmu-miR-6929	0	NA	NA	0	0	0	0	0	0
mmu-miR-693	0	NA	NA	0	0	0	0	0	0
mmu-miR-6930	0.165975	0.385424	NA	0	0	2	0	0	0
mmu-miR-6931	0	NA	NA	0	0	0	0	0	0
mmu-miR-6932	0	NA	NA	0	0	0	0	0	0
mmu-miR-6933	0.297174	1.03935	NA	2	0	0	0	0	0
mmu-miR-6934	0.742935	2.3911	NA	5	0	0	0	0	0
mmu-miR-6935	0	NA	NA	0	0	0	0	0	0
mmu-miR-6936	0	NA	NA	0	0	0	0	0	0
mmu-miR-6937	3.20668	-1.46163	NA	6	0	0	2	2	6
mmu-miR-6938	0	NA	NA	0	0	0	0	0	0
mmu-miR-6939	0	NA	NA	0	0	0	0	0	0
mmu-miR-694	0	NA	NA	0	0	0	0	0	0
mmu-miR-6940	0	NA	NA	0	0	0	0	0	0
mmu-miR-6941	0	NA	NA	0	0	0	0	0	0
mmu-miR-6942	0	NA	NA	0	0	0	0	0	0
mmu-miR-6943	0	NA	NA	0	0	0	0	0	0
mmu-miR-6944	3.38036	-1.15186	NA	0	1	11	3	3	3
mmu-miR-6945	0.48344	-3.07458	NA	0	0	0	0	2	0
mmu-miR-6946	0	NA	NA	0	0	0	0	0	0
mmu-miR-6947	0	NA	NA	0	0	0	0	0	0
mmu-miR-6948	0.24172	-2.19643	NA	0	0	0	0	1	0
mmu-miR-6949	0	NA	NA	0	0	0	0	0	0
mmu-miR-695	0	NA	NA	0	0	0	0	0	0
mmu-miR-6950	0	NA	NA	0	0	0	0	0	0
mmu-miR-6951	0.297174	1.03935	NA	2	0	0	0	0	0
mmu-miR-6952	0.603708	2.11976	NA	0	6	0	0	0	0
mmu-miR-6953	0	NA	NA	0	0	0	0	0	0
mmu-miR-6954	0	NA	NA	0	0	0	0	0	0
mmu-miR-6955	0	NA	NA	0	0	0	0	0	0
mmu-miR-6956	0	NA	NA	0	0	0	0	0	0
mmu-miR-6957	0	NA	NA	0	0	0	0	0	0
mmu-miR-6958	0	NA	NA	0	0	0	0	0	0
mmu-miR-6959	0	NA	NA	0	0	0	0	0	0
mmu-miR-696	2.19962	2.84352	NA	6	4	8	0	1	0
mmu-miR-6960	0.48344	-3.07458	NA	0	0	0	0	2	0
mmu-miR-6961	0	NA	NA	0	0	0	0	0	0
mmu-miR-6962	0	NA	NA	0	0	0	0	0	0
mmu-miR-6963	0	NA	NA	0	0	0	0	0	0
mmu-miR-6964	0	NA	NA	0	0	0	0	0	0
mmu-miR-6965	0	NA	NA	0	0	0	0	0	0
mmu-miR-6966	0.165975	0.385424	NA	0	0	2	0	0	0
mmu-miR-6967	0	NA	NA	0	0	0	0	0	0
mmu-miR-6968	0	NA	NA	0	0	0	0	0	0
mmu-miR-6969	0	NA	NA	0	0	0	0	0	0
mmu-miR-697	0	NA	NA	0	0	0	0	0	0
mmu-miR-6970	0	NA	NA	0	0	0	0	0	0
mmu-miR-6971	0	NA	NA	0	0	0	0	0	0
mmu-miR-6972	0	NA	NA	0	0	0	0	0	0
mmu-miR-6973a	0	NA	NA	0	0	0	0	0	0
mmu-miR-6973b	0	NA	NA	0	0	0	0	0	0
mmu-miR-6974	0	NA	NA	0	0	0	0	0	0
mmu-miR-6975	0.36293	-2.19643	NA	0	0	0	1	0	0
mmu-miR-6976	0	NA	NA	0	0	0	0	0	0
mmu-miR-6977	0	NA	NA	0	0	0	0	0	0
mmu-miR-6978	0	NA	NA	0	0	0	0	0	0
mmu-miR-6979	0	NA	NA	0	0	0	0	0	0
mmu-miR-698	0	NA	NA	0	0	0	0	0	0
mmu-miR-6980	0	NA	NA	0	0	0	0	0	0
mmu-miR-6981	0	NA	NA	0	0	0	0	0	0
mmu-miR-6982	0	NA	NA	0	0	0	0	0	0
mmu-miR-6983	0	NA	NA	0	0	0	0	0	0
mmu-miR-6984	0	NA	NA	0	0	0	0	0	0
mmu-miR-6985	0.165975	0.385424	NA	0	0	2	0	0	0
mmu-miR-6986	0	NA	NA	0	0	0	0	0	0
mmu-miR-6987	0.148587	-0.27288	NA	1	0	0	0	0	0
mmu-miR-6988	0	NA	NA	0	0	0	0	0	0
mmu-miR-6989	0.266593	0.963206	NA	0	1	2	0	0	0
mmu-miR-6990	0	NA	NA	0	0	0	0	0	0
mmu-miR-6991	0	NA	NA	0	0	0	0	0	0
mmu-miR-6992	0	NA	NA	0	0	0	0	0	0
mmu-miR-6993	0	NA	NA	0	0	0	0	0	0
mmu-miR-6994	0	NA	NA	0	0	0	0	0	0
mmu-miR-6995	0	NA	NA	0	0	0	0	0	0
mmu-miR-6996	0	NA	NA	0	0	0	0	0	0
mmu-miR-6997	0	NA	NA	0	0	0	0	0	0
mmu-miR-6998	0	NA	NA	0	0	0	0	0	0
mmu-miR-6999	0	NA	NA	0	0	0	0	0	0
mmu-miR-7000	0	NA	NA	0	0	0	0	0	0
mmu-miR-7001	0	NA	NA	0	0	0	0	0	0
mmu-miR-7002	0	NA	NA	0	0	0	0	0	0
mmu-miR-7003	0	NA	NA	0	0	0	0	0	0
mmu-miR-7004	0	NA	NA	0	0	0	0	0	0
mmu-miR-7005	0	NA	NA	0	0	0	0	0	0
mmu-miR-7006	0	NA	NA	0	0	0	0	0	0
mmu-miR-7007	0	NA	NA	0	0	0	0	0	0
mmu-miR-7008	0	NA	NA	0	0	0	0	0	0
mmu-miR-7009	0	NA	NA	0	0	0	0	0	0
mmu-miR-701	0	NA	NA	0	0	0	0	0	0
mmu-miR-7010	0	NA	NA	0	0	0	0	0	0
mmu-miR-7011	0	NA	NA	0	0	0	0	0	0
mmu-miR-7012	0	NA	NA	0	0	0	0	0	0
mmu-miR-7013	0	NA	NA	0	0	0	0	0	0
mmu-miR-7014	0	NA	NA	0	0	0	0	0	0
mmu-miR-7015	0.24172	-2.19643	NA	0	0	0	0	1	0
mmu-miR-7016	0	NA	NA	0	0	0	0	0	0
mmu-miR-7017	0.725861	-3.55786	NA	0	0	0	2	0	0
mmu-miR-7018	0	NA	NA	0	0	0	0	0	0
mmu-miR-7019	0	NA	NA	0	0	0	0	0	0
mmu-miR-702	0.297174	1.03935	NA	2	0	0	0	0	0
mmu-miR-7020	0	NA	NA	0	0	0	0	0	0
mmu-miR-7021	0	NA	NA	0	0	0	0	0	0
mmu-miR-7022	0	NA	NA	0	0	0	0	0	0
mmu-miR-7023	0	NA	NA	0	0	0	0	0	0
mmu-miR-7024	0	NA	NA	0	0	0	0	0	0
mmu-miR-7025	0	NA	NA	0	0	0	0	0	0
mmu-miR-7026	0	NA	NA	0	0	0	0	0	0
mmu-miR-7027	0	NA	NA	0	0	0	0	0	0
mmu-miR-7028	0	NA	NA	0	0	0	0	0	0
mmu-miR-7029	0	NA	NA	0	0	0	0	0	0
mmu-miR-703	0	NA	NA	0	0	0	0	0	0
mmu-miR-7030	0.704326	2.34128	NA	0	7	0	0	0	0
mmu-miR-7031	0	NA	NA	0	0	0	0	0	0
mmu-miR-7032	0	NA	NA	0	0	0	0	0	0
mmu-miR-7033	4.71783	-0.24592	NA	1	20	0	2	3	6
mmu-miR-7034	0	NA	NA	0	0	0	0	0	0
mmu-miR-7035	0	NA	NA	0	0	0	0	0	0
mmu-miR-7036a	0	NA	NA	0	0	0	0	0	0
mmu-miR-7036b	0	NA	NA	0	0	0	0	0	0
mmu-miR-7037	0	NA	NA	0	0	0	0	0	0
mmu-miR-7038	0	NA	NA	0	0	0	0	0	0
mmu-miR-7039	0	NA	NA	0	0	0	0	0	0
mmu-miR-704	0	NA	NA	0	0	0	0	0	0
mmu-miR-7040	0	NA	NA	0	0	0	0	0	0
mmu-miR-7041	0	NA	NA	0	0	0	0	0	0
mmu-miR-7042	0	NA	NA	0	0	0	0	0	0
mmu-miR-7043	0	NA	NA	0	0	0	0	0	0
mmu-miR-7044	0	NA	NA	0	0	0	0	0	0
mmu-miR-7045	0.165975	0.385424	NA	0	0	2	0	0	0
mmu-miR-7046	0	NA	NA	0	0	0	0	0	0
mmu-miR-7047	0	NA	NA	0	0	0	0	0	0
mmu-miR-7048	0	NA	NA	0	0	0	0	0	0
mmu-miR-7049	0	NA	NA	0	0	0	0	0	0
mmu-miR-705	0	NA	NA	0	0	0	0	0	0
mmu-miR-7050	0	NA	NA	0	0	0	0	0	0
mmu-miR-7051	0	NA	NA	0	0	0	0	0	0
mmu-miR-7052	0	NA	NA	0	0	0	0	0	0
mmu-miR-7053	0	NA	NA	0	0	0	0	0	0
mmu-miR-7054	0	NA	NA	0	0	0	0	0	0
mmu-miR-7055	0	NA	NA	0	0	0	0	0	0
mmu-miR-7056	0	NA	NA	0	0	0	0	0	0
mmu-miR-7057	0	NA	NA	0	0	0	0	0	0
mmu-miR-7058	0	NA	NA	0	0	0	0	0	0
mmu-miR-7059	0.297174	1.03935	NA	2	0	0	0	0	0
mmu-miR-706	1.54703	-0.392432	NA	4	1	0	0	2	2
mmu-miR-7060	0	NA	NA	0	0	0	0	0	0
mmu-miR-7061	0	NA	NA	0	0	0	0	0	0
mmu-miR-7062	0	NA	NA	0	0	0	0	0	0
mmu-miR-7063	0	NA	NA	0	0	0	0	0	0
mmu-miR-7064	0	NA	NA	0	0	0	0	0	0
mmu-miR-7065	0	NA	NA	0	0	0	0	0	0
mmu-miR-7066	0	NA	NA	0	0	0	0	0	0
mmu-miR-7067	0	NA	NA	0	0	0	0	0	0
mmu-miR-7068	0	NA	NA	0	0	0	0	0	0
mmu-miR-7069	0	NA	NA	0	0	0	0	0	0
mmu-miR-707	0	NA	NA	0	0	0	0	0	0
mmu-miR-7070	0	NA	NA	0	0	0	0	0	0
mmu-miR-7071	0	NA	NA	0	0	0	0	0	0
mmu-miR-7072	0	NA	NA	0	0	0	0	0	0
mmu-miR-7073	0.301854	1.12532	NA	0	3	0	0	0	0
mmu-miR-7074	0	NA	NA	0	0	0	0	0	0
mmu-miR-7075	0	NA	NA	0	0	0	0	0	0
mmu-miR-7076	0	NA	NA	0	0	0	0	0	0
mmu-miR-7077	0	NA	NA	0	0	0	0	0	0
mmu-miR-7078	0	NA	NA	0	0	0	0	0	0
mmu-miR-7079	0	NA	NA	0	0	0	0	0	0
mmu-miR-708	1.93023	-1.6464	NA	0	3	2	0	3	4
mmu-miR-7080	0	NA	NA	0	0	0	0	0	0
mmu-miR-7081	0	NA	NA	0	0	0	0	0	0
mmu-miR-7082	0	NA	NA	0	0	0	0	0	0
mmu-miR-7083	0	NA	NA	0	0	0	0	0	0
mmu-miR-7084	0.24172	-2.19643	NA	0	0	0	0	1	0
mmu-miR-7085	0	NA	NA	0	0	0	0	0	0
mmu-miR-7086	0	NA	NA	0	0	0	0	0	0
mmu-miR-7087	0	NA	NA	0	0	0	0	0	0
mmu-miR-7088	0	NA	NA	0	0	0	0	0	0
mmu-miR-7089	0	NA	NA	0	0	0	0	0	0
mmu-miR-709	3.33147	-0.143162	NA	1	7	8	5	0	0
mmu-miR-7090	0	NA	NA	0	0	0	0	0	0
mmu-miR-7091	0	NA	NA	0	0	0	0	0	0
mmu-miR-7092	0	NA	NA	0	0	0	0	0	0
mmu-miR-7093	0	NA	NA	0	0	0	0	0	0
mmu-miR-7094	0	NA	NA	0	0	0	0	0	0
mmu-miR-7094-1	0	NA	NA	0	0	0	0	0	0
mmu-miR-7094b-2	0	NA	NA	0	0	0	0	0	0
mmu-miR-710	0	NA	NA	0	0	0	0	0	0
mmu-miR-711	0	NA	NA	0	0	0	0	0	0
mmu-miR-7115	0	NA	NA	0	0	0	0	0	0
mmu-miR-7116	0	NA	NA	0	0	0	0	0	0
mmu-miR-7117	0	NA	NA	0	0	0	0	0	0
mmu-miR-7118	0.563525	2.02136	NA	1	0	5	0	0	0
mmu-miR-7119	0	NA	NA	0	0	0	0	0	0
mmu-miR-713	0	NA	NA	0	0	0	0	0	0
mmu-miR-717	0	NA	NA	0	0	0	0	0	0
mmu-miR-718	0	NA	NA	0	0	0	0	0	0
mmu-miR-719	0	NA	NA	0	0	0	0	0	0
mmu-miR-721	0	NA	NA	0	0	0	0	0	0
mmu-miR-7210	0	NA	NA	0	0	0	0	0	0
mmu-miR-7211	0	NA	NA	0	0	0	0	0	0
mmu-miR-7212	0	NA	NA	0	0	0	0	0	0
mmu-miR-7213	1.21303	-1.72726	NA	2	0	0	1	0	3
mmu-miR-7214	0	NA	NA	0	0	0	0	0	0
mmu-miR-7215	0	NA	NA	0	0	0	0	0	0
mmu-miR-7216	0	NA	NA	0	0	0	0	0	0
mmu-miR-7217	0	NA	NA	0	0	0	0	0	0
mmu-miR-7218	0	NA	NA	0	0	0	0	0	0
mmu-miR-7219	0.402472	1.5377	NA	0	4	0	0	0	0
mmu-miR-7220	0	NA	NA	0	0	0	0	0	0
mmu-miR-7221	0	NA	NA	0	0	0	0	0	0
mmu-miR-7222	0	NA	NA	0	0	0	0	0	0
mmu-miR-7223	0	NA	NA	0	0	0	0	0	0
mmu-miR-7224	0	NA	NA	0	0	0	0	0	0
mmu-miR-7225	0	NA	NA	0	0	0	0	0	0
mmu-miR-7226	0	NA	NA	0	0	0	0	0	0
mmu-miR-7227	0	NA	NA	0	0	0	0	0	0
mmu-miR-7228	0	NA	NA	0	0	0	0	0	0
mmu-miR-7229	0	NA	NA	0	0	0	0	0	0
mmu-miR-7230	0	NA	NA	0	0	0	0	0	0
mmu-miR-7231	0	NA	NA	0	0	0	0	0	0
mmu-miR-7232	0	NA	NA	0	0	0	0	0	0
mmu-miR-7233	0	NA	NA	0	0	0	0	0	0
mmu-miR-7234	0	NA	NA	0	0	0	0	0	0
mmu-miR-7235	0	NA	NA	0	0	0	0	0	0
mmu-miR-7236	0	NA	NA	0	0	0	0	0	0
mmu-miR-7237	0	NA	NA	0	0	0	0	0	0
mmu-miR-7238	0	NA	NA	0	0	0	0	0	0
mmu-miR-7239	0	NA	NA	0	0	0	0	0	0
mmu-miR-7240	0.331951	1.28216	NA	0	0	4	0	0	0
mmu-miR-7241	0	NA	NA	0	0	0	0	0	0
mmu-miR-7242	0	NA	NA	0	0	0	0	0	0
mmu-miR-7243	0	NA	NA	0	0	0	0	0	0
mmu-miR-741	0	NA	NA	0	0	0	0	0	0
mmu-miR-742	0	NA	NA	0	0	0	0	0	0
mmu-miR-743a	0	NA	NA	0	0	0	0	0	0
mmu-miR-743b	0	NA	NA	0	0	0	0	0	0
mmu-miR-7578	0	NA	NA	0	0	0	0	0	0
mmu-miR-758	0	NA	NA	0	0	0	0	0	0
mmu-miR-759	0	NA	NA	0	0	0	0	0	0
mmu-miR-760	0.48344	-3.07458	NA	0	0	0	0	2	0
mmu-miR-761	0	NA	NA	0	0	0	0	0	0
mmu-miR-762	0	NA	NA	0	0	0	0	0	0
mmu-miR-763	0	NA	NA	0	0	0	0	0	0
mmu-miR-764	0	NA	NA	0	0	0	0	0	0
mmu-miR-7646	0	NA	NA	0	0	0	0	0	0
mmu-miR-7647	0.885912	-0.300602	NA	0	4	0	0	2	0
mmu-miR-7648	0	NA	NA	0	0	0	0	0	0
mmu-miR-7649	0	NA	NA	0	0	0	0	0	0
mmu-miR-7650	0	NA	NA	0	0	0	0	0	0
mmu-miR-7651	0	NA	NA	0	0	0	0	0	0
mmu-miR-7652	0	NA	NA	0	0	0	0	0	0
mmu-miR-7653	0	NA	NA	0	0	0	0	0	0
mmu-miR-7654	0	NA	NA	0	0	0	0	0	0
mmu-miR-7655	0.0829876	-0.27288	NA	0	0	1	0	0	0
mmu-miR-7656	0	NA	NA	0	0	0	0	0	0
mmu-miR-7657	0	NA	NA	0	0	0	0	0	0
mmu-miR-7658	0.36862	-2.81195	NA	0	0	0	0	0	2
mmu-miR-7659	0	NA	NA	0	0	0	0	0	0
mmu-miR-7660	0	NA	NA	0	0	0	0	0	0
mmu-miR-7661	0	NA	NA	0	0	0	0	0	0
mmu-miR-7662	0	NA	NA	0	0	0	0	0	0
mmu-miR-7663	0	NA	NA	0	0	0	0	0	0
mmu-miR-7664	0	NA	NA	0	0	0	0	0	0
mmu-miR-7665	0	NA	NA	0	0	0	0	0	0
mmu-miR-7666	0	NA	NA	0	0	0	0	0	0
mmu-miR-7667	0.301854	1.12532	NA	0	3	0	0	0	0
mmu-miR-7668	0	NA	NA	0	0	0	0	0	0
mmu-miR-7669	0.497926	1.85735	NA	0	0	6	0	0	0
mmu-miR-767	0	NA	NA	0	0	0	0	0	0
mmu-miR-7670	0	NA	NA	0	0	0	0	0	0
mmu-miR-7671	0	NA	NA	0	0	0	0	0	0
mmu-miR-7672	0	NA	NA	0	0	0	0	0	0
mmu-miR-7673	0	NA	NA	0	0	0	0	0	0
mmu-miR-7674	0	NA	NA	0	0	0	0	0	0
mmu-miR-7675	0	NA	NA	0	0	0	0	0	0
mmu-miR-7676	0	NA	NA	0	0	0	0	0	0
mmu-miR-7677	0	NA	NA	0	0	0	0	0	0
mmu-miR-7678	0	NA	NA	0	0	0	0	0	0
mmu-miR-7679	0.36293	-2.19643	NA	0	0	0	1	0	0
mmu-miR-7680	0.36293	-2.19643	NA	0	0	0	1	0	0
mmu-miR-7681	0	NA	NA	0	0	0	0	0	0
mmu-miR-7682	0	NA	NA	0	0	0	0	0	0
mmu-miR-7683	0	NA	NA	0	0	0	0	0	0
mmu-miR-7684	0	NA	NA	0	0	0	0	0	0
mmu-miR-7685	0	NA	NA	0	0	0	0	0	0
mmu-miR-7686	0	NA	NA	0	0	0	0	0	0
mmu-miR-7687	0	NA	NA	0	0	0	0	0	0
mmu-miR-7688	0.730141	0.459337	NA	0	2	2	1	0	0
mmu-miR-7689	0	NA	NA	0	0	0	0	0	0
mmu-miR-770	0	NA	NA	0	0	0	0	0	0
mmu-miR-7a-1	0.528749	1.90043	NA	3	0	1	0	0	0
mmu-miR-7a-2	0	NA	NA	0	0	0	0	0	0
mmu-miR-7b	1.43975	1.14385	NA	1	2	8	0	1	1
mmu-miR-802	0	NA	NA	0	0	0	0	0	0
mmu-miR-804	0	NA	NA	0	0	0	0	0	0
mmu-miR-8090	0	NA	NA	0	0	0	0	0	0
mmu-miR-8091	0	NA	NA	0	0	0	0	0	0
mmu-miR-8092	0	NA	NA	0	0	0	0	0	0
mmu-miR-8093	0	NA	NA	0	0	0	0	0	0
mmu-miR-8094	0	NA	NA	0	0	0	0	0	0
mmu-miR-8095	0	NA	NA	0	0	0	0	0	0
mmu-miR-8096	0	NA	NA	0	0	0	0	0	0
mmu-miR-8097	0	NA	NA	0	0	0	0	0	0
mmu-miR-8098	0	NA	NA	0	0	0	0	0	0
mmu-miR-8099	0	NA	NA	0	0	0	0	0	0
mmu-miR-8100	0	NA	NA	0	0	0	0	0	0
mmu-miR-8101	0	NA	NA	0	0	0	0	0	0
mmu-miR-8102	0	NA	NA	0	0	0	0	0	0
mmu-miR-8103	0.148587	-0.27288	NA	1	0	0	0	0	0
mmu-miR-8104	0	NA	NA	0	0	0	0	0	0
mmu-miR-8105	0.737239	-3.67633	NA	0	0	0	0	0	4
mmu-miR-8106	0	NA	NA	0	0	0	0	0	0
mmu-miR-8107	0	NA	NA	0	0	0	0	0	0
mmu-miR-8108	0	NA	NA	0	0	0	0	0	0
mmu-miR-8109	0	NA	NA	0	0	0	0	0	0
mmu-miR-8110	0	NA	NA	0	0	0	0	0	0
mmu-miR-8111	0.815391	-0.552382	NA	0	0	4	0	2	0
mmu-miR-8112	1.93864	0.402149	NA	4	0	6	1	2	0
mmu-miR-8113	0	NA	NA	0	0	0	0	0	0
mmu-miR-8114	0	NA	NA	0	0	0	0	0	0
mmu-miR-8115	0	NA	NA	0	0	0	0	0	0
mmu-miR-8116	0	NA	NA	0	0	0	0	0	0
mmu-miR-8118	0	NA	NA	0	0	0	0	0	0
mmu-miR-8119	0	NA	NA	0	0	0	0	0	0
mmu-miR-8120	0	NA	NA	0	0	0	0	0	0
mmu-miR-871	0	NA	NA	0	0	0	0	0	0
mmu-miR-873a	0	NA	NA	0	0	0	0	0	0
mmu-miR-873b	0	NA	NA	0	0	0	0	0	0
mmu-miR-874	0.148587	-0.27288	NA	1	0	0	0	0	0
mmu-miR-875	0	NA	NA	0	0	0	0	0	0
mmu-miR-876	0	NA	NA	0	0	0	0	0	0
mmu-miR-878	0	NA	NA	0	0	0	0	0	0
mmu-miR-879	0	NA	NA	0	0	0	0	0	0
mmu-miR-880	0	NA	NA	0	0	0	0	0	0
mmu-miR-881	0	NA	NA	0	0	0	0	0	0
mmu-miR-882	0	NA	NA	0	0	0	0	0	0
mmu-miR-883a	0	NA	NA	0	0	0	0	0	0
mmu-miR-883b	0	NA	NA	0	0	0	0	0	0
mmu-miR-92a-1	1.25445	-3.3058	NA	1	0	0	0	0	6
mmu-miR-92a-2	0	NA	NA	0	0	0	0	0	0
mmu-miR-935	0	NA	NA	0	0	0	0	0	0
mmu-miR-9768	0	NA	NA	0	0	0	0	0	0
mmu-miR-9769	0	NA	NA	0	0	0	0	0	0
