# Supplementary material for: Bardet-Biedl syndrome proteins modulate the release of bioactive extracellular vesicles
Source: Nat Commun. 2021 Sep 27;12:5671. doi: 10.1038/s41467-021-25929-1 (PMC8476602; doi:10.1038/s41467-021-25929-1)
Supplement: Supplementary file 10 — Volz et al Source Data [file 41467_2021_25929_MOESM10_ESM.xlsx]

## Sheet: Fig.1b
Western Blots uncropped

## Sheet: Fig.1d
small EV number (50-150nm) derived from serum starved cells measured by NTA
	WT	Bbs4	Bbs6	Medium	PBS
N1	124.105	337.081	399.254	0	0
N2	195.859	582.165	669.2	0	0
N3	72.4723	568.426	378.842	0.87246	0.89402
N4	36.807	195.534		0.90574	0

## Sheet: Fig.1f
small EV number (50-150nm) derived from serum-fed measured by NTA
	WT	Bbs4	Bbs6
N1	164.122	223.25	110.41
N2	180.021	210.442	252.953
N3	143.933	138.199	137.897

## Sheet: Fig.1h
small EV number (50-150nm) from GW4869 treated and untreated KM cells measured by NTA
	WT	WT GW4869	Bbs4	Bbs4 GW4869	Bbs6	Bbs6 GW4869
N1	122.209	159.573	537.363	371.389	317.162	310.329
N2	168.886	138.877	365.569	267.275	288.133	291.034
N3	223.587	210.244	403.956	322.355	430.489	417.156
N4	180.477	193.317	543.908	327.427	527.371	597.644
N5	229.261	200.001

## Sheet: Fig.1j
small EV number (50-150nm) from KM cells treated with Alix siRNA measured by NTA
	WT NTC	WT siRNA	Bbs4 NTC	Bbs4 siRNA	Bbs6 NTC	Bbs6 siRNA
N1	138.148	138.332	335.084	253.731	177.401	118.361
N2	61.4128	74.077	216.257	128.115	341.88	129.915
N3	120.553	130.352	279.756	213.793	202.969	115.886
N4	17.3252	22.9469			285.043	168.503
N5	118.635	63.973

## Sheet: Fig.1l
small EV number (50-150nm) from KM cells treated with Annexin1 siRNA measured by NTA
	WT NTC	WT siRNA	Bbs4 NTC	Bbs4 siRNA	Bbs6 NTC	Bbs6 siRNA
N1	106.539	91.192	190.191	287.892	44.716	51.9816
N2	166.968	208.342	431.348	230.125	365.191	405.963
N3	138.15		588.102	667.383	446.883	508.657
N4	61.41		233.77	298.503	184.833	126.867
N5	120.55
N6	17.33
N7	118.64

## Sheet: Fig.2b,e
Comparison of proteins found in WT KM EVs with Exocarta.org protein list
100 exocarta proteins (exocarta.org)
Gene Symbol	Number of times identified	Exocarta proteins identified in our screen
A2M	98	Acly
Acly	96	Actb
Actb	96	Actg1
Actg1	95	Actn4
Actn4	93	Ahcy
Ahcy	83	Alb
Alb	82	Aldoa
Aldoa	78	Anxa1
Anxa1	78	Anxa11
Anxa11	77	Anxa2
Anxa2	75	Anxa4
Anxa4	72	Anxa5
Anxa5	72	Anxa6
Anxa6	71	Arf1;Arf3
Arf1	69	Atp1a1
Atp1A1	69	Bsg
Bsg	69	Cct2
Cct2	69	Cct3
Cct3	67	Cct5
Cct5	67	Cd63
Cd63	66	Cd81
Cd81	65	Cd9
Cd9	64	Cdc42
Cdc42	64	Cfl1
Cfl1	63	Clic1
Clic1	62	Cltc
Cltc	62	Eef1a1
Eef1A1	62	Eef2
Eef2	62	Ehd4
Ehd4	62	Eno1
Eno1	61	Ezr
Ezr	61	Fasn
Fasn	60	Flna
Flna	60	Flot1
Flot1	58	Gapdh
Gapdh	57	Gdi2
Gdi2	57	Gnai2
Gnai2	57	Gnas
Gnas	57	Gnb1
Gnb1	56	Gnb2
Gnb2	56	Hist1h4a
Hist1H4A	56	Hsp90aa1
Hist1H4B	56	Hsp90ab1
Hist2H4A	56	Hspa5
Hsp90Aa1	55	Hspa8
Hsp90Ab1	54	Itga6
Hspa1A	54	Itgb1
Hspa5	53	Kpnb1
Hspa8	53	Lamp2
Itga6	53	Ldha
Itgb1	53	Ldhb
Kpnb1	53	Lgals3bp
Lamp2	53	Mfge8
Ldha	52	Msn
Ldhb	52	Mvp
Lgals3Bp	51	Myh9
Mfge8	51	Pdcd6ip
Msn	51	Pfn1
Mvp	51	Pgk1
Myh9	50	Pkm
Pdcd6Ip	50	Ppia
Pfn1	50	Prdx1
Pgk1	50	Prdx2
Pkm	49	Ptgfrn
Ppia	49	Rab14
Prdx1	49	Rab1A
Prdx2	49	Rab5a
Ptgfrn	49	Rab5b
Rab14	48	Rab5c
Rab1A	48	Rab7a
Rab5A	48	Rab8a
Rab5B	48	Rac1;Rac2
Rab5C	47	Ran
Rab7A	47	Rap1b
Rab8A	47	Rhoa
Rac1	47	Sdcbp
Ran	47	Slc16a1
Rap1B	46	Slc3a2
Rhoa	46	Stom
Sdcbp	46	Tcp1
Slc16A1	46	Tfrc
Slc3A2	46	Thbs1
Stom	46	Tkt
Tcp1	46	Tpi1
Tfrc	45	Tsg101
Thbs1	45	Tuba1c
Tkt	45	Uba1
Tpi1	45	Vcp
Tsg101	45	Ywhab
Tuba1A	45	Ywhae
Tuba1B	45	Ywhag
Tuba1C	44	Ywhah
Uba1	44	Ywhaq
Vcp	44	Ywhaz
Ywhab	44
Ywhae	44
Ywhag	44
Ywhah	44
Ywhaq	44
Ywhaz	44

## Sheet: Fig.2c,d,f
Comparison of proteins found in large (lg) and small (sm) WT KM EVs
253 proteins absent in smEVs & found in lgEVs	379 proteins absent in smEVs & not found in lg Evs
Abcd3	Ablim1
Acads	Acaa1a;Acaa1b
Acot7	Acaa2
Actr1a	Acaca
Actr2	Acadm
Adss	Acadsb
Aif1l	Acadvl
Aifm1	Acbd3
Ak2	Acin1
Ak3	Acot13
Akr1a1	Acot9;Acot10
Arcn1	Actr1b
Arpc3	Adam9
Asna1	Adk
Atl3	Adpgk
Atp2a2	Adrm1
Atp6v1h	Afg3l2
Bcap31	Ahsa1
Bin1	Aip
Bub3	Akap12
Cacybp	Akap8
Capns1	Akap9
Capza1	Alad
Cat	Aldh1l2
Cbx3	Aldh3a2
Cbx5	Aldh9a1
Cdc37	Ankfy1
Chordc1	Anp32a
Cmpk1	Ap1b1
Colgalt1	Ap2a1
Copb1	Ap3b1
Copg1	Ap3s1
Cops2	Apex1
Cops4	Apoa1bp
Csde1	Apool
Csnk2a2	Aprt
Csrp1	Arhgef2
Cyc1	Armc10
Dbn1	Atad3
Dbnl	Atp13a1
Dctn1	Atp5l
Ddb1	Atp6v1c1
Ddost	Bag2
Ddx17	Bag6
Ddx39b	Baz1b
Ddx6	Bcl2l13
Dnajb1	Bclaf1
Dnajb11	Bola1
Dusp3	Bri3bp
Dync1li1	Bzw2
Eif1;Eif1b	C1qbp
Eif3a	Cast
Eif3b	Cav2
Eif3d	Ccar2
Eif3i	Ccdc47
Eif3m	Ccdc58
Eif4a3	Cdv3
Eif4g2	Cgnl1
Eif6	Chchd3
Emc1	Chp1
Emc2	Cisd1
Erh	Ckap5
Erlin2	Clint1
Erp29	Clip1
Erp44	Clpp
Esyt1	Clptm1
Etf1	Cnot1
Etfa	Cnpy3
Etfb	Cnpy4
Ewsr1	Cope
Fam129b	Copg2
Farsb	Cops3
Fen1	Coro7
Fh	Cotl1
Fkbp2	Cox4i1
Flii	Cox5a
Fubp1	Cox7a2
G3bp1	Crip2
G3bp2	Cryz
Gart	Csnk1d
Gdi1	Cstb
Gls	Ctsa
Gmds	Ctsb
Gmps	Ctsl
Gpd2	Cyb5a
Grpel1	Cyb5b
Gsk3b	Cyp51a1
Gspt1	D10Jhu81e
Hadha	Dab2
Hadhb	Dak
Hars	Dcakd
Hdgf	Ddx19a
Hdlbp	Denr
Hk2	Dhodh
Hmgb2	Dhrs1
Hmgcs1	Dhrs4
Hnrnpdl	Dhrs7b
Hnrnph2	Diaph1
Hnrnpll	Dis3
Hprt1	Dnaja3
Hyou1	Dnajc7
Idh3g	Dnm1l
Igf2bp2	Dnpep
Immt	Dock7
Impdh2	Dpm1
Ipo5	Drg2
Ipo7	Dynll1
Itpr3	Dynlrb1
Kars	Dynlt1
Khdrbs1	Ech1
Khsrp	Echs1
Kiaa1598	Eci1
Kif2a	Eef1b
Kif5b	Eef1e1
Kpna3	Eif3j1;Eif3j2
Kpna4	Eif4g1
Ktn1	Emc8
Letm1	Enah
Lonp1	Endod1
Lrrc59	Eppk1
Map1b	Ermp1
Mapre1	Esyt2
Mat2a	Etfdh
Mcm2	Ethe1
Metap1	Faf2
Mrpl12	Fam213a
Mtap	Fam83h
Mthfd1l	Fam98b
Myo18a	Farsa
Naa15	Fdps
Ncln	Fermt2
Ndufs1	Fhl1
Ndufs3	Fhl3
Ndufv1	Fkbp3
Ndufv2	Fmr1
Nedd4	Gcat
Nfkb2	Gclm
Nhp2l1	Gfm1
Nipsnap1	Gfpt1
Nme1	Golga5
Nsfl1c	Gorasp2
Nsun2	Gps1
Nudcd2	Grsf1
Nup155	Gusb
Nup62	Gvin1
Oat	H6pd
Ogdh	Hacd3
Ola1	Hadh
P4ha1	Hagh
Pafah1b1	Hdac2
Pak2	Hdac6
Pck2	Hibadh
Pdha1	Hibch
Pdhx	Hm13
Pdlim7	Hmga2
Pfkl	Hmox2
Phb2	Hn1l
Pitrm1	Hpcal1
Plod2	Hrsp12
Plod3	Hsd17b10
Pls3	Hsd17b7
Pmpca	Hsd17b8
Pmpcb	Hspa14
Por	Iars2
Prdx3	Ift122
Prdx4	Ift20
Prep	Ift22
Prpf19	Ift27
Psma1	Ift57
Psmb3	Ift74
Psmc1	Ift81
Psmc3	Igbp1
Psmc4	Igf2bp3
Psmd3	Impa1
Psmd4	Incenp
Psmd7	Kif20a
Psmd8	Kif20b
Ptpn1	Kif4
Ptpn11	Larp1
Puf60	Lima1
Pura	Lman1
Qdpr	Lmnb2
Rab5b	Lrpap1
Rangap1	Lrpprc
Rbbp7	Lrrc8c
Rbm14	Lss
Rbm8a	Lta4h
Rcc2	Luzp1
Rcn1	Map2k1
Rcn2	Map4
Rdh10	Mapk3
Rock2	Marc2
Rpn1	Mcam
Rps6ka3	Mccc1
Rrbp1	Mccc2
Sars	Mcm5
Scamp3	Mcm6
Scfd1	Mcm7
Sdha	Me2
Sdhb	Mecr
Sec11a	Memo1
Sec13	Mfsd10
Sec22b	Mlec
Sec23b	Mrps22
Sec31a	Mrps23
Sec63	Mrps26
Sf3a3	Mrps27
Sh3glb1	Mrps36
Shcbp1	Msh6
Slc25a3	Mtdh
Smc3	Mthfd1
Snrnp70	Mthfd2
Snx6	Mtx1
Sorbs2	Mut
Spcs2	Mvd
Ssrp1	Myef2
Stoml2	Myg1
Stx7	Naga
Suclg1	Nasp
Suclg2	Nceh1
Tars	Ndufa4
Tceb2	Ndufa8
Tecr	Ndufa9
Tes	Nenf
Timm13	Nfs1
Tmem43	Nhlrc2
Tomm22	Nhp2
Tomm40	Nit2
Tomm70a	Nln
Tpd52	Nnt
Tpp2	Nomo1
Tra2a	Nop2
Trap1	Nsdhl
Tsn	Nub1
Tufm	Nup214
Txndc5	Ogt
Txnl1	Opa1
U2af2	Osbp
Ubap2l	Otud4
Ube2l3	P4ha2
Ubqln2	Pafah1b3
Uchl3	Pawr
Ugdh	Pcca
Uggt1	Pcnp
Upf1	Pdap1
Uso1	Pdcd5
Usp14	Pdia5
Usp5	Pdlim5
Vps26a	Pfdn1
Vps29	Pfdn2
Wdr12	Pfkp
Xpnpep1	Pgam5
Xpo1	Pgls
	Pgm1
	Pgrmc1
	Pgrmc2
	Picalm
	Plaa
	Plin3
	Pnpt1
	Ppa2
	Ppl
	Ppm1g
	Ppp1r12a
	Ppp6c
	Prc1
	Preb
	Prkar2b
	Prmt5
	Prpf31
	Prps1
	Prpsap1
	Psma4
	Psmd13
	Psmd5
	Ptrh2
	Pxn
	Pycrl
	Rab11fip5
	Rab9a
	Rai14
	Ranbp2
	Rbm3
	Rbm47
	Reep6
	Rfc2
	Rhob
	Rhoc
	Rp2
	Rps28
	Rraga;Rragb
	Rragc
	Rras
	Rtn1
	Sacm1l
	Sae1
	Safb
	Samhd1
	Sarnp
	Sart3
	Scamp1
	Scamp2
	Scarb2
	Scp2
	Sec62
	Serpinb6
	Sfxn3
	Sgpl1
	Sgta
	Sh3bgrl
	Skp1
	Slc12a7
	Slc12a9
	Slc25a1
	Slc25a13
	Slc39a7
	Slirp
	Smc2
	Smchd1
	Smtn
	Sntb2
	Snx4
	Sorcs2
	Spr
	Sqrdl
	Srm
	Srp68
	Srpk2
	Srpr
	Srprb
	Srrt
	Srsf10
	Srsf9
	Ssr3
	Ssr4
	Stub1
	Stx12
	Sucla2
	Sugt1
	Tbcd
	Tcea1
	Tcof1
	Thrap3
	Timm44
	Timm50
	Tm9sf4
	Tmco1
	Tmem30a
	Tmx1
	Tmx3
	Tns3
	Tomm34
	Tprn
	Tradd
	Trmt112
	Tsfm
	Tsta3
	Ttc21b
	Ttc26
	Ttll12
	Tubb6
	Uba52
	Ubqln1
	Ubr4
	Ubtf
	Ubxn1
	Umps
	Uqcr10
	Uqcrq
	Usp9x
	Vac14
	Vapa
	Vwa5a
	Wdr19
	Wdr61
	Wdr77
	Xpo5
	Xrn2
	Zak

## Sheet: Fig.5b
Uptake Assay of KM smEVs on HEK cells
N1-201125					N2-201202					N3-210303
PKH67 intensity / µm2					PKH67 intensity / µm2					PKH67 intensity / µm2
HEK cell area					HEK cell area					HEK cell area
WT KM Evs	Bbs4 KO KM Evs	Bbs6 KO KM Evs	Medium		WT KM Evs	Bbs4 KO KM Evs	Bbs6 KO KM Evs	Medium		WT KM Evs	Bbs4 KO KM Evs	Bbs6 KO KM Evs	Medium
0.000198542	1.97601e-05	3.49366e-05	3.86918e-07		0.000103828	2.73062e-05	6.75741e-06	3.1215e-06		3.72284e-05	2.13734e-05	2.1879e-05	2.20773e-05
0.000424987	1.06073e-05	1.68197e-06	1.38839e-06		0.000232999	9.96685e-05	6.54643e-05	5.74551e-06		4.4643e-05	2.18553e-05	2.20189e-05	2.09536e-05
0.000327168	6.99127e-06	3.32082e-06	3.16467e-06		0.000240351	4.89835e-05	0.000118688	2.8389e-06		3.30961e-05	2.35192e-06	2.44569e-05	2.40408e-05
0.000201556	3.55391e-06	1.04023e-05	1.78827e-06		0.000257272	6.50878e-05	3.71381e-05	1.18199e-05		3.9919e-05	2.13076e-05	4.08718e-06	2.22965e-05
										3.82962e-05	2.23175e-05	2.63077e-05	2.61821e-05
Mittelwert					Stabwa					SEM
PKH67 intensity / µm2					PKH67 intensity / µm2					PKH67 intensity / µm2
HEK cell area					HEK cell area					HEK cell area
WT KM Evs	Bbs4 KO KM Evs	Bbs6 KO KM Evs	Medium		WT KM Evs	Bbs4 KO KM Evs	Bbs6 KO KM Evs	Medium		WT KM Evs	Bbs4 KO KM Evs	Bbs6 KO KM Evs	Medium
0.000167684	2.85511e-05	2.90107e-05	1.12157e-05		0.000128688	2.76506e-05	3.22352e-05	1.02371e-05		3.56916e-05	7.6689e-06	8.94043e-06	2.83925e-06

## Sheet: Fig.5c
Fold change of luminescence of TCF/LEF HEK cells treated with KM Evs
	UT	Medium	WT	Bbs4	Bbs6	Wnt CM	SS
N1	1	1.08	0.78	0.82	0.81	2.74	0.64
N2	1	0.9	0.65	0.82	0.77	3.09	0.46
N3	1	0.95	0.48	0.9	0.95	3.16	0.47

[truncated: 12 more sheets: Fig.5d, Fig.5e, Fig.5h, Fig.6b, Fig.6c, Supp.Fig1b, Supp.Fig1c, Supp.Fig1d, Supp.Fig.2a, Supp.Fig.3a, Supp.Fig3b , Supp.Fig3c]
